# Supplementary material for: Kidney organoids as a novel platform to evaluate heat‐stress‐induced acute kidney injury pathogenesis
Source: Bioeng Transl Med. 2025 Nov 20;11(1):e70092. doi: 10.1002/btm2.70092 (PMC12821206; doi:10.1002/btm2.70092)
Supplement: Supplementary file 3 — Table S1. Day 0, Day 2, and Day 3 medium. [file BTM2-11-e70092-s008.xlsx]

## Sheet: Sheet1
Day0 medium (50mL)
Component	Concentration
F12 Nutrient Mixture	22.5ml
IMDM	20.5ml
PFHM-II Protein-Free Hybridoma Medium	2.5ml
ITS-X	0.1×
AA2P	50μg/mL
GlutaMax	1×
PVA	0.25 g/mL
1-Thioglycerol	3.9e-05
Probumin BSA	0.0025
GlutaMAX	1×
Lipid concentrate	1×
Plasmocin	2.5μg/mL
Streptomycin/Penicillin	1×
CHIR99021	8μmol/L
Y-27632	3.3μmol/L
2-Mercaptoethanol	100μmol/L
Day2 medium (50mL)
Component	Concentration
F12 Nutrient Mixture	22.5ml
IMDM	20.5ml
PFHM-II Protein-Free Hybridoma Medium	2.5ml
ITS-X	0.1×
AA2P	50μg/mL
GlutaMax	1×
PVA	0.25 g/mL
1-Thioglycerol	3.9e-05
Probumin BSA	0.0025
GlutaMAX	1×
Lipid concentrate	1×
Plasmocin	2.5μg/mL
Streptomycin/Penicillin	1×
CHIR99021	8μmol/L
Day3 medium (50mL)
Component	Concentration
KOSR	0.15
DMEM	40mL
P/S	1×
HEPES	1×
Plasmocin	2.5μg/mL
GlutaMAX	1×
Non-essential amino acids	1×
PVA	0.25 g/mL
