# Supplementary material for: Kidney organoids as a novel platform to evaluate heat‐stress‐induced acute kidney injury pathogenesis
Source: Bioeng Transl Med. 2025 Nov 20;11(1):e70092. doi: 10.1002/btm2.70092 (PMC12821206; doi:10.1002/btm2.70092)
Supplement: Supplementary file 4 — Table S2. Differential_genes of nascent RNAs. [file BTM2-11-e70092-s006.csv]

	logFC	AveExpr	t	P.Value	adj.P.Val	B
SNORD116-13	5.40766592511504	2.70383296255752	64.1195808987773	3.42870478194206e-08	0.000231722322840416	9.16561626373096
MIR1915	6.14232041601293	3.07116020800647	63.1605752567507	3.68409572371379e-08	0.000231722322840416	9.12935381192482
SNORD82	4.27309069109237	2.13654534554619	60.832987462874	4.40624439448994e-08	0.000231722322840416	9.03622660600776
MIR4288	5.956747675491	2.9783738377455	59.987635657245	4.71019488153658e-08	0.000231722322840416	9.00050067678479
MIR548P	4.11853240596848	2.05926620298424	58.8350035636722	5.16657791178152e-08	0.000231722322840416	8.95004891998011
LOC730234	4.18045567530883	2.09022783765442	56.3864602817509	6.32695115490357e-08	0.000231722322840416	8.83575904768848
MIR543	4.11822939653937	2.05911469826969	51.9453889559635	9.35366239503835e-08	0.000231722322840416	8.60056186217004
LINC01072	3.1486916643135	1.57434583215675	51.9010132550272	9.39183170764718e-08	0.000231722322840416	8.59801011458645
MIR3186	6.97794688070655	3.48897344035327	51.8045495470619	9.47545574232419e-08	0.000231722322840416	8.59244837616461
LINC02056	3.05678926249165	1.52839463124582	50.64520323374	1.05544660292835e-07	0.000231722322840416	8.52399012016661
MIR4736	3.86602248791676	1.93301124395838	49.134344144327	1.2192797339963e-07	0.000231722322840416	8.43009939264297
LINC02362	3.26462859137276	1.63231429568638	49.0629087665317	1.22776060235e-07	0.000231722322840416	8.42552327001015
OR52D1	2.40130975346925	1.20065487673463	48.3063043554117	1.32211246274707e-07	0.000231722322840416	8.37626795183286
LOC101928123	2.89605741483268	1.44802870741634	48.0251412531273	1.35939458955385e-07	0.000231722322840416	8.35759065227224
MIR149	6.01603232919265	3.00801616459632	47.6801788127848	1.40688871002622e-07	0.000231722322840416	8.33439252420907
MIR5010	5.13169353433417	2.56584676716709	46.3483485004509	1.61015323315967e-07	0.000231722322840416	8.2418102905126
MIR1471	3.60866751951925	1.80433375975963	46.2894127770086	1.61994139188355e-07	0.000231722322840416	8.23759935408588
MIR3928	3.58565445492015	1.79282722746008	46.0361678655952	1.66282846253355e-07	0.000231722322840416	8.21939209866886
SNORD84	4.33596220976021	2.1679811048801	45.0338957788686	1.84662496708451e-07	0.000231722322840416	8.14549426666932
MIR1207	6.11371545723951	3.05685772861975	44.9529020500186	1.86252477121599e-07	0.000231722322840416	8.13939147555984
MIR548AM	5.35414825507184	2.67707412753592	44.4869281033711	1.9572844984788e-07	0.000231722322840416	8.10388995382229
MIR7109	3.43572949220415	1.71786474610208	44.3908903173745	1.97753310746098e-07	0.000231722322840416	8.09648936479219
MIR554	6.22085959263102	3.11042979631551	43.7004940357694	2.13079963563176e-07	0.000231722322840416	8.04242808917419
GSTA3	2.5362458646997	1.26812293234985	43.5721465032012	2.16085484434729e-07	0.000231722322840416	8.0322088215385
MIR4677	4.91011603727067	2.45505801863533	43.4442976115935	2.19130437184565e-07	0.000231722322840416	8.02197570444834
MIR4637	3.75985448350193	1.87992724175096	43.371005896151	2.20899409777486e-07	0.000231722322840416	8.01608514369315
MIR4668	3.33905576671423	1.66952788335712	43.3341009442449	2.21796684259623e-07	0.000231722322840416	8.01311232534742
MIR6761	3.30249001745102	1.65124500872551	42.9351988665802	2.31782105372532e-07	0.000231722322840416	7.98068987280104
KCND3-AS1	3.25543964907715	1.62771982453857	42.4225624421272	2.45425130189062e-07	0.000231722322840416	7.93823200405268
LINC00920	2.0482727974257	1.02413639871285	41.9303016951718	2.59450028792698e-07	0.000231722322840416	7.89660348845616
ASCL3	3.31938348882394	1.65969174441197	41.4002930693413	2.75649039867623e-07	0.000231722322840416	7.85081723952367
MIR548AU	5.57227174309909	2.78613587154954	41.1481276323213	2.83784449739423e-07	0.000231722322840416	7.82867379363093
SNORD115-8	3.13507249521955	1.56753624760977	41.114294958865	2.8489792436946e-07	0.000231722322840416	7.82568495058188
MIR495	3.13507249521955	1.56753624760977	41.114294958865	2.8489792436946e-07	0.000231722322840416	7.82568495058188
SNORA50C	5.89487004693159	2.9474350234658	41.0567085489977	2.86805336283137e-07	0.000231722322840416	7.82058786490438
MIR1285-2	3.04518351653662	1.52259175826831	40.1401305922746	3.19348702965575e-07	0.000243180634445352	7.73776878935395
MIR7845	5.54939815048939	2.77469907524469	39.9903251628598	3.25083477343335e-07	0.000243180634445352	7.72392417836744
SNORA116	5.00028781254619	2.50014390627309	39.9464568014421	3.2678633951918e-07	0.000243180634445352	7.71985323870717
MIR3611	5.17855731596188	2.58927865798094	39.2035010071704	3.5733277452857e-07	0.000259093748669715	7.64973588116202
MIR634	2.92250269950757	1.46125134975378	38.8141530057042	3.74717498249768e-07	0.000264906535387674	7.61208788917366
MIR23C	2.8844441566753	1.44222207833765	38.4035640028396	3.94171142836146e-07	0.000265389799455251	7.571694241355
MIR638	2.8844441566753	1.44222207833765	38.4035640028396	3.94171142836146e-07	0.000265389799455251	7.571694241355
UBE2Q1-AS1	3.23262846986897	1.61631423493448	37.9248333406843	4.18418315730184e-07	0.000275163561214375	7.52367882233189
FAM83C	2.32702051497297	1.16351025748649	37.6934793463418	4.3078108321484e-07	0.000276855169798846	7.50011299126435
MIR6131	2.77762721806887	1.38881360903444	37.2528660404581	4.555705994893e-07	0.000286280564719076	7.45456604402407
LOC100506858	2.75525824743822	1.37762912371911	37.0121746495607	4.69840401160255e-07	0.000288829279652385	7.42931022728823
GALR2	2.89316848264318	1.44658424132159	36.7106212893347	4.88488989802356e-07	0.000293904077736831	7.39728711184566
GPR142	2.16308350718316	1.08154175359158	35.3902257010079	5.81481627943381e-07	0.000337525441194113	7.25189820918498
PTGDS	2.72950659741444	1.36475329870722	35.1878117173757	5.97565086237686e-07	0.000337525441194113	7.22883969402621
MIR3149	4.40323183359917	2.20161591679959	35.0710124770678	6.07090498349973e-07	0.000337525441194113	7.21543800324548
SNORA36B	2.57275069700905	1.28637534850452	35.0510767385036	6.08734617048581e-07	0.000337525441194113	7.21314347164693
SNORA71B	6.79538834505519	3.3976941725276	34.4376209488142	6.62063212865982e-07	0.000356129757652986	7.14151278174906
OR56A5	2.87156460453972	1.43578230226986	34.3787151965428	6.67475675635062e-07	0.000356129757652986	7.13452878265212
MIR337	4.24736837251782	2.12368418625891	34.0008369944903	7.03497856694018e-07	0.000368398377622101	7.08927649599291
IGSF22	2.34440687676067	2.58064049894869	33.4585369581155	7.59393339718629e-07	0.000388025707137337	7.02294620146196
MIR6878	5.09096063790495	2.54548031895247	33.3080146316908	7.75849961218793e-07	0.000388025707137337	7.00423906962313
MIR4466	5.68073247893126	2.84036623946563	33.251463458856	7.82143903629259e-07	0.000388025707137337	6.99717703238955
MIR11399	4.26846093198062	2.13423046599031	33.0144738092757	8.09200721325034e-07	0.000390839440372908	6.96737961492083
TMEM171	2.2761371563453	1.13806857817265	32.770556248903	8.38239108925244e-07	0.000390839440372908	6.93636600985066
GH2	2.5198780673357	1.25993903366785	32.7124267941696	8.45344286095059e-07	0.000390839440372908	6.92892274561381
PERCC1	3.0376502887623	1.51882514438115	32.4941760919782	8.7267929079515e-07	0.000390839440372908	6.90079520288683
SLC25A34-AS1	2.33197101602767	1.16598550801383	32.466401544915	8.76234075482858e-07	0.000390839440372908	6.89719502594963
TNFRSF14-AS1	2.14108899075905	2.12092683347268	32.2702999418096	9.01836899932034e-07	0.000390839440372908	6.8716420374974
MIR661	4.123120669575	2.0615603347875	32.0475894752561	9.32019147116437e-07	0.000390839440372908	6.84233442899203
BHMG1	2.67623631187146	1.38117756178624	32.006753302358	9.37685049320226e-07	0.000390839440372908	6.83692711646547
KLK4	2.01244727257911	1.00622363628955	31.9714834141566	9.42612182277857e-07	0.000390839440372908	6.83224846218886
FLNB	2.01380313622976	4.28139575204613	31.8246193847664	9.63468278753703e-07	0.000390839440372908	6.81268242125595
MIR4449	5.3975549188152	2.6987774594076	31.7137768653288	9.79579076735947e-07	0.000390839440372908	6.79782501204903
LOC101929470	2.04536201649699	1.0226810082485	31.7019713870029	9.81314105186945e-07	0.000390839440372908	6.7962379917675
MIRLET7A2	4.51547246846036	2.25773623423018	31.5948439716838	9.97229416716568e-07	0.000391661853415432	6.78179604178118
LOC388282	2.32655869232229	1.16327934616114	31.4586253127772	1.01791969645415e-06	0.000394311413374391	6.76332575876901
MIR3972	2.223375211209	1.1116876056045	31.2989036714454	1.04284471331267e-06	0.000398507605446698	6.74151546465239
HSPA6	6.17120629456806	4.13869397552169	31.0185742850461	1.08839937420472e-06	0.000410370100050147	6.70283132625567
LOC100506476	2.32171280425175	1.16085640212587	30.5938795632586	1.16208772514432e-06	0.000426857906548146	6.64322517525873
SNORA110	4.7747086108582	2.3873543054291	30.5925978938836	1.162319075048e-06	0.000426857906548146	6.6430434407701
MAB21L4	2.03468900414489	1.01734450207244	30.3064053687983	1.21540249893118e-06	0.000440630152112513	6.60217945167979
TSSK6	3.3229551279153	1.66147756395765	30.0972328799076	1.25606047490095e-06	0.000449606052015811	6.57195216096167
MIR3165	3.60387217144061	1.80193608572031	29.6706509858021	1.34419327566022e-06	0.000475138718113995	6.50934442433086
RPS10P7	2.84071974078664	1.42035987039332	29.3445166220291	1.41664940915311e-06	0.000494568049284341	6.46058895005787
MIR545	5.44259737826899	2.7212986891345	29.0296748939932	1.49112126063771e-06	0.000511924402468312	6.41277266214871
PRKAR1B-AS1	2.78143277625214	1.39071638812607	28.9829533045873	1.5025718015726e-06	0.000511924402468312	6.4056132075915
LOC105369691	3.14641680734229	1.57320840367114	28.7750801366297	1.55482399147784e-06	0.000514645583517913	6.3735574691481
PEAK3	2.81200707375531	2.76590870069911	28.7036125957242	1.57329399584534e-06	0.000514645583517913	6.3624598453416
MIR766	3.61622938163207	1.80811469081604	28.6698950493049	1.58209994176621e-06	0.000514645583517913	6.35721038695887
LINC00570	2.53983083928194	1.26991541964097	28.6651008043993	1.5833568769382e-06	0.000514645583517913	6.35646325818674
SNORD58A	4.9162782447926	2.4581391223963	28.3380047953182	1.67203748328866e-06	0.000521454745029209	6.3050642579628
CACTIN-AS1	2.23652773415908	1.11826386707954	28.2931229819695	1.68466881731924e-06	0.000521454745029209	6.2979457634829
HS1BP3-IT1	2.87334926588468	1.43667463294234	28.0390899339378	1.75837637162107e-06	0.000521454745029209	6.2573508219413
C16orf74	3.08436047999269	1.54218023999634	28.023234399871	1.76310475736427e-06	0.000521454745029209	6.25479982686699
STAG3L5P	3.84787593383072	2.1999119632025	27.9000506019234	1.80036847304167e-06	0.000521454745029209	6.23491112717448
TRIM17	2.98472363269479	2.89145470392308	27.896196551548	1.8015496171033e-06	0.000521454745029209	6.23428687139525
OR6B2	2.01723755029044	1.00861877514522	27.8618926133102	1.81210405270722e-06	0.000521454745029209	6.22872516487876
PKD1	2.49400338583353	4.47044852028825	27.8184120305483	1.8255894956465e-06	0.000521454745029209	6.22166176624797
LINC01058	2.84046728589108	1.42023364294554	27.4618707745919	1.94087041949923e-06	0.000535668439120428	6.16315058829481
LINC00945	2.5856613520313	1.29283067601565	27.3512021532614	1.97842917080745e-06	0.000535668439120428	6.1447721255705
LINC02560	4.02084164827559	2.0104208241378	27.3204869100329	1.98900863242255e-06	0.000535668439120428	6.1396528943214
SZT2	2.30901872829957	4.74813033600456	26.9843055350117	2.10939056973847e-06	0.000557470528327706	6.08309313732819
NALCN-AS1	2.12498155507322	3.42117029204223	26.8758459090904	2.15009453010371e-06	0.000559215003441991	6.0646364397057
CRB2	3.13868738076862	6.31408059499876	26.8484894685202	2.16051063659333e-06	0.000559215003441991	6.05996486166738
MIR1269B	4.99751724258539	2.4987586212927	26.7196727640369	2.21038566399514e-06	0.000559215003441991	6.03787839539494
MIR378H	4.85619944530588	2.42809972265294	26.0507046631894	2.49294577652783e-06	0.000597500156081233	5.92077622231321
SNORD31	6.4815939917404	3.2407969958702	26.0036645155182	2.5144111526157e-06	0.000597500156081233	5.91238712533126
CLDN25	2.63872219248227	1.31936109624113	25.906371474817	2.55952093641803e-06	0.000603151108666908	5.89497017073472
MIR132	4.52240034402122	2.26120017201061	25.7029281582675	2.65704869140132e-06	0.000610861974759727	5.85826154243408
RGS13	2.24717117738357	1.12358558869178	25.5870430972989	2.71461001945008e-06	0.000611540289704763	5.83717496215783
BLACE	2.2254255107731	1.11271275538655	25.5846739599605	2.71580242510713e-06	0.000611540289704763	5.83674252307109
BTN1A1	2.56411979028499	1.39254167773305	25.5666848445272	2.72487716609379e-06	0.000611540289704763	5.8334571982692
MIR582	3.08110268522523	1.54055134261261	25.324142574395	2.85088060561303e-06	0.000634781116263979	5.7888550021061
CELF2-DT	2.04263837751213	1.02131918875607	25.2413568307231	2.89549275417515e-06	0.000639677688301288	5.77349916253173
LINC00575	2.30074706757529	1.15037353378764	25.157965002149	2.94128710199728e-06	0.000640567169575778	5.75796229296106
SNORD33	5.8663185643532	2.9331592821766	25.1397155852035	2.951425118228e-06	0.000640567169575778	5.75455298836572
SNORD116-12	5.28537858066981	2.64268929033491	25.0707350766685	2.99012894773332e-06	0.000640567169575778	5.74163618960386
KRTAP10-5	2.68984464349095	1.34492232174547	24.9532623181554	3.0574623818305e-06	0.000642520261248569	5.71952911275624
H3C2	2.96455819269086	7.63530933303622	24.9361714955141	3.06741054065199e-06	0.000642520261248569	5.71630120337039
SNORD30	5.37514825635215	2.68757412817608	24.8102118165431	3.14194758430425e-06	0.000643826041948953	5.6924199296119
KHDC3L	2.52172790623967	1.26086395311984	24.7670683816382	3.1679797353466e-06	0.000644490150763534	5.68420293646307
MIR1-1HG	2.773851817396	1.386925908698	24.7189190637267	3.19734072779204e-06	0.00064581715071788	5.67500997977332
RAPSN	2.44836031575262	1.22418015787631	24.5608373228037	3.29607682663095e-06	0.000651793430094196	5.64465971931347
MIR4804	4.75506808901633	2.37753404450816	24.4626555191536	3.35925620242104e-06	0.000659588793925385	5.62567877214153
MIR3124	4.29744460369576	2.14872230184788	24.3714730586427	3.41924627542514e-06	0.000662066603077086	5.60796031700395
HHATL	2.65771289641188	1.32885644820594	24.3378719177533	3.44167871321634e-06	0.000662066603077086	5.60140884881401
RNASE8	2.06451534988071	1.03225767494035	24.2982661793048	3.46834861314989e-06	0.000662688932990896	5.59367124498563
AOAH-IT1	2.97135170753757	1.48567585376878	24.1409102846632	3.57680735516486e-06	0.000665427357824683	5.56276398062144
OMP	2.88868536405106	1.44434268202553	23.9875494537959	3.68647940104967e-06	0.000676923795473264	5.53238493088907
NCRUPAR	3.26323318927019	1.6316165946351	23.8611471800203	3.77993853625484e-06	0.000687008942232303	5.50715356432259
LINC01817	2.55636195541857	1.27818097770928	23.7887580230725	3.83475074572273e-06	0.000689850184321578	5.49262478835779
MIR1286	5.58457770392305	2.79228885196152	23.5527915951953	4.02021285333217e-06	0.000706850635368257	5.44486113153599
MMP2-AS1	2.53719213139844	1.26859606569922	23.5475745196639	4.02443427025565e-06	0.000706850635368257	5.44379805635679
PAX4	2.10018351453371	1.05009175726686	23.202340648181	4.31608086383799e-06	0.000728719535318436	5.3727618735499
SNORD78	6.34853986701596	3.17426993350798	23.075428401245	4.42967088168539e-06	0.000728719535318436	5.3463027791375
LOC105372483	4.35543455617088	2.17771727808544	23.0118312866571	4.48794930391726e-06	0.000728719535318436	5.3329730113587
FAM183BP	2.30677616607938	1.15338808303969	22.9279389931882	4.56624896894865e-06	0.000728719535318436	5.31531656770913
FOXA3	2.73726761477538	1.36863380738769	22.9271052990642	4.56703532883716e-06	0.000728719535318436	5.31514068611767
PSMB6	-2.08826582384691	6.83840532592776	-22.8596099320113	4.63124481135546e-06	0.000728719535318436	5.30087403929131
LOC100996249	2.80512519972541	1.4025625998627	22.8464679484329	4.64387352728142e-06	0.000728719535318436	5.29808988332462
MZB1	3.23685857040865	1.61842928520433	22.8252599939886	4.66434103870984e-06	0.000728719535318436	5.29359258848312
MIR3135A	4.42377793897387	2.21188896948694	22.797486228376	4.69131017226551e-06	0.000728905873908374	5.28769483701112
DNHD1	2.15409726967523	3.89511183415988	22.7388083744306	4.74891004257902e-06	0.000728971998355239	5.27520420441203
MIR1302-5	3.12798038084729	1.56399019042365	22.7184718424913	4.76907205940021e-06	0.000728971998355239	5.27086554953211
LOC101927661	2.47234992053505	1.23617496026753	22.6610363710639	4.82657557155213e-06	0.000730359688488559	5.25858514670868
MIR3164	5.05951915075674	2.52975957537837	22.6340311947193	4.85390205576532e-06	0.000730359688488559	5.25279731285843
MIR5191	4.63950100135625	2.31975050067813	22.5825383475615	4.90652732293868e-06	0.000730359688488559	5.24173665491109
ARRDC4	2.25502534217705	4.51432823605593	22.5817971923091	4.90728979463987e-06	0.000730359688488559	5.24157721920472
BAALC-AS1	3.39886717468682	1.69943358734341	22.4457117402644	5.04974781097317e-06	0.000743194909997478	5.21218889031501
MIR3177	4.33733930795932	2.16866965397966	22.417550608477	5.07984848304758e-06	0.000743194909997478	5.20607892649049
LINC02111	2.09971201606794	1.04985600803397	22.3925693300337	5.10673185748885e-06	0.000743194909997478	5.20065067593559
MIR4730	5.90731856825099	2.95365928412549	22.3080350226996	5.19898633459316e-06	0.000750086405967476	5.18222457115592
ADAMTS19-AS1	2.96983328571613	1.6130780558186	22.1462232247911	5.3812554436516e-06	0.000768541118361515	5.1467050742976
KLK8	2.18706366611838	1.09353183305919	22.0986247177167	5.43633440734598e-06	0.0007725058511102	5.13619387938161
LINC00112	2.69297182221461	1.34648591110731	21.9488233540917	5.61417776952137e-06	0.000789839397843409	5.10292503681097
MIR106A	3.93889708704409	1.96944854352205	21.8205646706716	5.77205515554878e-06	0.000800424995067225	5.07421152648995
COL18A1-AS2	3.51089397016515	1.75544698508258	21.8164178526354	5.77724846335259e-06	0.000800424995067225	5.07327961693181
MIR191	5.42543982549434	2.71271991274717	21.7326105155114	5.88342508493443e-06	0.000803727026820173	5.05439769200884
DDN	2.61674456656442	1.30837228328221	21.7022837977442	5.92242612798478e-06	0.000805165221380547	5.04754241967452
MIR5579	5.41358137735568	2.70679068867784	21.6720945013389	5.96156099310763e-06	0.000806607759632046	5.040706225583
LOC100652768	3.78593343717224	2.04991286061112	21.5212921269604	6.16179049168516e-06	0.000817134640951618	5.00637774832711
LINC02136	2.90250983554406	1.45125491777203	21.5148669570192	6.17050052136899e-06	0.000817134640951618	5.00490842707453
AVPR2	2.21835935109111	1.30255934961881	21.4037608523538	6.32349536832781e-06	0.000822282602191968	4.97941313898957
RAPGEF3	2.8608810279648	1.68608006808228	21.3925977885567	6.33911900692584e-06	0.000822282602191968	4.97684241401742
MIR3973	4.79484882951322	2.39742441475661	21.331100506116	6.42603025715064e-06	0.000828470009197409	4.96265015250485
LINC02454	2.50824987225371	1.25412493612685	21.3175221306975	6.44541346712745e-06	0.000828470009197409	4.95950965853721
SNORD139	3.83807394059989	1.91903697029994	21.1659960821705	6.6665814203534e-06	0.000853020766537346	4.92429343093947
LINC02649	2.46419371983357	1.33682299767091	21.12028414936	6.73509480880177e-06	0.000853091616728584	4.91360774980643
SLC34A1	2.07985413697186	1.03992706848593	21.1053652345028	6.75763923004466e-06	0.000853091616728584	4.91011405120286
SLC35G6	3.16929589156448	1.58464794578224	21.0728897620418	6.80702980078276e-06	0.000855507505362377	4.90249833745654
MIR4768	6.85972006710892	3.42986003355446	21.0468803103455	6.84690112171588e-06	0.000855889761242937	4.89638841470924
ELF3	2.7617405426753	1.41556858357778	21.0283131857186	6.87553628990268e-06	0.000855889761242937	4.89202103689667
GH1	2.12013614243451	1.06006807121726	20.9606799686963	6.98107405341968e-06	0.000858307878620008	4.87607168814727
NGF	2.36138434217099	1.18069217108549	20.9072050296532	7.06590583122116e-06	0.000859730493991122	4.86341588253754
OR13H1	4.66812190171732	2.53509438568696	20.8770382298772	7.11431118325347e-06	0.000859730493991122	4.85625864754743
MIR6865	4.79085260469138	2.39542630234569	20.8758967359638	7.11615066297308e-06	0.000859730493991122	4.85598757039536
KMT2D	2.37181600334778	5.57587940336812	20.8131341001747	7.21818043476289e-06	0.000859730493991122	4.84105465028209
ARRDC5	2.10137105309065	1.05068552654533	20.8023631120773	7.23586737286538e-06	0.000859730493991122	4.83848633865641
GJB3	3.63246972446584	1.97997808429549	20.7289849296312	7.35776385837526e-06	0.000859763828046015	4.82094564261866
LINC00922	2.55623660338754	1.39432710662851	20.7097855688902	7.3900663354471e-06	0.000859984756517585	4.81634346064782
TAS2R3	4.20625077093071	3.98943024774857	20.6744329563492	7.44999545997218e-06	0.00086340562138153	4.80785546636769
KRTAP4-2	2.34023424185476	1.17011712092738	20.6498733474443	7.49197411585915e-06	0.000864726710401082	4.8019482690871
FOXF2	2.04367276804588	1.02183638402294	20.5550669861142	7.656725598868e-06	0.000877195930522232	4.77906345172637
LLGL1	2.06408264156707	5.23784953126124	20.5252871493781	7.70937669649986e-06	0.000879055460579126	4.77184820347095
H2BE1	2.53192473314198	1.26596236657099	20.4492838532209	7.84574599895934e-06	0.000886553573303869	4.7533751148211
FLNC	2.17872803580703	3.9670782433674	20.4313768805814	7.8782985200899e-06	0.000886553573303869	4.74901042332206
PRSS44P	2.88483251243507	1.54286717511892	20.2259979504271	8.26356566098304e-06	0.000905725231632862	4.69861275202377
ERICH6B	2.21028353090922	1.10514176545461	20.132739351628	8.44600057773375e-06	0.000915080476387567	4.67552085399386
RFPL4B	2.48160651184684	1.24080325592342	20.105579749467	8.50004274932319e-06	0.000917420644524279	4.66877124243701
PKP3	2.23630491681961	1.1181524584098	20.0684569847469	8.5745866301917e-06	0.000919839746177948	4.65952759698355
LINC02439	2.51427540235324	1.25713770117662	20.0620593079355	8.58751301333115e-06	0.000919839746177948	4.6579324548262
PWRN2	3.81817225444588	2.09430609007232	19.9620304756284	8.79271231656752e-06	0.000920950217347487	4.63291119161975
CLDN20	2.19089301008428	4.33934461153456	19.9544981741795	8.80840248324085e-06	0.000920950217347487	4.63102087752847
FMO3	2.00814721217621	1.19520682778791	19.9535574834637	8.81036436351653e-06	0.000920950217347487	4.63078473981918
OR4D2	2.07462661942687	1.03731330971344	19.9017257492167	8.91928340640777e-06	0.000922449306917423	4.61775265981522
TPTEP1	3.38386491643893	1.69193245821947	19.8948485377895	8.93385702331129e-06	0.000922449306917423	4.6160204173956
SNORD6	5.35709664172704	2.67854832086352	19.8928568714909	8.93808296539267e-06	0.000922449306917423	4.61551861753211
MIR298	4.69686190790236	2.34843095395118	19.8408756274115	9.04923582404635e-06	0.000926941907489955	4.6024003227132
CCDC37-DT	2.06399090211422	1.03199545105711	19.835939128694	9.05987820723387e-06	0.000926941907489955	4.6011523482688
SIDT2	2.04046550450041	4.32352971975316	19.7305594006561	9.29070820001932e-06	0.000941266881615155	4.57442151744447
SMTNL1	2.33452101591783	5.31796186766769	19.7198677184008	9.31452249251874e-06	0.000941266881615155	4.57169977408778
LINC01874	2.26623471668328	1.13311735834164	19.6876608956797	9.38670558792962e-06	0.000941266881615155	4.56349018310243
ZMYND15	2.20891994514054	1.10445997257027	19.5943387116496	9.59970913579389e-06	0.000943199129282283	4.53961006156999
LINC00322	2.16276811389378	1.08138405694689	19.5889040599749	9.61229233575376e-06	0.000943199129282283	4.53821515769193
SNORA115	3.64681219109739	1.8234060955487	19.5772011960742	9.63945641002121e-06	0.000943199129282283	4.53520981276594
BPIFA2	2.31601647286894	1.15800823643447	19.497439649587	9.82708386860086e-06	0.000954949407684863	4.51466875603064
B4GALT4-AS1	2.64814681388401	1.324073406942	19.387148510025	1.00938465468545e-05	0.000977512988534085	4.48609781969782
FAM205A	2.53518101846334	1.26759050923167	19.2790472162132	1.03638422383206e-05	0.00099809319667172	4.45790365983351
COL18A1	2.02827844787249	3.40504351110536	19.2605577684091	1.04108907307577e-05	0.00099809319667172	4.45306235427547
MIR1276	4.96072811931022	2.48036405965511	19.2073971598853	1.05476075366918e-05	0.00100089008698849	4.43911155731863
KRTDAP	3.16600550839351	1.58300275419675	19.175867038774	1.06297199457438e-05	0.00100195740208581	4.43081528840938
SNAR-C3	4.54484278699463	2.27242139349732	19.1470225149536	1.070551517787e-05	0.00100574936279006	4.42321132335786
OR5AK4P	2.84191369577421	1.42095684788711	19.0700682427253	1.09109442604188e-05	0.00101161757973331	4.40285739819678
IGFBP6	2.70046072010827	1.35023036005414	19.0441960596302	1.09810767031592e-05	0.00101161757973331	4.39599227899148
NLRP6	2.28890042024795	1.21765391492997	19.0409619960258	1.09898815830696e-05	0.00101161757973331	4.39513334409532
MIR324	5.00517645322049	2.50258822661025	19.0389552182266	1.09953494087398e-05	0.00101161757973331	4.39460027631087
ADRA2B	2.59344154795748	1.29672077397874	19.0322795298739	1.10135621665922e-05	0.00101161757973331	4.39282650507594
GPX2	3.83634118667711	2.68259729210855	19.030509817085	1.10183964409739e-05	0.00101161757973331	4.39235615683702
KRTAP12-4	3.4239928871143	1.71199644355715	18.9829985915656	1.11491442780471e-05	0.00101701774804714	4.37970921107701
MIR6843	5.0224137179467	2.51120685897335	18.9231289464688	1.13165792463399e-05	0.00102239689433866	4.36371866199427
LINC02345	2.78948264475163	1.39474132237582	18.8766398321445	1.1448690291441e-05	0.00103103842057761	4.3512602253589
LOC285804	2.06234922192305	1.03117461096153	18.7896810336065	1.17008410936188e-05	0.00103723004528323	4.32785803189027
LOC101928269	2.55110446408029	1.27555223204014	18.7427396912101	1.18397405265295e-05	0.00104269799455385	4.31517163116566
MIRLET7G	4.52048162863938	2.26024081431969	18.734967719581	1.18629294220195e-05	0.00104269799455385	4.31306752754295
SYNPR-AS1	2.2586576329786	1.1293288164893	18.6813923500756	1.20242802510337e-05	0.00104269799455385	4.29853481109842
MIR3166	3.46277440801477	1.73138720400739	18.670342058954	1.20578887810158e-05	0.00104269799455385	4.29553118024988
MIR6766	4.46865072435632	2.23432536217816	18.6666890966297	1.20690238892277e-05	0.00104269799455385	4.29453778749867
ARHGAP27P2	2.07813996146332	1.03906998073166	18.6622096252125	1.20826953440264e-05	0.00104269799455385	4.2933193174755
FARP2	2.02347987727075	4.33525394312805	18.6313773478059	1.21773050752061e-05	0.00104348434217175	4.28492314173976
CELA3A	2.56275173202011	1.28137586601006	18.5369460371551	1.24726855355245e-05	0.00104939226303058	4.25910497762177
SH3D21	2.19336705387988	3.57762820136923	18.5264593817195	1.25060185529849e-05	0.00104939226303058	4.25622824618591
OR9A2	2.33223331646747	1.16611665823373	18.411644372515	1.28780975728893e-05	0.00106481533089521	4.22460529741151
OR7E91P	2.25110608493264	1.12555304246632	18.3805528777708	1.29811451523168e-05	0.00107020647993357	4.21600180766671
SNORD149	5.19029499157794	2.59514749578897	18.3124452353795	1.32103760909099e-05	0.00108180993825646	4.19709523070316
LINC00917	2.37231692471734	1.18615846235867	18.3047275037877	1.32366588385577e-05	0.00108180993825646	4.19494757135492
HHIPL2	2.9773547746957	1.48867738734785	18.1939282667486	1.3621034162582e-05	0.00109363530670557	4.1639967433258
SNORD63B	6.22847344954399	3.114236724772	18.1921202840954	1.36274171515678e-05	0.00109363530670557	4.16348986094792
MIR496	4.35576314719676	2.17788157359838	18.0810185032101	1.40266778664294e-05	0.00110979301374526	4.13222750914705
H4C5	2.70127696187014	7.36421388527681	18.0778282613077	1.40383494870315e-05	0.00110979301374526	4.1313264948458
FCGR3A	2.32009681196178	1.16004840598089	18.0746469902796	1.40499999618362e-05	0.00110979301374526	4.13042782839755
CCR5AS	2.68422846441508	1.34211423220754	18.0568192520569	1.41155052049581e-05	0.00111186143784347	4.12538829561509
LOC105370708	2.54326470999805	1.27163235499903	18.0405460058626	1.41756207557522e-05	0.00111349501036433	4.1207830889854
CXorf65	2.64166367763502	1.32083183881751	18.0016297590241	1.43206402584009e-05	0.00111867145090348	4.10975030924033
LINC01653	2.24646492749105	1.12323246374553	17.984759459352	1.43840626278374e-05	0.0011205303663636	4.10495888328825
ZCRB1	-2.14611489916658	6.36626984067147	-17.965931312655	1.44552461091693e-05	0.00112298200405244	4.09960517983348
HSPB6	2.22402863099057	2.80788872186337	17.9328476815833	1.45813579932802e-05	0.00112967572968213	4.09018206332187
LINC02213	2.37302870359569	1.18651435179785	17.675577817069	1.56087376190502e-05	0.00119292941186892	4.01620460132349
SLC11A1	2.62221693227775	1.31110846613887	17.5791446483809	1.6016208242769e-05	0.00120957877479493	3.9881515580667
KMT2E-AS1	2.03629698238613	5.34340611447677	17.5557247812279	1.61170968889923e-05	0.00120957877479493	3.98131156738141
LOC100507384	2.74981678601741	1.5282787635349	17.5241506037109	1.62543296704884e-05	0.00120957877479493	3.97207324661621
LINC01803	2.45888876454063	1.22944438227031	17.4179697590983	1.67262919194169e-05	0.00122681093713071	3.94086348189519
MIR1827	4.50518619840214	2.25259309920107	17.3779813412423	1.69083121923129e-05	0.00123191202084936	3.92905249942719
LINGO3	2.53843230756311	1.36765118232667	17.3067739740539	1.72383907057654e-05	0.00124392441061625	3.90794264740575
NR0B2	2.51317254902388	1.25658627451194	17.2696112422941	1.74137437759272e-05	0.00124606220797645	3.89688563424189
MIR657	3.99448602086409	1.99724301043205	17.2639949673944	1.74404311373775e-05	0.00124606220797645	3.89521223648783
OR52B4	2.28529457696645	1.14264728848322	17.1877784237491	1.78075217803622e-05	0.00124868397225236	3.87244083543072
PCDHGB2	2.1933648676426	2.32374619592525	17.1781795685513	1.78544120969678e-05	0.00124868397225236	3.86956470876469
TMEM258	-2.26457188725864	6.51956969956421	-17.161731314099	1.79351085478e-05	0.00124868397225236	3.86463197300984
MIR1249	4.03424063938227	2.01712031969114	17.1532556709513	1.79768625324926e-05	0.00124868397225236	3.86208805018959
PCDHGA11	2.4920010211094	3.29750040287448	17.1406933603942	1.80389648520098e-05	0.00124868397225236	3.85831486986698
LOC154449	2.29837419771848	1.14918709885924	17.1071978788499	1.82058208820782e-05	0.00125566878756928	3.84823867891576
AMER1	2.0922890640942	5.06432083334419	17.0813444359191	1.83358831097611e-05	0.00125672841004281	3.84044584725162
SRGAP3-AS4	3.77319968909024	1.88659984454512	17.07765995082	1.83545099847118e-05	0.00125672841004281	3.83933415288743
PLEKHG5	2.11088709538773	4.14444742641484	17.0431415023207	1.85301312903483e-05	0.00126032334209866	3.82890572552453
LINC02396	2.4191368397599	1.20956841987995	17.0323813974676	1.85852901073322e-05	0.00126032334209866	3.82565000776558
C10orf95	2.57775786391551	1.28887893195775	17.0157483194828	1.86709455287445e-05	0.0012631028652197	3.82061263397241
UMODL1-AS1	2.1887779165667	1.09438895828335	16.9864864845993	1.88227944319299e-05	0.00127033647003846	3.81173686506595
LINC01973	2.14240447372034	1.16069869248373	16.9636275105949	1.89424544553401e-05	0.00127536839782883	3.80479100681093
CROCC2	2.09741552314056	1.04870776157028	16.9155784312487	1.91969835027719e-05	0.00128638065638745	3.79015588981191
RHOV	2.97352675170242	1.48676337585121	16.9155720177302	1.91970177513984e-05	0.00128638065638745	3.79015393315816
LOC105374704	2.80008064290783	1.40004032145392	16.90706963732	1.92424859485074e-05	0.00128638065638745	3.78755925565824
MIR626	5.3602118925901	2.68010594629505	16.8034554281604	1.98071610476181e-05	0.00131172576136896	3.7558186331917
SLC26A1	3.28968720900031	1.97749912231072	16.7635910707272	2.00297261742561e-05	0.00131995829771967	3.7435470972535
AHSP	2.70740078885051	1.35370039442526	16.7561671939872	2.00715067550554e-05	0.00131995829771967	3.74125810416133
C15orf62	3.11883378506346	3.31188277183819	16.7399391741049	2.01632025989197e-05	0.00132074931818727	3.73625050524242
APOA5	2.21228645585779	1.21272193543943	16.6924816797999	2.04342745363719e-05	0.00133062857493475	3.72157432706533
PANX3	2.51951083789528	1.25975541894764	16.6504384059283	2.06781016216192e-05	0.00133513651909951	3.70853265835479
MIR619	4.98570796842059	2.4928539842103	16.6501088446449	2.0680026712129e-05	0.00133513651909951	3.70843028135863
LINC01944	2.21865425409427	1.10932712704713	16.6278674204772	2.08104483638287e-05	0.00133707345931656	3.70151572133342
MIR548BA	3.81507056255822	1.90753528127911	16.6208374640174	2.08518776277885e-05	0.00133707345931656	3.69932800954379
OR51M1	2.4041312025209	1.20206560126045	16.5161477730033	2.14807743773684e-05	0.00135891127034278	3.66662349892883
MIR9983	3.86498514510519	1.93249257255259	16.4723474644199	2.17506698371636e-05	0.0013682527892264	3.65287047530967
CACNA1H	2.16684158468067	5.23641478604194	16.4531315187824	2.18703678028974e-05	0.0013682527892264	3.64682366889008
LINC01124	2.65813480760376	1.32906740380188	16.2846322821347	2.29547382570954e-05	0.00140531172888416	3.59345531927283
MIR199B	4.27531623288618	2.13765811644309	16.2805442367565	2.29818427174238e-05	0.00140531172888416	3.59215275924708
TULP2	2.83313363598564	2.47066040263203	16.2749915005346	2.30187201991057e-05	0.00140531172888416	3.59038291683783
LGALS14	2.48852532183993	1.24426266091996	16.2556035521742	2.31480427175522e-05	0.00140531172888416	3.58419796908023
LPIN3	2.68287804614338	2.37147000544104	16.231894628008	2.33073805675067e-05	0.00140531172888416	3.5766232378287
SNORD175	5.85630633690397	2.92815316845198	16.2318679389495	2.33075606777944e-05	0.00140531172888416	3.57661470393089
AADACL4	2.18804913359754	1.09402456679877	16.1456511039361	2.38982596828567e-05	0.00143480889025864	3.54896358067783
OR2G6	2.32274921148667	1.16137460574334	16.1148137944235	2.4113910069269e-05	0.00143556452408166	3.53903306364418
PCDHB5	2.02443277366481	4.96446788857961	16.0804105540118	2.43572743694473e-05	0.00144700631222527	3.52792888938302
LINC02683	2.21681063337048	1.10840531668524	16.0680690345084	2.4445298115919e-05	0.00144894050434377	3.52393894679764
SNORA111	4.15981900514128	2.07990950257064	16.0500777194773	2.45743065182235e-05	0.00144894050434377	3.51811626787968
OR52B2	2.73398076703073	1.36699038351537	16.0425846345025	2.4628278543956e-05	0.00144894050434377	3.51568904952679
S100A1	2.64255146519212	1.32127573259606	15.9872805193073	2.50310827505992e-05	0.00145416704608236	3.49773494450028
LINC02867	3.33688898020404	1.66844449010202	15.9767631487203	2.51085821575707e-05	0.00145416704608236	3.4943126432121
CHI3L2	2.07927481807305	1.03963740903652	15.9301438751237	2.5455610432127e-05	0.00146010903001965	3.47911240007643
VENTXP7	2.03451907850742	1.01725953925371	15.9007288226142	2.56775506953439e-05	0.00146688844154128	3.46949586229978
SNORD116-25	5.30008073650893	2.65004036825446	15.7974710947483	2.64753462194468e-05	0.00149733968078703	3.43557951047254
TBX5	2.08820138900965	1.04410069450483	15.724491405175	2.70572769518322e-05	0.00150963646884996	3.41145817780499
MIR3115	4.43285371822552	2.21642685911276	15.7167560961216	2.71198573511486e-05	0.00150963646884996	3.40889415222019
MIR4496	4.51174470843834	2.25587235421917	15.6966398772124	2.7283421247593e-05	0.00151050103935365	3.40221960833727
LOC729966	3.27885710078516	1.63942855039258	15.6838281220006	2.7388213265165e-05	0.00151050103935365	3.39796369142067
SNORD53	4.63337754535731	2.31668877267866	15.6832973356836	2.73925652227472e-05	0.00151050103935365	3.3977872865068
LOC101930094	3.81087951259622	1.90543975629811	15.6606827667227	2.75787610139298e-05	0.00151050103935365	3.39026521143414
MIR11401	4.41281799741412	2.20640899870706	15.6562920956981	2.76150881054304e-05	0.00151050103935365	3.38880337605032
MIR185	4.4708230369812	2.2354115184906	15.6513870258246	2.76557394520806e-05	0.00151050103935365	3.38716973434355
SPRR1B	2.33671639622553	1.16835819811277	15.6190272581731	2.7925741141072e-05	0.00151050103935365	3.3763779095165
CCDC78	2.25993354958883	4.57979281235138	15.6145393927725	2.7963437298428e-05	0.00151050103935365	3.37487925723013
SF3B6	-2.09515924552802	6.93775794848568	-15.5865180765051	2.8200197306671e-05	0.00151050103935365	3.36551109322316
RBP4	2.14945844418622	1.07472922209311	15.5821335558601	2.82374617498928e-05	0.00151050103935365	3.36404354800816
MIR4689	3.51922639737364	1.75961319868682	15.5754541162707	2.82943451397118e-05	0.00151050103935365	3.36180698365913
TSPAN32	2.38582627228929	1.19291313614465	15.5679357859595	2.8358538099581e-05	0.00151050103935365	3.35928824243869
LOC102724301	3.13954324093814	1.56977162046907	15.5662059309216	2.83733327842566e-05	0.00151050103935365	3.35870852589341
SNORD130	3.50060667478944	1.75030333739472	15.5103209039093	2.88563400751665e-05	0.00151955229915374	3.3399413594894
SNORD147	3.56836578935643	1.78418289467821	15.4811673881805	2.91122448854098e-05	0.00152169327332647	3.33012117742036
GLYCTK	2.61396147224529	4.24831689679062	15.4009099444984	2.98310001878644e-05	0.00154339043343332	3.30298028861981
BRF2	3.43169543173699	2.11574796181046	15.3688534545214	3.01240558438164e-05	0.00154512709069741	3.29209567993608
LINC01685	2.06147545467222	1.03073772733611	15.352405128246	3.02757714465195e-05	0.00154512709069741	3.28650094618302
PCDHGB6	2.23319812743713	5.13531524982042	15.3470314079972	3.03255370018056e-05	0.00154512709069741	3.2846716865412
TNFRSF11B	2.03893262901794	1.01946631450897	15.325254059271	3.05282278236942e-05	0.00154899115797037	3.27725120825206
MIR2116	4.87965115606426	2.43982557803213	15.3031405437061	3.0735721651143e-05	0.00155140373641271	3.26970420168515
MIR12115	4.90316491993446	2.45158245996723	15.2799861526722	3.09548076468283e-05	0.00155164673358279	3.26178898691946
LOC100291105	2.86118863974692	1.43059431987346	15.2734989647043	3.10165265896228e-05	0.00155164673358279	3.25956898876157
LINC02400	2.79384690106928	1.39692345053464	15.2429130960808	3.13095268112972e-05	0.00155744085235213	3.24908801966642
H4C3	-2.296599773229	8.20029503311703	-15.2083619775828	3.16445375460996e-05	0.00156493367117871	3.23722020799671
LINC02541	2.45178605431864	1.22589302715932	15.2024484925324	3.17023076015252e-05	0.00156493367117871	3.23518601969626
HEAT2	2.0118374781186	1.0059187390593	15.1519332356508	3.22010207186663e-05	0.00158086886090703	3.21777344136833
ITPKA	2.22058697400207	1.11029348700103	15.1338840979832	3.23815017935568e-05	0.00158697419015286	3.21153634336356
SRCAP	2.2990770201695	6.50119920468097	15.1229515859418	3.2491413924244e-05	0.00158960588745635	3.20775448233451
MIR4492	4.73572746650331	2.36786373325165	15.1148610934608	3.25730429901174e-05	0.00159084716696812	3.20495380976885
LOC101927539	3.01911492439809	2.7701799947835	15.0992143948655	3.27316131653867e-05	0.00159583544326001	3.19953271651775
H2AZ1	-2.25033991157293	9.22884822620376	-15.0307259690948	3.34367542432829e-05	0.00161461410698873	3.17573040911504
SCARNA18	3.95484209893481	1.97742104946741	15.0122840137333	3.3629749386434e-05	0.00161857519283969	3.16930068590558
MIR1252	5.43143570079648	2.71571785039824	15.0071871796684	3.3683324502898e-05	0.00161857519283969	3.16752215664093
RPS6KA2-AS1	2.97414169413975	1.48707084706988	14.973074645555	3.4044558305583e-05	0.00162346040432593	3.15560149903347
ITIH1	2.31096373650352	1.28019649132341	14.9451764690252	3.43434620648558e-05	0.00163032920452721	3.14583019727425
H3C12	2.0309868894467	7.003333428341	14.9375530230494	3.44256902228419e-05	0.00163032920452721	3.1431566011328
AGT	2.27065282228281	1.13532641114141	14.9350644954772	3.44525834053801e-05	0.00163032920452721	3.14228353186525
SCARNA11	4.40671092661137	2.20335546330568	14.9200764018306	3.46150945260953e-05	0.00163032920452721	3.13702175580971
TXNDC5	2.25909026671969	1.29977384700781	14.9141716095599	3.46793720049823e-05	0.00163032920452721	3.13494720030904
C7orf33	2.54671291303458	1.27335645651729	14.7869099637775	3.610032324204e-05	0.00167594401866482	3.09001513403606
NDUFA4	-2.22592831733464	6.33663609167318	-14.7833222872515	3.61413888505953e-05	0.00167594401866482	3.08874229174143
H2BC17	3.0424621133264	6.41718336495931	14.7681079044347	3.63161642798897e-05	0.00168076676515011	3.08334073800292
MIR8074	3.45394729248567	1.72697364624284	14.7520294994581	3.65019738911371e-05	0.00168167155037568	3.07762579469516
CERS3-AS1	2.11217349431694	1.05608674715847	14.7015378342859	3.70929772358031e-05	0.00169245659457689	3.05963444691073
TMEM184A	2.55297514149267	1.37935940335505	14.67719595578	3.73820172048425e-05	0.00169853744126638	3.0509366784665
LINC02189	2.61520461939762	1.30760230969881	14.6768775524756	3.73858159402071e-05	0.00169853744126638	3.05082280292807
RPS13	-2.22235634359988	8.144719865597	-14.6730938164995	3.74309937419338e-05	0.00169853744126638	3.04946935941368
MIR887	4.35888496339726	2.17944248169863	14.6247851192088	3.80136245468735e-05	0.00170898135919951	3.032155687696
LOC112267871	3.98409711374332	2.4604197070617	14.6189340842064	3.80849313375105e-05	0.00170946934660654	3.03005445123907
SCGB3A2	2.35049233020383	1.17524616510192	14.6124044124673	3.81646991916274e-05	0.00171033496630878	3.0277084155251
SMCR5	2.00652276628523	3.34389984938003	14.6066998472279	3.82345522697107e-05	0.0017107542232324	3.02565789303594
PCNA	-2.14518732972889	8.21499749502675	-14.5831911425285	3.85240505843002e-05	0.00172003984372814	3.01719837722725
CNTFR-AS1	4.36272576859083	2.67687646418067	14.5145908083292	3.93840645818954e-05	0.00173852930542755	2.99242742485966
RPL27	-2.3501074483079	7.39579957798019	-14.5044380879482	3.95133027521684e-05	0.00173852930542755	2.98875052035151
LINC01424	2.97634317188467	2.40249652478815	14.5043119892206	3.95149111265982e-05	0.00173852930542755	2.98870483484907
MIR6503	3.37586788583744	1.68793394291872	14.4914031233223	3.9679980600487e-05	0.00173964417274507	2.9840256665929
COX7C	-2.24235848420187	7.77474491123189	-14.4848339426634	3.9764301768395e-05	0.00174064229939113	2.98164274401965
C11orf86	2.33069246052798	1.16534623026399	14.4752941684912	3.98871380551791e-05	0.00174332069540086	2.97818016192524
RPL41	-2.35924247313365	7.17895846441128	-14.4466766411165	4.02583778535117e-05	0.00174621358997175	2.96777813005024
MIR4261	5.68391086873167	2.84195543436584	14.4252870939535	4.05385752230005e-05	0.00174831664639562	2.95998869063991
RBBP8NL	2.79307702856613	1.39653851428306	14.4032494072894	4.08297256371277e-05	0.00175246155379975	2.95195005568626
MIR128-1	4.87643736712721	2.4382186835636	14.3779765772967	4.11667261331046e-05	0.00176380709332111	2.94271485424623
TNS1	2.10380902366872	4.06975061797039	14.3713196464508	4.12560502324088e-05	0.00176496004307422	2.9402793394416
LOC100506175	3.12345811135705	1.56172905567853	14.3098585539534	4.20918827103531e-05	0.00178719858751256	2.91773499659351
RN7SL2	2.32363194753068	12.4284192796392	14.2398540937211	4.30689019001308e-05	0.00181505574952593	2.89192845098553
GNMT	2.15753592459863	1.07876796229931	14.2333008174237	4.31617550487901e-05	0.00181564803858116	2.88950559986393
RNF123	2.12628357314786	4.65470769452035	14.2149815300579	4.34226033751003e-05	0.00181642659503119	2.88272624548226
MIR548AY	5.14952179929787	2.57476089964893	14.1590958988791	4.42301825513337e-05	0.00183662423228578	2.86198621252773
C19orf47	2.24308158475555	4.63178197942356	14.1521817876149	4.43313490193089e-05	0.00183664235290829	2.85941411760411
MIR3193	5.37211658102835	2.68605829051417	14.147509737743	4.43998678338046e-05	0.00183664235290829	2.85767531417205
GIMAP8	2.36070918197316	1.18035459098658	14.136167115181	4.45667470172777e-05	0.00183742650038322	2.85345132748268
BCAN	2.99362366149151	1.49681183074575	14.0888702559707	4.52708064615652e-05	0.00185582332980721	2.83579840172265
RNF186	2.17257032327544	1.08628516163772	14.0741085441526	4.54932887289205e-05	0.00186002801626162	2.83027566796615
LINC01671	2.08244469454057	1.04122234727029	13.9784105412974	4.69680143221939e-05	0.00189678614900148	2.79432019337446
GP9	2.14950110444444	1.07475055222222	13.9724272888948	4.7062116817564e-05	0.00189678614900148	2.79206336237232
FBXL14	2.29691573105472	6.08923180443001	13.9627822978513	4.72142887062015e-05	0.00189678614900148	2.78842316105721
SH3TC1	2.18577276063337	1.09288638031669	13.8736118874444	4.86496159574557e-05	0.00191603598892052	2.75463973157473
PEBP1	-2.009167529239	7.95623729583284	-13.8387369278708	4.92252496620459e-05	0.00193332168047685	2.74136326190561
IQCA1L	2.82487932152442	1.41243966076221	13.8117622825993	4.96761198511853e-05	0.00193757423055423	2.73106965380918
LINC01185	2.23920221987034	1.11960110993517	13.7798957255279	5.02151858090415e-05	0.00195009039810028	2.71888141552199
LOC105373876	3.32526838817416	1.66263419408708	13.7621326746232	5.05187317445551e-05	0.00195425889729622	2.71207430754594
CRYGA	2.13862749577297	1.06931374788649	13.7603725234824	5.05489305425869e-05	0.00195425889729622	2.71139927380762
MIR4304	3.99092945690603	1.99546472845302	13.7581177056729	5.05876480946612e-05	0.00195425889729622	2.71053439558498
LINC01471	2.11713594727994	1.05856797363997	13.7461656069556	5.07934757762821e-05	0.00195731771062351	2.70594739992996
ZNF750	4.30724462277557	2.48459697696805	13.7454829648213	5.08052620269346e-05	0.00195731771062351	2.70568528528121
ITFG1-AS1	2.80715291110935	1.51956760088715	13.7330049981922	5.10212838922551e-05	0.00195950457956974	2.70089164871596
MIR4467	5.18165593168657	2.59082796584329	13.6922135790345	5.17352413648807e-05	0.00197165654355269	2.6851882384341
IFI30	2.96319769384492	1.48159884692246	13.6872631068526	5.18227045223994e-05	0.00197222726798469	2.68327905182524
RPS25	-2.35982772737127	7.09497336145523	-13.6834776225577	5.18897053320818e-05	0.00197222726798469	2.68181865231536
SMIM23	2.36887243348423	1.18443621674212	13.6694058791073	5.21396837621608e-05	0.00197376971543023	2.67638612677351
FABP12	2.59939783741757	1.29969891870879	13.6165624264163	5.30914760522393e-05	0.0019990676009858	2.65593183529045
KRTAP11-1	2.34295420342004	1.17147710171002	13.5801343977122	5.37598052928957e-05	0.00201067438198871	2.64178200888473
LINC02550	2.04633109195317	1.02316554597659	13.5713369818462	5.39227245230871e-05	0.00201067438198871	2.63835872473763
CLDN24	2.64241976837862	1.32120988418931	13.5699770492365	5.39479621571143e-05	0.00201067438198871	2.63782933094006
MIR1292	4.03621831133579	2.01810915566789	13.5515508419495	5.42913226975716e-05	0.00201132514502452	2.63065079520254
LINC02526	2.74868071089343	1.57344310401246	13.5451058368802	5.44120424338271e-05	0.00201132514502452	2.62813746977796
AHNAK	2.1051007114838	2.69788627300192	13.5176249300044	5.49304240755482e-05	0.00202098513516934	2.61740653282323
TUBA4B	2.67784371693262	1.33892185846631	13.5123443006014	5.50307148341605e-05	0.00202098513516934	2.6153418484609
LINC00896	3.50791907107269	1.92803396586648	13.4635442109449	5.59680546008037e-05	0.00204023296290021	2.59622056575598
OR51G1	2.15280363020158	1.07640181510079	13.4368377965484	5.6489168130802e-05	0.00204794961077284	2.58572491226279
BEX2	-2.33413104825006	6.42252087187423	-13.4189232083312	5.68420072110406e-05	0.0020545390046831	2.57867199477609
CCL26	2.50991355110586	1.25495677555293	13.4165529129685	5.68888903269986e-05	0.0020545390046831	2.57773806574065
UQCRH	-2.13746306614579	6.55184806867025	-13.4123137208222	5.69728554060368e-05	0.00205494694537233	2.57606732742429
BECN2	2.0997741459038	1.0498870729519	13.3551266489588	5.81202767986523e-05	0.00207094281718007	2.55347383026775
LOC101929420	2.21734756047863	1.10867378023932	13.3501263125853	5.82219230376318e-05	0.00207094281718007	2.55149340380886
LINC01548	2.73352543840864	1.36676271920432	13.3334722901227	5.85620120998758e-05	0.00207500639424219	2.54489174213766
LINC02313	2.65985473538237	1.32992736769118	13.3224128035425	5.87891788503568e-05	0.00207500639424219	2.5405029122983
AP4B1-AS1	2.11333975340312	2.34330329053301	13.3206342715204	5.88258097061476e-05	0.00207500639424219	2.53979676098194
ANKRD52	2.0103713636845	5.810823764979	13.3110745419666	5.90231748251832e-05	0.00207500639424219	2.53599943285281
LINC00111	3.36322871606258	1.68161435803129	13.2946506028228	5.93641208496783e-05	0.00207500639424219	2.52946872535783
MIR4480	3.93786200731392	1.96893100365696	13.2876471965167	5.95102265269969e-05	0.00207500639424219	2.52668133049905
MIR656	4.91614921844546	2.45807460922273	13.2071470648728	6.12211332045246e-05	0.0021234157811479	2.49452941681106
TRIM50	2.5776158926224	1.2888079463112	13.1870047628346	6.16584566483837e-05	0.00212761689026345	2.48645203602666
C1QC	2.21655048894593	1.10827524447296	13.1852733014438	6.16962249811172e-05	0.00212761689026345	2.48575708264617
MAP3K5-AS1	2.86831871605142	1.43415935802571	13.1549917377855	6.23612840961722e-05	0.00212824105338536	2.47358737761458
SPOCD1	2.38573142533456	1.3631839530663	13.1460851844472	6.25585357618712e-05	0.00212824105338536	2.4700023223411
CD37	2.15773569651759	6.19652070820907	13.1336132058555	6.28360149113103e-05	0.00213054775738853	2.46497779371363
LAMA5-AS1	2.69458112589921	1.3472905629496	13.0949709970346	6.37051978060961e-05	0.00214203993289035	2.44937807774998
MIR4456	2.79102242797245	1.39551121398623	13.0815205339489	6.40111336389978e-05	0.00214467634720803	2.44393675322677
LINC01298	2.78390202407072	1.39195101203536	13.059470828003	6.45165005668073e-05	0.00214925333960187	2.43500384014683
MIR493	4.86608509852503	2.43304254926252	13.0558477736225	6.45999980078044e-05	0.00214925333960187	2.4335345219164
SNORD65	4.8201280567893	2.41006402839465	13.0045170186341	6.57970770140482e-05	0.00216601832805967	2.4126711166674
FTCD-AS1	2.29171942817869	1.40924769099539	12.9832155781019	6.63016805418486e-05	0.00217181595853324	2.40398761183002
ACER2	2.19925329748534	5.13345366307342	12.9780368069301	6.64250625035687e-05	0.00217181595853324	2.4018742219555
PICSAR	2.4107686597309	1.20538432986545	12.9697930472576	6.66220375148003e-05	0.0021750012024917	2.39850821483861
RBPMS-AS1	3.23285074043461	1.82035045231041	12.9506252839558	6.70827552761402e-05	0.0021787732903994	2.3906731054705
PRR16	2.14458406559755	1.24180331729274	12.9216172493069	6.7787315616805e-05	0.00218883814327316	2.37879237130073
DEFB124	3.35355939210559	1.6767796960528	12.9108839326179	6.80502682647262e-05	0.00218922125823655	2.37438923805163
FAM87B	2.76559869941574	2.19172782728514	12.8952601815035	6.84352297156029e-05	0.0021991038930657	2.36797300810372
LINC01220	2.6196103674692	1.3098051837346	12.8752200879839	6.89328549490221e-05	0.00220446170287622	2.35973112583376
OLFM5P	2.81160196824994	1.57240203439217	12.8619101681208	6.92657693776401e-05	0.00220446170287622	2.3542496988607
MIR4484	3.72920970212935	1.86460485106467	12.7341248149725	7.25625987512717e-05	0.00226237494518949	2.30131854893226
PPY2P	2.42698104264586	1.21349052132293	12.7310460867121	7.26443330586343e-05	0.00226237494518949	2.3000364136452
SNORD117	2.47668293525709	1.23834146762855	12.699317728274	7.34931525969121e-05	0.00227877123808715	2.28680418692265
SCGN	2.69251117888802	1.34625558944401	12.6883876633358	7.37883242499153e-05	0.00228015900123804	2.28223780971086
EEF1B2	-2.0681858014727	6.29659829923335	-12.630296295789	7.53812838979139e-05	0.00230446696871915	2.25789900689721
THEG5	2.09081245352536	1.04540622676268	12.6066901148891	7.60404187544718e-05	0.00231026149766647	2.24797513670755
MIR4734	2.6427300143845	1.32136500719225	12.6027260079333	7.6151784579423e-05	0.00231026149766647	2.24630674947192
LOC643339	3.36112074064226	1.68056037032113	12.5907084206311	7.64906035692388e-05	0.00231026149766647	2.2412455127336
SULT1C3	2.54990551142826	1.27495275571413	12.5892210177709	7.65326649343822e-05	0.00231026149766647	2.24061873828181
SLAMF6	2.12393418845784	1.10253340170955	12.5866292147154	7.66060235355991e-05	0.00231026149766647	2.23952639739376
PABPN1L	3.33217984802261	1.66608992401131	12.5856802282155	7.66329049017309e-05	0.00231026149766647	2.23912637892108
GPR61	2.82980460333858	1.75276585397444	12.5812003748397	7.67599564806879e-05	0.00231162731561331	2.23723759758703
TEPP	2.51293797608034	1.25646898804017	12.5556569227263	7.74892514668239e-05	0.00232468870350535	2.22645461011143
MIR6822	4.24536313880757	2.12268156940378	12.5189377809323	7.85523006391894e-05	0.00234314552476266	2.21091369490454
TMSB4X	-2.81726183191456	11.2536985633158	-12.502915960048	7.90216439026275e-05	0.0023497098278428	2.20411775219207
MIR4270	2.75979497190429	1.37989748595214	12.4866886559368	7.95004529399638e-05	0.00235898615764564	2.19722538756091
LOC105375131	2.51561095020092	1.33122198277393	12.478014842079	7.9757818403531e-05	0.00236166658514665	2.19353745262596
MIR2861	3.62200540403025	1.81100270201513	12.4532135764328	8.04992650192948e-05	0.00237367905757624	2.18297768570434
MMP24	2.12416903408504	4.14414455750319	12.431614268365	8.1151757911578e-05	0.00237804083960995	2.17376337336137
LOC100288123	3.63930767313584	2.19828974708306	12.4264533638946	8.13086049602022e-05	0.00237930672416665	2.17155925310415
FGR	2.58916985313287	1.29458492656643	12.4235766030379	8.13961921533224e-05	0.00237930672416665	2.17033023180405
LOC100128310	2.67500824386857	1.44116252324531	12.4175422516485	8.1580286180282e-05	0.00237930672416665	2.1677512494943
EXOC3L4	2.16344600189265	1.08172300094632	12.3878339231856	8.24939618596955e-05	0.00238925331389659	2.15503535805128
PAX1	2.00830675704207	1.00415337852103	12.3860799904553	8.25482879863134e-05	0.00238925331389659	2.15428364063204
HTR1B	2.25113716553637	1.24466311633804	12.3403440514609	8.39802356267124e-05	0.00240851227490079	2.13464253118718
WNT10A	2.04953894404813	1.02476947202406	12.3354985545215	8.41336890275006e-05	0.00241046854946268	2.13255722291307
RFPL4AL1	2.16932361902529	1.08466180951265	12.3200934068836	8.46238068567814e-05	0.00242205669058306	2.12592180705718
DDC-AS1	2.15262203557884	1.07631101778942	12.3169086321128	8.47255594741734e-05	0.00242251705845367	2.12454896343407
CD22	2.11490058858297	1.05745029429149	12.2862875260877	8.57114503396407e-05	0.00243609163852957	2.11133045710066
MIR4732	3.53953205814556	1.76976602907278	12.2723257806961	8.61655507483782e-05	0.00244311883098497	2.10529210737204
C10orf142	2.08232378933976	1.04116189466988	12.2652604770084	8.63964506324693e-05	0.00244311883098497	2.10223370136574
C2orf16	3.45838450243642	2.08214463654195	12.2579081062317	8.66375235279036e-05	0.00244748840192014	2.09904909056925
MIR606	3.53707662523666	1.76853831261833	12.2324182327373	8.74795917744942e-05	0.0024663488496502	2.0879930391254
HSPG2	2.67533428022226	3.5288799914724	12.2059652397845	8.83639183561169e-05	0.00248385177263844	2.07649397488771
PI16	3.22084678716054	1.61042339358027	12.2006969402697	8.85413211222674e-05	0.00248636691032322	2.0742007740198
MIR4470	3.7912129928872	1.8956064964436	12.1913085461164	8.88585265323301e-05	0.00249087029247088	2.07011162412707
OBSCN	2.33135829978413	3.46743039170007	12.1907376343737	8.88778600008177e-05	0.00249087029247088	2.06986285628018
COX4I2	3.45704873738728	1.72852436869364	12.1855160200787	8.90549209552863e-05	0.00249110510359026	2.06758704177603
SLC28A1	2.31151509961359	1.1557575498068	12.1835297686661	8.91223846942894e-05	0.00249110510359026	2.06672107904733
CAPN11	2.93446685708272	1.54560576335238	12.1700260055323	8.9582679509066e-05	0.00249110510359026	2.06082985467429
RIOX1	2.15367375106091	4.66529225871065	12.1680985247626	8.96486135773612e-05	0.00249110510359026	2.05998841004708
LCE1B	2.05507605616938	1.02753802808469	12.1680245557599	8.96511450269769e-05	0.00249110510359026	2.05995611602076
BTNL9	2.55216975933075	1.27608487966537	12.1641872310901	8.97825883358555e-05	0.00249110510359026	2.0582805050849
ADRA1B	2.15164834355156	1.07582417177578	12.1425107522558	9.05294642073271e-05	0.00250488472490684	2.04880494958344
RSPH6A	2.35769570560747	1.33830983897743	12.1302142457212	9.09564725237939e-05	0.00250688804096281	2.04342193455972
MIR4521	4.16695231129664	2.08347615564832	12.1243166363317	9.11621329781439e-05	0.00250828626804391	2.04083814945618
LOC100506403	2.15901214273917	1.07950607136958	12.1232041053818	9.1200991707583e-05	0.00250828626804391	2.04035059603998
PCDHGC4	2.45642403238675	3.24405556147352	12.0903059327816	9.23591315778208e-05	0.0025282976987005	2.02591243540529
LINC02138	3.40429506422447	1.70214753211223	12.0866046571447	9.24905354407478e-05	0.00252944619070935	2.02428550239882
AGXT	2.07350069314343	1.03675034657171	12.077006775802	9.28323323434912e-05	0.00253180083164089	2.02006425973101
GRID2IP	2.80122115772674	1.49555566828378	12.0724852971846	9.29938766743228e-05	0.00253180083164089	2.01807446896708
LINC01574	2.86539881436577	1.59255940035941	12.0680460727298	9.31528115410957e-05	0.0025320580523512	2.01612012786194
CMA1	2.81366481619363	1.40683240809681	12.0539255448277	9.36605390324406e-05	0.0025320580523512	2.00989871690613
LOC101929897	2.81029784904222	1.40514892452111	12.0478766259365	9.38790569536014e-05	0.00253373269649887	2.00723130282623
MIR654	3.45610640329769	1.72805320164884	12.0447807948396	9.39911316278748e-05	0.00253373269649887	2.0058655883367
LOC101929719	3.21194337773772	1.60597168886886	12.0363148570197	9.42984372764684e-05	0.00253555662484248	2.00212902173688
CYP17A1	2.34870701496318	1.2361674155634	12.0350016824521	9.43462125697453e-05	0.00253555662484248	2.00154918998893
LINC01358	2.12550736503676	1.06275368251838	12.0119205412668	9.51907156063207e-05	0.00254905592416244	1.99134705928944
LINC00477	2.27937096692512	1.13968548346256	12.0067071196792	9.53827245391542e-05	0.00254989430011164	1.98903986969614
LOC105370943	3.395565462158	1.98093434113237	11.9862815769963	9.61394973436135e-05	0.00255991780214944	1.97999063197367
LINC02578	2.30027508317874	1.15013754158937	11.9772049261476	9.64781084844802e-05	0.00256346641700562	1.97596425656601
LOC101927166	2.05830925875602	1.24764520004486	11.9770545177042	9.64837316622672e-05	0.00256346641700562	1.97589750936669
NOTO	2.44771664303042	1.22385832151521	11.9633524647534	9.69976563519341e-05	0.00256346641700562	1.96981328605758
MIR135B	4.78791272438499	2.3939563621925	11.9609647534853	9.70875493374209e-05	0.00256346641700562	1.96875231922672
LOC102723649	2.77835339793114	1.5720179789267	11.960935827477	9.70886389636118e-05	0.00256346641700562	1.96873946477215
RPS17	-2.14431391477544	6.80752074254127	-11.9495207403237	9.75197902190958e-05	0.00256765794023798	1.96366420507419
MIR487B	3.40871139944902	1.70435569972451	11.9160987993857	9.87954639173805e-05	0.00259159381136891	1.94877575398256
SCGB2A1	2.81542197342054	1.40771098671027	11.9012871108665	9.93672257237791e-05	0.00259455808773502	1.9421638646515
LOC100233156	2.30378070150053	1.15189035075027	11.8899827122246	9.9806280056748e-05	0.00260121842160804	1.93711192551659
BEX3	-2.06180531833273	8.24557418076076	-11.8734838621675	0.000100451281516674	0.00260823451492432	1.92972972113518
MIR623	4.70107274181459	2.35053637090729	11.8517261939973	0.000101309557618478	0.00261389750943003	1.91997840249459
ARRDC2	2.45958434405812	2.32067701688955	11.8284483296696	0.000102237593249561	0.00262824969264645	1.90952539919292
KLKP1	2.37724229783783	1.18862114891892	11.7934265735772	0.000103653185251749	0.00265100581305921	1.89375894240189
TMEM247	2.23279876360805	1.11639938180403	11.7778502912538	0.000104290357096016	0.00265100581305921	1.88673122429305
RPLP2	-2.25264353616357	8.38304309034562	-11.7626850611372	0.000104915248346589	0.00265100581305921	1.87987981065628
TMSB15A	-3.21036420331849	7.31506591502787	-11.7609790519474	0.00010498582695696	0.00265100581305921	1.87910849633078
MIR1301	3.9273203635836	1.9636601817918	11.7584272594341	0.000105091502809229	0.00265100581305921	1.8779545758076
KCNN4	2.4806418899829	1.43237473495822	11.7490097444443	0.000105482614328336	0.00265613300799349	1.87369375520791
GOLT1A	2.9396682867757	1.83143038764341	11.7408057224235	0.000105824757640717	0.00266060653324347	1.86997911155274
LOC100996263	2.99034549371389	1.49517274685694	11.7112769666056	0.000107067340469555	0.00267933650778592	1.85658696441429
MIR10398	4.33855935140038	2.16927967570019	11.704083410597	0.000107372703411105	0.00268460239350948	1.85331924558014
MIR1908	4.73044782910055	2.36522391455028	11.7012409148318	0.000107493654791841	0.00268525227049794	1.8520274575241
PRR15L	3.00719664579623	1.50359832289811	11.6772342098564	0.000108521734154369	0.0027037688091782	1.84110466277138
RPS21	-2.1747910599862	7.40949120082229	-11.674005207049	0.000108660916196786	0.00270485333469429	1.8396337500208
MIR30D	3.95884207672693	1.97942103836346	11.6403271301991	0.000110125446665155	0.00271976190462642	1.82426750156123
PROX2	2.42325878048016	3.30836807685095	11.6154355447963	0.000111223168485677	0.00273730962440207	1.81288105119897
GNLY	2.23116657056728	1.11558328528364	11.6083411111706	0.000111538441791676	0.00274183027244782	1.80963120098379
MIR4452	3.93979726744301	1.9698986337215	11.5964128823553	0.000112070954289491	0.00274631506626761	1.80416249433541
CKS2	-2.11196555638244	8.07794599435307	-11.5919960864409	0.000112268909279488	0.00274631506626761	1.802136080853
PPY	2.84197061331985	1.42098530665992	11.5813315736479	0.000112748615755957	0.00275328614537733	1.79723998535311
H2BC7	2.87358682858545	5.79026061086383	11.5633938634177	0.000113561057472403	0.00276479401268142	1.78899437748676
NYAP1	2.75572220964142	3.53354854148829	11.5631788291975	0.000113570839534199	0.00276479401268142	1.78889545149061
LAMTOR5	-2.06854074050544	6.40313251402229	-11.5627798653043	0.000113588991375243	0.00276479401268142	1.78871190410795
LUCAT1	2.47818725942013	1.23909362971007	11.5603168182744	0.000113701131074032	0.00276479401268142	1.78757861144653
S100A8	2.15938453998304	1.07969226999152	11.5542319362327	0.00011397874030926	0.00276479401268142	1.78477779178567
CYP2A7	2.94607009924809	1.73314994966808	11.5475451340138	0.000114284751951359	0.00276479401268142	1.78169817990925
IL9	2.07957469241913	1.03978734620956	11.5473137108036	0.000114295360379963	0.00276479401268142	1.78159156525442
CDH3	2.20282934075177	2.30002111113809	11.5402946973298	0.000114617675278656	0.00276812971512842	1.77835693260382
LOC105376772	2.99221283316673	1.49610641658336	11.5380425476231	0.000114721326250296	0.00276812971512842	1.77731863040187
GJA4	2.4313405908646	2.92617698678727	11.534270514087	0.000114895179779788	0.00276812971512842	1.77557915809255
ZNF256	2.41356835917614	3.94491124815125	11.5293926561867	0.000115120471174661	0.00277053334798048	1.7733288761625
CDH1	2.00228873746929	1.23820176251642	11.5044591512318	0.000116280400787326	0.0027842313069128	1.76181124782438
LINC01143	2.74273994744105	1.37136997372052	11.4412337063465	0.00011928533463268	0.00283397529176507	1.73249108204462
FOSL2	2.50216323991403	1.69690392185899	11.4219399372087	0.000120220862044443	0.00284247954589696	1.7235109957391
METTL7B	2.72875088485805	1.36437544242903	11.4013668618805	0.000121228163685577	0.00286117401513486	1.71391848783721
BPIFB1	2.99646174734921	1.49823087367461	11.3996014667405	0.000121315073348423	0.00286117401513486	1.71309452739561
MIR4329	4.12218363022004	2.06109181511002	11.3710977785066	0.000122728727954371	0.00287294947772657	1.69977309343514
BHLHA15	3.00532401654288	1.50266200827144	11.3575992100853	0.000123405107503265	0.00288029596719489	1.69345260643501
CDA	2.36615565604442	1.18307782802221	11.3482658468222	0.000123875402180464	0.00288029596719489	1.68907795561923
SNORA112	3.86333063837569	1.93166531918784	11.3394534983867	0.000124321423963593	0.00288029596719489	1.68494416269668
LRCOL1	2.78794572720641	1.39397286360321	11.3232951606659	0.000125144279908781	0.00288029596719489	1.6773559713454
LINC00608	2.08296865730674	1.04148432865337	11.3231494502443	0.000125151729901333	0.00288029596719489	1.6772874937212
ALS2CL	2.10887488714307	1.25406317117154	11.3195130458988	0.000125337827652963	0.00288029596719489	1.6755782511824
THRB-AS1	3.00579544338459	1.61830623866015	11.3152587922575	0.000125555967366072	0.00288029596719489	1.67357789111358
FLT4	2.11368301741525	1.86633424838351	11.3135056922377	0.000125645991609538	0.00288029596719489	1.67275335780807
MIR7150	3.43973712050273	1.71986856025136	11.3106522906752	0.000125792684047164	0.00288029596719489	1.6714110444353
TMEM114	2.49325931296549	1.24662965648274	11.3032750139577	0.000126172903392435	0.00288376941492661	1.66793899456895
RPL29	-2.69667315427415	7.55530912877289	-11.2960352666319	0.000126547379442053	0.00288376941492661	1.66452944114695
PLA2G2C	2.00779924283229	1.00389962141615	11.2865741071794	0.000127038775434464	0.00288376941492661	1.66007038080869
LINC02234	2.32603740071568	1.16301870035784	11.2862870289837	0.000127053721617253	0.00288376941492661	1.65993502126345
LINC02544	2.53910969215341	1.2695548460767	11.2826403807998	0.000127243761666891	0.00288376941492661	1.65821529580756
LOC105375787	3.10802676346027	1.55401338173014	11.2809313311603	0.000127332944106727	0.00288376941492661	1.65740913033366
RHEBL1	2.65151136747748	1.76110702868548	11.2802502714909	0.000127368504436744	0.00288376941492661	1.65708783736819
DPEP1	3.17132130625352	1.69790432417482	11.276279871419	0.000127576049864672	0.00288376941492661	1.65521439255511
FGF6	2.65304805429857	1.32652402714928	11.2658460665331	0.000128123400317903	0.00289191940002581	1.65028798949241
RPS6	-2.06265057930558	8.31871955607051	-11.257749214196	0.000128550103271583	0.00289283199538013	1.64646181673742
SCP2D1-AS1	2.44023274484917	1.22011637242459	11.2569792190232	0.000128590770853413	0.00289283199538013	1.64609781017074
SRGN	2.24220363384937	1.34550358853823	11.2519777579494	0.000128855301945319	0.00289417810040486	1.64373281277835
RPL6	-2.15787147385598	8.05381871927212	-11.2354388528194	0.000129734730897195	0.00289950151158547	1.63590463217474
LINC00272	2.91420054775071	1.45710027387536	11.2325424630095	0.000129889483607472	0.00289950151158547	1.63453251738526
RGL4	2.53042040361828	4.49287921600449	11.2307777146745	0.00012998388212328	0.00289950151158547	1.6336963230059
PRDX4	-2.10574949205601	6.77473216324644	-11.2157990971141	0.000130788438137263	0.0029121539005083	1.62659362498316
SNORD3F	3.68973824032589	1.84486912016295	11.1985069978663	0.000131724721743605	0.00292608930201544	1.61838197773568
PTTG2	2.22115865517203	1.11057932758602	11.1807582076612	0.000132694130263815	0.00293607269440737	1.60994013733064
PACRG-AS3	2.43676759995818	1.21838379997909	11.1697601517624	0.000133299132133979	0.00294257053745875	1.6047023550015
DLG3-AS1	2.31272044101239	4.73089474541821	11.1623631030947	0.000133707909594326	0.00294929194033414	1.60117661213716
RPS7	-2.16463353849507	8.03356975212299	-11.1569206215756	0.000134009636336796	0.00295134306567906	1.59858099298132
LINC01137	2.41389981119854	1.20694990559927	11.1333752984533	0.000135324442728162	0.00296988892317199	1.58733707211309
MIR6895	4.96703314307623	2.48351657153812	11.1324423440685	0.000135376859111984	0.00296988892317199	1.58689105217507
PTMA	-2.09784727526429	10.2173447042197	-11.1256032917705	0.000135761845638587	0.00297335170906866	1.58362033826408
KLK3	2.23921258358099	1.11960629179049	11.1221756256629	0.000135955292447336	0.00297335170906866	1.58198032641924
FGF12-AS2	2.41685315185724	1.20842657592862	11.1193699408294	0.000136113883357442	0.00297362851813194	1.58063753072045
LOC105372028	2.26165942486682	1.32855279278445	11.1066010924736	0.000136838457251489	0.00298343708107757	1.57452206951456
TMA7	-2.10361910265966	6.74570159424848	-11.0974739679014	0.000137359224102275	0.00299248392847775	1.57014642080513
FLJ13224	2.68715409318839	3.18109221565414	11.0893866931943	0.000137822653078388	0.00299796470885844	1.56626626002278
MIR4293	3.99528366459944	1.99764183229972	11.0848525600109	0.000138083297365635	0.00299796470885844	1.56408960050132
MT4	2.97513400054126	1.48756700027063	11.0834636051503	0.000138163259916753	0.00299796470885844	1.56342263847497
MIR6847	5.40232147623629	2.70116073811814	11.0799649148237	0.000138364927531201	0.00299796470885844	1.56174223008217
LINC01620	2.39360173230623	1.40461689513174	11.0797989507811	0.000138374502637846	0.00299796470885844	1.56166250488589
FLNC-AS1	3.81765669401591	1.90882834700795	11.0740829882111	0.000138704765500846	0.00299796470885844	1.5589159582905
GPR31	2.84430499694455	1.42215249847227	11.0628843855952	0.00013935456244763	0.00299796470885844	1.55353084137962
MIR6890	3.83275103738432	1.91637551869216	11.0618786639523	0.000139413098244178	0.00299796470885844	1.55304694771052
NPAS4	4.3733652023092	2.76352745358226	11.0345093348006	0.000141017481316817	0.00301248749052581	1.53986143936096
VIPR1-AS1	3.16311463827988	1.58155731913994	11.032562034151	0.000141132475466674	0.00301248749052581	1.53892205124357
HDAC4-AS1	3.20384134616284	1.87075073646842	11.0289900625413	0.000141343704784536	0.00301248749052581	1.53719848008882
C11orf72	2.33741928031628	1.30082868066809	11.0181071352938	0.000141989616972924	0.00301600000981124	1.53194371920037
PNOC	2.22556347513793	1.11278173756896	11.0080108330306	0.000142592018823028	0.00301600000981124	1.52706411185434
LOC105371824	2.31181916796863	1.15590958398432	11.0064787631825	0.000142683699041852	0.00301600000981124	1.52632325997523
RPLP1	-2.49750919330753	7.25632329982225	-11.0006356539269	0.000143034006497201	0.00301844450427452	1.52349679925035
OR6X1	2.14914980181927	1.07457490090963	10.9873012006869	0.000143837317825034	0.00302712870558157	1.51704093619841
FBXO3-DT	2.15850438470321	1.0792521923516	10.9849294724196	0.000143980766284999	0.00302712870558157	1.51589184245052
OOEP	2.67011340960117	1.33505670480059	10.9705637956057	0.000144853327167425	0.00303419435973366	1.50892639888347
PLA2G2D	2.0862619566631	1.08439726679391	10.9451376688841	0.000146413332898066	0.00305602474374048	1.49657565069504
LOC105369595	2.63745254592058	1.31872627296029	10.9160364753539	0.000148223686927932	0.00307517932424656	1.48240439102273
OR9Q2	2.60806140994144	1.30403070497072	10.9088419716903	0.000148675391503326	0.00308228938484681	1.47889508487572
LINC01615	2.64007881242961	1.32003940621481	10.8983307978201	0.000149338311719731	0.00308538931034828	1.47376381758923
AVP	2.86949634342885	1.43474817171443	10.8939192689445	0.000149617597244095	0.00308538931034828	1.47160875356199
LINC01734	2.43453864953399	1.21726932476699	10.8936151729431	0.000149636872113685	0.00308538931034828	1.47146016826165
H2AC8	2.75167444037512	6.97451246799701	10.8930136147265	0.000149675010172143	0.00308538931034828	1.47116622678459
PCDHGC5	3.2706847440046	2.17141628417982	10.8732030067468	0.000150937534429733	0.00310537792318895	1.46147701220433
MIR4487	2.99846928681725	1.49923464340863	10.870561101957	0.00015110686831841	0.00310537792318895	1.46018354229828
PRAME	2.92952234823063	1.60057839374975	10.8623988822576	0.000151631473854442	0.00310836648854256	1.4561853526133
ALLC	2.47594625710983	1.37633845759363	10.8570375979177	0.000151977248349685	0.00310836648854256	1.45355754036355
RPS11	-2.03480574469768	9.07344481384141	-10.8511344914505	0.000152359064790427	0.00310836648854256	1.45066265467811
HP	2.32019521456598	1.29120520210791	10.8493533638106	0.000152474495625603	0.00310836648854256	1.44978887974033
RPS12	-2.23957854203237	8.14137230223475	-10.8475842332381	0.000152589253067808	0.00310836648854256	1.44892084826185
WDR83OS	-2.11269200404899	6.85788393633229	-10.8255949675554	0.000154024325200165	0.00312446188522975	1.43811989482127
SPDYE4	2.36990726787855	1.18495363393927	10.8169317086438	0.000154594162987832	0.00313152846774349	1.43385854907279
MIR3126	3.85597078927185	1.92798539463592	10.8030472663301	0.000155512727506974	0.00313410174263944	1.42702185491583
GIMAP6	2.16627324954272	1.27813475529417	10.7969886810786	0.000155915606099692	0.00313583322139907	1.42403585952158
KCND3	2.33094660977038	1.31238322640464	10.787632782819	0.000156540214685764	0.00313723897298657	1.41942148387072
CLEC17A	2.18346304233196	1.09173152116598	10.777280437315	0.000157234856745307	0.00314892866787805	1.41431099790748
COX7A1	4.51865713434231	2.51620022051997	10.7522376246657	0.000158930613829668	0.00316918132240458	1.4019282085973
TBX18-AS1	2.66448657534073	1.33224328767036	10.7507705623458	0.00015903063499866	0.00316918132240458	1.401201906281
MIR5090	3.98074478313887	1.99037239156943	10.7408261643137	0.000159710621558531	0.00318049081438884	1.39627610089522
CD27	3.25632235933826	2.06378976464554	10.723268415813	0.000160919755066599	0.00318147913056246	1.38756803012401
ERVW-1	2.25354371730954	2.6730809735502	10.7200093064817	0.000161145406577598	0.00318147913056246	1.38595005484447
MIR4748	5.25537736648402	2.62768868324201	10.7120160633819	0.000161700448735548	0.00318147913056246	1.38197975705231
SLC26A4-AS1	2.02588426587439	1.01294213293719	10.7104124251421	0.000161812080286309	0.00318147913056246	1.3811828637111
LINC00851	2.52348686928503	1.26174343464251	10.7086933786633	0.000161931848478153	0.00318147913056246	1.38032848875691
IRF1-AS1	3.1774893544256	1.8550295328622	10.7031919935682	0.000162315854030782	0.00318147913056246	1.37759335373086
IL12RB2	2.52086845858534	1.88339812026948	10.701124893998	0.000162460423811167	0.00318147913056246	1.37656528770214
RAMP3	2.41968439708836	1.20984219854418	10.6843995774283	0.00016363587820944	0.00319462060081837	1.36823972052386
SNORD26	5.10225227746781	2.5511261387339	10.6705560851134	0.000164616538545367	0.00320373467101574	1.36133885726391
GLYAT	2.12785016348344	1.06392508174172	10.6588618013521	0.000165450460209222	0.00320690209392901	1.35550241243648
PLEKHN1	2.59392055347254	1.69134875523281	10.6576384766163	0.00016553798883	0.00320690209392901	1.3548915011341
MIR596	2.81174113997214	1.40587056998607	10.6535153267305	0.000165833409588735	0.00320969693588333	1.35283194387875
BEST2	2.62479474053355	1.36664885531301	10.6398012715811	0.000166820582190775	0.00321714587480652	1.34597592076893
FADS6	2.40477555160965	1.37922012208222	10.6234665672626	0.000168005629858987	0.00323407978294925	1.33779829382626
KCNJ9	2.17995053692459	2.4756596072564	10.6036537288567	0.000169456618945837	0.00325213117842365	1.32786262996897
BTBD18	2.27680667783036	3.40392088831182	10.5914901655763	0.000170354879191024	0.00325645439933592	1.32175375690239
AA06	2.78116787925108	1.39058393962554	10.5844045844891	0.000170880776633805	0.00325645439933592	1.31819197404618
KRTAP5-11	2.48080922765335	1.24040461382668	10.5834941198723	0.000170948493439897	0.00325645439933592	1.31773412974309
LOC100128993	2.08328251200485	1.14428402018111	10.5826608753017	0.000171010495191097	0.00325645439933592	1.31731508273919
DPEP3	2.33683992404493	1.16841996202247	10.5733200529842	0.000171707399359471	0.00326532739683062	1.31261524800951
KCNA10	2.00273307238631	1.00136653619316	10.5617196082398	0.000172577648976046	0.00327526896492928	1.30677274647193
CELF2-AS1	2.11614177442084	3.27099405670859	10.5123017178733	0.000176344833132306	0.00333780401025124	1.28181220253951
LOC101927394	2.15360647293695	1.07680323646847	10.5026867358189	0.000177089237515941	0.00334663326678771	1.27694225163019
LINC01353	3.14797736154937	1.57398868077468	10.4847209784439	0.000178490317602922	0.00335648567680269	1.26783082491896
PCDHA8	2.87266571118634	2.94438385144748	10.4836556898112	0.000178573812989844	0.00335648567680269	1.26729007308214
LRRC37A11P	2.1930412210974	1.0965206105487	10.4810753572921	0.000178776249406121	0.00335686240418744	1.265980043466
LINC01711	2.22523148704203	1.11261574352101	10.4793394426594	0.000178912593390899	0.00335719330849889	1.26509854352922
C1orf87	2.09259613428464	1.10020148256372	10.4675034464001	0.000179845566869776	0.00337077331736732	1.259084354295
ERVFRD-1	2.01907294018106	3.48533279583702	10.4516341241029	0.000181105660676263	0.00337088686883199	1.25101015980203
H3P6	-2.14609680140033	5.03477819625514	-10.4507108092994	0.000181179302028084	0.00337088686883199	1.25054001092477
MIR4672	4.35974808026272	2.17987404013136	10.450551353213	0.00018119202350324	0.00337088686883199	1.25045881224884
C11orf42	3.07763963330937	3.7139061757497	10.4298711875258	0.000182851032777519	0.00338695743100583	1.23991760825493
TNN	2.12051891181535	1.53782229458816	10.4293353122315	0.000182894263991297	0.00338695743100583	1.23964418458942
SPINK8	3.23232196992121	1.82476355091828	10.4250883069122	0.000183237321797191	0.00338887180234204	1.23747671220776
LOC105375556	2.29671037841733	1.14835518920867	10.4167780772555	0.000183910832066093	0.0033952867671723	1.23323303621883
LOC105378127	3.05657666518788	1.52828833259394	10.4122151740455	0.000184281902005317	0.00339743175972618	1.2309015360136
SNORD116-16	4.24070179479188	2.12035089739594	10.4119820907616	0.00018430088122993	0.00339743175972618	1.23078241069101
LGR6	2.5296559355282	1.42303323965198	10.3976751785276	0.000185470357847338	0.00341453826771291	1.22346531969373
SNORA5A	4.35787274252056	2.17893637126028	10.3916451878585	0.000185965932140652	0.00341920977182922	1.22037837874118
GZMB	2.04545057373388	1.22829119866468	10.3853162031759	0.000186487791923296	0.00342076056475559	1.21713647129866
PCSK7	2.36010798677803	3.83263837092614	10.3842863803885	0.00018657287289904	0.00342076056475559	1.2166087788652
SULT1C2P1	2.38110664593567	1.19055332296783	10.3804255439302	0.000186892259571265	0.00342076056475559	1.21462998436415
PACRG	2.09868024660384	1.9992317542559	10.3802402457843	0.000186907604828547	0.00342076056475559	1.21453499524489
LINC01819	2.02715229116598	1.01357614558299	10.3789073789899	0.000187018029320042	0.00342076056475559	1.21385168037743
LINC02763	2.14553303464602	1.07276651732301	10.3744612006474	0.000187386950846242	0.00342529295153849	1.21157165176949
LINC01300	2.19949637276513	1.09974818638256	10.354215590065	0.000189077928540968	0.00344951333114935	1.20117737318882
IGSF9B	3.11881213329893	5.04029280157569	10.3460235606276	0.00018976736040957	0.0034598590700592	1.19696581589133
MIR26A1	3.52463206335925	1.76231603167963	10.3386651916898	0.000190389209234683	0.00346507148234497	1.19318004399432
LINC01864	2.60337825572122	1.52117889186501	10.3302787812769	0.000191100925290231	0.00346629375584166	1.188862121214
MIR3612	3.72152977538728	1.86076488769364	10.3261764122289	0.000191450238792343	0.00347040375164736	1.1867486707411
WFDC5	2.46848726207701	1.23424363103851	10.3208471044987	0.000191905171689938	0.00347642180976813	1.18400189297992
MRVI1-AS1	2.565062956894	1.282531478447	10.3165366261067	0.000192274083398307	0.00347743138646618	1.18177920786319
HPR	2.64589585101961	1.32294792550981	10.2994340664784	0.000193746227751987	0.00348743209953577	1.1729513040012
S100B	2.27881356583286	1.31269039308202	10.2955682043198	0.000194080865711595	0.00349123328281965	1.17095384535637
SFN	3.02599947637486	1.77771877988042	10.2909196697266	0.00019448417375027	0.00349626412289265	1.16855100877353
MIR190B	3.49108782602614	1.74554391301307	10.2608014176823	0.000197121781514182	0.00352576871366123	1.15295690685063
MIR668	4.14099160575417	2.07049580287709	10.2593774525804	0.000197247545972561	0.00352576871366123	1.15221851714386
COL4A2-AS2	2.55575171378988	1.51359950947673	10.2374640925994	0.000199195143646718	0.00354489633231081	1.14084273776098
MIR4636	3.47466208226848	1.73733104113424	10.2227381791019	0.000200516928490994	0.00355571894510755	1.13318469519992
FAM157C	2.05259319981208	1.32870639591284	10.2144395306393	0.000201266450465065	0.00356072989459613	1.12886430390258
NEDD8	-2.16167169486527	4.46529177707369	-10.214216463143	0.000201286644014231	0.00356072989459613	1.12874812431743
RPL10A	-2.31621933995944	8.07553671906044	-10.2072041408009	0.000201922688815137	0.00356721785678797	1.12509464675279
RPL23A	-2.52407296990778	7.37151472861481	-10.1940148635779	0.000203125562389128	0.00357880663753256	1.1182162458045
TNP2	2.26853238203196	1.13426619101598	10.1608907264124	0.000206184680299305	0.00360129116090411	1.10090295535868
MIR6505	4.06300897030576	2.03150448515288	10.1318266765692	0.000208914525379699	0.00363238063500741	1.08566615825624
TXNDC8	2.0538213855172	1.20252144133016	10.1216086726022	0.000209884555236063	0.00363671290010134	1.0802992072533
REG3A	2.08616235211359	1.0430811760568	10.1137970355566	0.000210629791611163	0.00364344792094935	1.07619260842977
LINC01022	2.07742039372072	1.03871019686036	10.1134833556781	0.000210659783250307	0.00364344792094935	1.07602764123274
MIR572	2.67410735354203	1.33705367677102	10.0848780518441	0.000213416497472813	0.00366656518392315	1.06096275799423
LINC00489	2.62414295966721	1.31207147983361	10.0813874491325	0.000213755848127104	0.00367005942522054	1.0591215835934
KCNA7	2.58622463294331	1.77186923463898	10.0681858822409	0.000215045158472226	0.00367635314439745	1.05215256449974
LOC283922	2.07615419524349	4.76763157265825	10.0655399182469	0.000215304695073316	0.00367635314439745	1.05075470323794
SNORD114-5	4.23261781860904	2.11630890930452	10.0628281178299	0.00021557107995657	0.00367635314439745	1.04932168793473
FOXP4-AS1	3.61893604671264	2.55873289126158	10.0616950072514	0.000215682504652216	0.00367635314439745	1.04872279873948
TSPO2	3.67367257307398	2.08382396495011	10.0068177015184	0.00022116265527692	0.00372930087413282	1.01963906268275
MIR3938	4.75027275396419	2.37513637698209	10.0001538962045	0.000221839443624104	0.00373848378236139	1.01609680153553
EFL1P1	2.2841293085727	3.69829467262567	9.99612232648581	0.000222250105123482	0.00374094551945346	1.01395263282644
PFDN2	-2.06380163335862	6.80505885952103	-9.98615873178686	0.000223268934582958	0.00375362600008138	1.00864992888948
ANTXRL	2.39401696823137	1.28183274864647	9.97970598021681	0.000223931755591764	0.00376078922957358	1.0052129706102
PARGP1-AGAP4	2.15353352571308	2.13452448663296	9.97270135218591	0.000224653942120929	0.00376078922957358	1.0014796110308
IFITM5	2.71337255297481	1.59883166435408	9.97168504086526	0.000224758957422001	0.00376078922957358	1.000937720357
SNRPC	-2.14117523493884	6.39007194076647	-9.96313005805901	0.000225645283677802	0.0037711568155088	0.996374124087021
LOC100996447	2.01361403446508	1.00680701723254	9.95431795443915	0.000226562641495408	0.00377648231479789	0.991669375266536
LINC01913	2.37341960078577	1.18670980039288	9.95365656155747	0.000226631674383338	0.00377648231479789	0.991316096453518
MIR144	3.73685338879102	1.86842669439551	9.94045303392403	0.000228015093639607	0.00378373701632287	0.984258728394515
RPLP0	-2.03503171762415	8.38666352915946	-9.93788970568199	0.00022828484460538	0.00378380455675865	0.982887555512971
LINC01849	2.5161646253049	1.25808231265245	9.91941421115648	0.000230240485738095	0.00380307396552405	0.972994469109695
TMSB10	-2.55830010300849	8.97054736464334	-9.91925115451018	0.000230257834746992	0.00380307396552405	0.972907077251136
OVOL1-AS1	3.03434372967679	1.5171718648384	9.91464575460676	0.000230748492184967	0.00380472645014956	0.970438189232345
S100A2	2.57977733545104	1.28988866772552	9.89802367864854	0.000232529878092679	0.00382295342599115	0.961518047938071
RPL7A	-2.05915752151102	7.4672686699011	-9.86744080614317	0.0002358507889917	0.00385959989068709	0.945067814655063
PLXDC1	2.05750515044171	1.36330454902767	9.85474802080371	0.0002372457721179	0.00387346186140298	0.938225938121057
NRADDP	3.23176063291153	1.93722934948375	9.83890344461463	0.000239001079313176	0.0038953732108461	0.929673114425496
LINC02217	2.21243081273931	1.10621540636966	9.82127112805127	0.000240972806573365	0.00390533384161887	0.920139549868924
LOC341056	2.41075823272084	1.46208628754528	9.82108908428228	0.000240993265210585	0.00390533384161887	0.920041034596657
LCNL1	2.42068836162506	1.21034418081253	9.7974640626375	0.000243666108516789	0.00393287112821789	0.907241008109331
RPL5	-2.09737945699403	9.11947120346983	-9.74202603935027	0.00025007921787014	0.0040020103198368	0.877086907523557
MIR941-1	4.86470933594915	2.43235466797457	9.73988069155433	0.000250331440159377	0.0040020103198368	0.875916664739153
SNORD116-20	4.47524240143733	2.23762120071867	9.73727097517282	0.000250638668803698	0.0040020103198368	0.874492782314972
IL17RE	2.20246465769642	2.86319534809378	9.72648106631817	0.000251913725252521	0.00401330497053002	0.868601800097183
SLC16A11	2.1078448148548	1.93685292563577	9.70236974354749	0.000254791247932857	0.00403188970847528	0.855414839233383
LINC00514	2.14985223514758	1.22966416724806	9.68342216700095	0.000257080235924557	0.00406129324663387	0.845029796044104
FOXI3	2.22983758574904	1.11491879287452	9.67907509029324	0.000257608867493767	0.00406737216917295	0.84264442410884
LINC00469	2.35769533728855	1.17884766864427	9.65662270383796	0.000260360087047892	0.00408430128534074	0.830307635802242
MIR548A1	3.22560584345586	1.61280292172793	9.65096143187619	0.000261059355042685	0.00408430128534074	0.827192598906057
MIR6877	3.34152614660914	1.67076307330457	9.65033833115903	0.000261136456747155	0.00408430128534074	0.826849638650648
LINC00904	3.04293521456923	1.8599255585946	9.63829697704183	0.000262631821646129	0.00409742829122644	0.820217771205114
SNORD116-24	5.6844382830829	3.45198032259611	9.63774798191891	0.000262700243722807	0.00409742829122644	0.819915217563219
PCDHA6	2.69396544912716	3.6506527758416	9.62515779874296	0.000264275265786464	0.004110657847035	0.81297214857598
NBEAL2	2.58033174474548	2.75026009227114	9.61708448047553	0.000265291198168583	0.00411514234877191	0.808515373508751
MIR4451	4.22504265624333	2.11252132812166	9.61129395237054	0.000266022756305764	0.00412422779759561	0.805316563834273
SMIM5	2.13749304826745	2.74729349280814	9.56824486587163	0.000271538052152934	0.00416181736519278	0.781476996143001
LINC01121	2.11095428679827	1.05547714339913	9.55892827139128	0.000272749667144035	0.0041690820483043	0.776304102320525
SPATC1	2.28420256374706	1.60220148441363	9.54276825326284	0.000274866691385129	0.00418110828347965	0.767319996148348
LINC01743	3.00223844744961	1.50111922372481	9.52074747654033	0.000277783339767495	0.00420994360346497	0.755054055867349
CEACAM6	2.06365302328227	1.07448864663423	9.52016842187473	0.000277860535391957	0.00420994360346497	0.754731145137022
LINC01467	2.04624052986672	1.02312026493336	9.51787185142068	0.000278166952215857	0.00421092348755889	0.753450273289074
TEX38	2.77996178578741	1.38998089289371	9.51239028318015	0.000278899963999408	0.00421750437538783	0.75039182485925
SLC6A17	2.07622958548416	1.4387295947088	9.50447883628077	0.000279961998728152	0.00422131503853357	0.745974637489558
SRMS	2.75950277500689	1.6060350368247	9.50394441282241	0.000280033914743675	0.00422131503853357	0.745676126315804
ZNF865	2.16570017680795	3.80649801141764	9.50384247603426	0.000280047634637845	0.00422131503853357	0.745619185985721
MIR10226	4.0146218931665	2.00731094658325	9.48191099344014	0.000283018292740917	0.00424572481810486	0.73335494758237
MIR6827	4.5088580096975	2.25442900484875	9.47533677551165	0.000283916140387645	0.00425041840313134	0.729673297388164
PDZK1IP1	2.23520577179279	1.1176028858964	9.46840231378774	0.00028486689430881	0.00425764589707428	0.725787250376049
GPBAR1	2.86526765736866	1.5526960554247	9.46319378722884	0.000285583526440309	0.00426384950405441	0.722866616293848
SLC5A5	2.549580022636	1.5577040461065	9.45484283671489	0.000286737040376396	0.0042706077968431	0.718180679270105
ZNF648	2.16181256443922	1.39986716986746	9.45429735358843	0.000286812582150246	0.0042706077968431	0.717874456413314
LINC01504	2.03274569984357	1.1472423948633	9.45423366921066	0.000286821403101711	0.0042706077968431	0.717838704227432
RPL7	-2.15398920342015	6.77914861355496	-9.45069538578435	0.000287312004297497	0.0042706077968431	0.715851961677156
SPIN2A	3.22832088360652	2.50538153490469	9.44997732607481	0.000287411689867499	0.0042706077968431	0.715448684886731
MIR4725	2.46217150439955	1.23108575219978	9.44382854769901	0.000288267003802605	0.00427359206263488	0.711994204629336
LKAAEAR1	2.5064509121013	1.46493774076373	9.43633337204498	0.000289313740876532	0.0042833580966003	0.707780382298552
PCDHB3	2.44121874117744	5.16627190954479	9.41788232966949	0.000291910015758514	0.00430152757979118	0.697393449922856
MIR4654	4.03329180043617	2.01664590021809	9.41312588024476	0.000292583830333262	0.0043070446304289	0.694712669967247
KRT16	2.2982794320051	1.36932096871045	9.41038602874786	0.000292972814170292	0.00430763084141896	0.693167875258281
LINC01895	2.29397277804547	1.14698638902274	9.40959064863308	0.000293085852567016	0.00430763084141896	0.692719340063238
SOX30	2.16636660961049	1.50374841437302	9.40563451567197	0.000293648871312033	0.00431198103785727	0.690487836419109
SNORD51	3.22642283124046	1.61321141562023	9.40536829470719	0.000293686805251895	0.00431198103785727	0.690337639086962
RNF148	2.83751320526793	1.57452761022735	9.38401362194084	0.000296748889320071	0.00434433916535992	0.678276432770135
RPSA	-2.29553185504234	8.08092373143252	-9.38357296334116	0.000296812478515997	0.00434433916535992	0.678027270731995
NME8	2.16484704592364	1.48333032766677	9.37560743530139	0.000297964767564663	0.00435444325436358	0.673521384759704
EEF1E1	-2.23068586524338	5.30012962779182	-9.3690460208238	0.000298917972357281	0.00435936174436266	0.669807019366274
CDIPTOSP	2.84198048272077	1.64481167580762	9.35836972741262	0.000300476796676118	0.00436397473417593	0.663757938019408
GRXCR2	2.41919411247357	1.20959705623679	9.33630985297401	0.000303728729024713	0.00439635977057927	0.651238128655084
NDUFAB1	-2.2654344205845	6.94565195947318	-9.32583892024905	0.000305287063210911	0.00439844715193338	0.645285594963889
IGFALS	3.29442210743377	1.99468303406793	9.32099650158221	0.000306010978540269	0.00439974039843811	0.642530611900717
TCHH	2.13295162528908	1.12845377431783	9.32078134327784	0.000306043191305176	0.00439974039843811	0.642408170840445
IFITM1	2.14840441462201	1.074202207311	9.30369401499433	0.000308614490874903	0.00441203264558165	0.632675594054286
RNF183	2.13025388087669	1.06512694043834	9.29688923926783	0.00030964568494942	0.00442453798837781	0.628794993870997
KCNIP3	2.52264686670942	1.47891909526856	9.27908209681825	0.000312363802425622	0.00444525242110189	0.618627184709721
SNORA113	4.76943194756683	2.38471597378341	9.27807295754343	0.000312518694801387	0.00444525242110189	0.618050413687993
PTN	-2.68507210231571	4.79948816353541	-9.27710507760837	0.000312667340885907	0.00444525242110189	0.617497168201476
METTL21C	2.64140032086753	1.32070016043377	9.26960460539065	0.00031382213672207	0.00444788097674228	0.613207992665524
HMGB2	-2.24581240039615	8.73762676513578	-9.26910970642057	0.000313898512703335	0.00444788097674228	0.612924866468155
MIR5087	4.03454222313114	2.01727111156557	9.26442537779966	0.000314622534001649	0.00444788097674228	0.610244301107144
ANKRD62P1-PARP4P3	3.14354053364788	1.6416511886961	9.26366840757671	0.000314739721142277	0.00444788097674228	0.60981101053595
LOC102723838	2.25779486692316	1.12889743346158	9.24349820496823	0.000317881662278951	0.00447539256369569	0.598253136042754
WFDC1	2.69824827825322	1.34912413912661	9.23616402618959	0.000319033437918935	0.00448168284027404	0.594044575428935
ODF3L2	2.38355562750301	1.59609742345824	9.23458055841306	0.000319282765984958	0.00448292955380983	0.593135519349755
ATP5ME	-2.16769552437627	6.67437705971689	-9.23054370165398	0.000319919455718034	0.00448292955380983	0.590817321631947
EME2	4.64021761493082	3.3196078618467	9.22516720213746	0.000320769799804799	0.00448601800142438	0.587728325863596
CD300A	2.2756279757279	1.13781398786395	9.22296015971509	0.000321119649237774	0.0044886907766415	0.586459803695439
COL10A1	2.30066286435005	2.7032499775446	9.22186422545269	0.000321293541394878	0.00448890255116816	0.585829796072863
UTS2	2.74498228978117	1.6040902495257	9.20568109211144	0.000323874521148748	0.00450493050125149	0.576518484742339
MIR193A	3.44936870293405	1.72468435146702	9.20141765151643	0.000324558614177139	0.00450909554751959	0.574062834831684
CHAD	3.28642961155972	2.00599252798343	9.19809583490058	0.000325092820050043	0.00450909554751959	0.572148790855289
GPR62	2.80233431449821	3.09123338142759	9.18071785760226	0.000327904756120495	0.00451747613591892	0.562124819650833
CSN3	2.48076606751389	1.24038303375695	9.15989322203933	0.000331312926083501	0.00453447925381394	0.550088998561025
RGS9BP	2.40926278673016	1.36377007138876	9.15969769844015	0.000331345126387087	0.00453447925381394	0.549975870644987
IGFL2	2.71829463838499	1.35914731919249	9.15905557594048	0.00033145090238466	0.00453447925381394	0.54960432914898
LINC02443	2.96327390009268	2.04704455751032	9.14267818689007	0.000334162470489588	0.00454947331153979	0.54011977350909
SLC26A9	2.26907339636043	1.22241386416208	9.14175190950456	0.000334316625694168	0.00454947331153979	0.539582861983373
UCN3	2.27220387519912	1.13610193759956	9.14006332745524	0.000334597866591273	0.00455035935693968	0.538603952117818
LOC646471	2.58522950906035	2.74163913274018	9.13942913902788	0.000334703566816413	0.00455035935693968	0.538236254218539
TEX33	2.00410290033404	1.00205145016702	9.11877776982312	0.000338167523307623	0.00456938223166902	0.526249508255946
PCDHGB7	3.00000740514278	3.34433552047676	9.11693632299251	0.000338478481615942	0.00457047124279184	0.525179422539619
MIR3657	2.98839578212446	1.49419789106223	9.11617406978545	0.000338607300857519	0.00457047124279184	0.524736408625129
LOC339059	2.30858732823829	1.20548653647773	9.1055916010706	0.00034040180633731	0.00458593724612028	0.518582357870686
CCDC9B	2.08264317739418	1.40512757539424	9.10257145233012	0.000340916034153067	0.00458849291469796	0.516824800972703
MT3	3.11596983893265	1.55798491946632	9.09761887660618	0.000341761306330806	0.00459768136080996	0.51394148519153
H4C4	2.72721790413441	5.63828018361496	9.09539305439664	0.000342142013270867	0.00460061428971639	0.512645160846079
ATP5PD	-2.24885535292242	6.79352345982541	-9.08673488465167	0.000343627761661354	0.00460907067608996	0.507599765208223
HRG	2.10334742141454	1.05167371070727	9.07651040586035	0.00034539226715654	0.00462233910584602	0.501635771602002
GJB4	3.12110287027087	1.56055143513543	9.06690746458614	0.000347059415005578	0.0046314701554778	0.496028536248719
IGFBP1	2.6246848321844	1.3123424160922	9.06495640985064	0.000347399312484598	0.0046314701554778	0.494888613409088
PEG13	2.07840971235646	3.23295799662034	9.06349856753709	0.000347653546995184	0.0046314701554778	0.494036703376466
GPX1	-2.02297206960094	6.48144495403151	-9.04918878666589	0.00035016092587225	0.00465312531100352	0.485667707572642
LOC105370024	2.62290259926144	1.31145129963072	9.04276738579532	0.000351293139477172	0.00466159896674587	0.481908122246779
LINC01485	2.67015706873384	1.33507853436692	9.03997963799423	0.000351786038318199	0.00466276007474004	0.480275173833105
WFDC8	2.69282979207246	1.58625339977472	9.03046517522558	0.000353474538493219	0.00467627256681651	0.474698408578289
MIR548AN	3.60635502001262	1.80317751000631	9.03017107279797	0.000353526886556106	0.00467627256681651	0.474525936310156
FBP1	2.17053936786368	1.20592500760717	9.03000471325524	0.000353556501444717	0.00467627256681651	0.474428374727845
LOC100507144	2.12732428930615	1.06366214465307	9.02253373212161	0.000354889538214894	0.00468213727884792	0.470045266825325
ACTC1	-2.88837692481874	5.76672240174651	-9.02116208532667	0.000355134933714506	0.00468213727884792	0.469240170939054
LOC100128076	2.54842153129417	1.27421076564709	9.02102797072353	0.000355158938507984	0.00468213727884792	0.469161445410684
TMEM75	3.43371744336096	3.89590574874963	9.01426011886594	0.000356372827895792	0.00468939545241377	0.465187268755246
MIR6741	4.7399490343851	2.36997451719255	9.0037553746413	0.000358266840905278	0.00469683343862746	0.459013158386185
CCL7	2.16175758095726	1.08087879047863	8.99926379474147	0.00035908035897383	0.00470178913388131	0.456371181369155
ARHGAP22-IT1	2.86121725613277	1.43060862806639	8.99191672517719	0.000360415846171431	0.00470972241129192	0.452046905182925
ZC2HC1B	3.40733685576889	1.70366842788445	8.98996774434982	0.000360771114249389	0.00471001180459105	0.450899231534429
ZSCAN20	2.14767172922502	4.06904509350693	8.98661797234094	0.000361382705879636	0.00471151846562498	0.448926142274061
LOC101927691	2.17973561172009	1.25147478493049	8.98508186945996	0.000361663578839485	0.00471196529305503	0.448021112133684
SNORD34	5.03561744085629	2.51780872042814	8.98383656976183	0.000361891471244072	0.00471196529305503	0.447287308315154
SMPDL3B	2.18819673411153	1.32166478535725	8.96235802450014	0.000365849321104944	0.00473477670581492	0.434615783514655
PTCRA	2.36110822839863	1.18055411419931	8.95727317665258	0.000366793891350107	0.00473616331488508	0.431611730167292
ICAM5	2.34141215046614	1.30336446787184	8.95424456616447	0.000367357881005375	0.0047369567528819	0.429821708649795
CLEC4F	2.06799611967343	1.15694295297123	8.93847858872813	0.000370310683157919	0.00475767628275313	0.42049421556097
KRTAP20-1	2.13325078052981	1.06662539026491	8.93685409570839	0.000370616548127323	0.00475944357309012	0.419532250868857
GNA15	2.1274402090045	1.19631473703954	8.92975450152361	0.000371956843550175	0.00476799438889929	0.41532620267
RPS3A	-2.58334068869871	7.31652641589127	-8.92491032747787	0.000372874686254542	0.00477543042477625	0.412454539004287
GPR32	2.46914405586759	1.31788467657449	8.92185938861919	0.000373454152291656	0.0047763353979598	0.410645166684457
ZC3H7B	2.05515719139052	5.57503745970897	8.91835166165162	0.000374121711202098	0.00477849731169469	0.408564175233741
PATE1	2.51676574366345	1.56120851107001	8.90304678053255	0.000377051191525061	0.00479702254012398	0.39947540290119
S100A7	2.41775751283011	1.20887875641506	8.89872009370126	0.000377884336475055	0.0047982587411523	0.396903347047903
MIR4327	2.98109302203715	1.49054651101858	8.89153200263704	0.000379273357294652	0.00480514874443466	0.392627693946313
LOC114841040	2.97136452585411	1.62764231576683	8.88491192415865	0.000380558034247423	0.00481263890883093	0.388687036418732
MIR5699	5.16548249342116	3.20762099929992	8.88486575404799	0.00038056701221504	0.00481263890883093	0.388659543592151
SLC22A6	2.12771374094939	1.06385687047469	8.877251826569	0.00038205105197864	0.00481706248703212	0.384123857210867
LINC02533	2.34285206964286	1.17142603482143	8.86944683818715	0.000383579539341249	0.00482511664301239	0.379470562802206
MIR6812	2.87669386224328	1.43834693112164	8.86782791731689	0.000383897497638519	0.00482696906990754	0.378504889276185
LOC101928674	2.21504263460717	1.31597128441246	8.86323389230469	0.000384801492634618	0.00483403669867691	0.375763688731066
MIR875	4.16397570861923	2.08198785430962	8.85971319134241	0.000385496010716955	0.00483846257925169	0.373662025733667
FOXF1	2.00781310175637	1.09358856644781	8.85637371821395	0.000386156167772847	0.00484459809772873	0.371667821691304
MIR6079	5.2088892062286	2.6044446031143	8.84498561107345	0.000388417617865956	0.00486266216500929	0.364861978857268
LOC340512	2.39748775885208	3.59644425238539	8.82872193514192	0.000391674851704862	0.0048760126591883	0.355128108821898
LOC105372179	3.66927425210491	2.50558830474142	8.82677147307401	0.000392067678830022	0.0048760126591883	0.353959622019044
ARHGAP27P1	2.69220135330024	3.15461803878541	8.81921657841279	0.000393593715086938	0.00488802945771999	0.349431336484512
CHP2	2.0408051344898	1.07588474295379	8.8066796129306	0.000396141838493898	0.00490674503238303	0.34190885432275
UQCR10	-2.53948003138567	6.49990967618574	-8.78692106063225	0.000400198005844771	0.00493340934992772	0.330032876134224
LINC02518	2.41499873572404	1.20749936786202	8.76226810322856	0.000405328965776298	0.00497292385318513	0.315180020455601
PERM1	2.53390389874035	1.42850197268708	8.76215058165655	0.000405353613466007	0.00497292385318513	0.315109122838845
MIR2467	5.80218329931268	2.90109164965634	8.75153958155773	0.000407586471607138	0.004991654501562	0.308704126541118
CSMD2-AS1	2.4983901715122	1.32730224712941	8.74772538063067	0.000408392688859472	0.00499242460166772	0.306400031689844
CCR8	2.57843076396769	1.28921538198385	8.73895002174417	0.000410254828001802	0.0050015236395224	0.301095420416928
ANXA13	2.80554145050465	1.53066991258928	8.73778357737073	0.00041050311414364	0.0050015236395224	0.300389942757501
EDN2	2.16453694582639	1.23853313494223	8.72730105619785	0.000412742496061232	0.00502118941222538	0.294046057697075
MIR8082	4.3335821105971	2.16679105529855	8.72628427935204	0.000412960488266868	0.00502118941222538	0.293430339347202
COL8A2	2.17078457789699	1.37869323675447	8.72410636360737	0.000413427887773458	0.00502244872076335	0.292111257624679
MS4A15	2.10047224680456	1.05023612340228	8.72200638180097	0.000413879162547883	0.00502244872076335	0.290839086590109
FAU	-2.16337872848244	7.60841344050231	-8.72114091420455	0.000414065318658858	0.00502244872076335	0.290314702319575
RPL24	-2.02483224288073	8.44909395871344	-8.70771790424167	0.000416965404151224	0.00504102082026007	0.282175519854633
MIR4464	3.961180957575	1.9805904787875	8.70588422504599	0.000417363463896723	0.005042041803676	0.281062741104266
LOC101927478	2.96212400318994	1.48106200159497	8.70304409265009	0.000417980906496822	0.00504467096624718	0.279338759047498
ITPRIP-AS1	3.05566622664059	1.5278331133203	8.69811678491165	0.000419054698702352	0.005049010979934	0.276346601063365
GGN	2.01665590767013	2.8991146737117	8.68732010322732	0.000421419166211988	0.00506670543458443	0.269784679022274
PCDHGB3	2.09345983210843	2.49629985054783	8.67856991599093	0.000423347190295952	0.00507996003058851	0.264460982795805
OR51I2	2.37085767988253	1.18542883994127	8.67151452785619	0.000424909483113644	0.00509135184893543	0.260164776647587
ZNRF4	2.28043412374711	1.14021706187356	8.65501448632634	0.000428590186181371	0.00511905569144917	0.250104762336411
NCCRP1	2.13178207744961	1.5202245540714	8.65046860610364	0.000429610951991272	0.00512339892415787	0.247330020163744
RAB19	2.11209113233393	1.20420613003051	8.64702650631868	0.000430385805345588	0.00512871883841658	0.24522810769292
KRT8P41	3.32793751487732	1.66396875743866	8.6452009288239	0.000430797441955686	0.00513146169487064	0.244113005994532
MIR4486	6.06278065090571	3.78675011206226	8.6442752206052	0.000431006353655242	0.0051317884920686	0.243547479971852
ITGB2	2.46155458641543	1.36412824778679	8.6378765589179	0.000432453713567435	0.00514159761208425	0.239636921628255
EFNA1	3.15404987706353	2.25854430020566	8.63775429735898	0.000432481425460158	0.00514159761208425	0.23956217494341
ZNF30-AS1	3.37474413904443	1.68737206952221	8.63644090181848	0.000432779254897342	0.00514159761208425	0.238759146178465
LINC01979	2.16921559019086	1.26507818323972	8.61937448269216	0.000436671722305904	0.00517093926439127	0.228314160377314
RPL36AL	-2.14533574193785	6.56071392049383	-8.60897349913337	0.000439064531231492	0.00518120020823549	0.221939124649706
MIR1284	4.01444044637561	2.0072202231878	8.60778877939279	0.00043933807872672	0.00518120020823549	0.221212525064919
CRLF1	2.83871246891603	2.6874389795585	8.6077110730768	0.000439356027969206	0.00518120020823549	0.221164863816515
TREM2	2.50090331407016	1.25045165703508	8.59854890879872	0.000441478553525402	0.00519522702313413	0.215542438461762
PPP1R2P2	2.22148425453851	1.11074212726926	8.5962962874785	0.000442002280766071	0.0051954234547172	0.214159250021661
GPD1	2.39359434034723	1.58370670062293	8.5931985709875	0.000442723706281091	0.0051990618630468	0.212256593988235
MIR378J	4.02865602243082	2.01432801121541	8.58993078098949	0.000443486269938403	0.00520369491341002	0.210248786620598
EMX1	2.20275633641997	1.10137816820999	8.58464262805038	0.000444723637696948	0.0052096199541705	0.206998118476719
IL36A	2.26610947997547	1.13305473998774	8.57927591310614	0.00044598361986918	0.00521297759275723	0.203697257715943
OR2M7	2.10980562153895	1.05490281076948	8.57869244128898	0.000446120863373382	0.00521297759275723	0.203338271119934
LINC01101	2.61059323079636	1.30529661539818	8.56496831894614	0.000449363676284137	0.00523846986971639	0.194887837342211
LOC440570	2.92328698934772	1.86746428635945	8.56475645354248	0.000449413957986137	0.00523846986971639	0.194757285846524
TFF2	2.60007849988336	1.30003924994168	8.56314785059717	0.000449795945317446	0.00524076215149845	0.193765966788397
WWC2-AS2	2.47090580683955	2.07552268625673	8.55938241476231	0.000450691627719317	0.0052451672757381	0.191444800898365
HDAC11-AS1	3.37186897808344	2.00590010936218	8.54978908808808	0.000452983263273781	0.00525408561068744	0.185526809522823
LINC01229	2.39718473910214	1.19859236955107	8.54883671538806	0.000453211525181577	0.00525457790450374	0.184938968217411
DENND1C	2.4566610133322	1.30455747764006	8.52694286925597	0.000458497178366819	0.00529554505416468	0.171408487710185
H2AC1	2.08983856081895	1.04491928040947	8.52677384006107	0.000458538272133446	0.00529554505416468	0.171303901955692
BZW1-AS1	2.53307130238906	1.26653565119453	8.50925746438114	0.000462820815449294	0.00533318949440715	0.160455339948476
LINC02724	2.26881978994403	1.29880062751664	8.50708219693902	0.000463355980531706	0.00533344075239172	0.159106671766923
HID1-AS1	2.89358125423913	1.44679062711956	8.50686911975616	0.000463408442203354	0.00533344075239172	0.158974546531374
POMK	3.61347480669777	5.9664097700119	8.50171510480476	0.000464679581215725	0.00533657376619835	0.155777704152547
GRASP-AS1	3.59216478146883	2.6897195280238	8.4950711264578	0.000466324359855207	0.00534307951701197	0.151654048478861
RNU105B	2.89844293000937	1.8170006489119	8.48482166974161	0.000468875408826339	0.00536235408111354	0.145286764214494
COX6A1	-2.37614402455353	6.91584895656053	-8.47427390237737	0.00047151818170288	0.00538209188932335	0.138726735793002
IL20	2.61753625097759	1.30876812548879	8.46595954485044	0.000473613951180286	0.00539382010127915	0.133550426484647
TMPRSS3	2.37479124945937	1.52011183457271	8.46305087709979	0.000474349761840745	0.00539458306300661	0.131738455013056
PEAR1	2.31542221987937	1.48833235242059	8.46228938524644	0.000474542623872744	0.00539458306300661	0.131263984284174
IL13	2.14333711375472	1.07166855687736	8.45382902992902	0.00047669169865379	0.00539729194195989	0.125989849036958
TAPBPL	2.37091413137383	2.45622023530119	8.44904816188463	0.000477911276219372	0.00540575002757256	0.123007330003013
NPPB	2.26299582486107	1.13149791243054	8.44100586072954	0.000479971273423004	0.00542031841749977	0.117986669190382
BSPRY	2.05554463728325	1.2270142116016	8.44041660216859	0.000480122626992958	0.00542031841749977	0.11761863244099
EZR-AS1	2.82025647779059	1.41012823889529	8.42621348429001	0.000483788114228076	0.00545189368548757	0.108740530780504
LNCPRESS1	2.4749512168637	1.23747560843185	8.41052934204229	0.000487874836663226	0.00548990236019208	0.0989206295218565
BCYRN1	2.75324015673361	3.78811365387581	8.40662698572451	0.000488898065902704	0.00549492706747385	0.0964747285982961
IL2RA	2.13882949724006	1.06941474862003	8.40364538813844	0.00048968159735604	0.00549492706747385	0.0946052318400197
ZBTB32	2.31549711455443	3.17655139485939	8.39871979885405	0.000490979286022354	0.00550276025219366	0.0915154911374687
RPL38	-2.00009722164451	6.34102820240956	-8.39730560317503	0.000491352628785239	0.00550276025219366	0.0906280813251712
ESPNL	2.38933874240941	1.37640622060417	8.38603277675628	0.000494340805511993	0.00551656246971907	0.0835494441179074
RSPH14	4.42252552579076	2.83286881968924	8.37181418769572	0.000498140938989091	0.00555020861809831	0.07460855438105
LINC01141	2.23436315890288	1.11718157945144	8.35852015972638	0.000501725658590511	0.00556836052097063	0.0662364041660535
OR51B2	2.51945042470888	1.25972521235444	8.3515859061284	0.000503607730208085	0.00557815095762798	0.0618645768705326
NR2E1	2.53658495493517	1.4716322290727	8.34132163634678	0.000506409168644463	0.00559165891094421	0.0553871544059428
MIR6739	5.29552851794589	3.33795344868645	8.33876840500162	0.000507108921002832	0.00559719987045983	0.053774762247965
MIR3196	4.50279259330606	2.25139629665303	8.33478925610534	0.000508201778022376	0.00560488684825146	0.0512609843264631
TMEM95	3.41965727986559	2.55335609989376	8.32633995749403	0.000510531710882138	0.00562181297520447	0.0459195893092703
OR5AK2	2.01621995734709	1.00810997867354	8.32248265558277	0.000511599631457768	0.00562915349484308	0.0434794637484632
PCP4	-2.41637500480511	7.11986717158863	-8.32245497196289	0.000511607305521492	0.00562915349484308	0.0434619473660085
RPS8	-2.54232316772521	8.4420472329588	-8.31478429062984	0.000513738984948362	0.00562915349484308	0.0386063815849287
ITFG2-AS1	2.72259456038046	3.42954833476011	8.31461494871706	0.000513786164869863	0.00562915349484308	0.0384991412589102
CACNA1G	2.34666430418363	2.12639865579426	8.3027932754463	0.000517092633212553	0.00564787388257419	0.0310077929708603
NR4A2	2.52789936986849	1.86330030590506	8.29023939862592	0.000520631832984006	0.00566736265274314	0.0230417364584268
LINC00862	3.18428126000648	2.31816002505924	8.28764975038835	0.000521365513542934	0.00567045153537195	0.0213971010875023
UBL5	-2.26382759730746	6.70025692127535	-8.27392629519568	0.000525274272582312	0.00569325637412136	0.0126737354625197
OR1F1	2.0956802016492	1.08458517292038	8.27293514870787	0.000525557930400635	0.00569414833558205	0.0120431965389827
SERINC4	2.0532843038	3.50484362296356	8.26429520596071	0.000528038393591263	0.00570790125916427	0.00654378219745233
IRS4	2.37431184895273	1.4541252142908	8.24206955539049	0.000534483903555822	0.00574145963009238	-0.00762728923241962
RPL39	-3.10487732185896	6.67044746102648	-8.23784458414228	0.000535719791136191	0.00574917808491431	-0.0103250830368582
MYO1G	2.89846567525131	1.91360638153945	8.23451538807616	0.000536696057605522	0.00575389426594221	-0.0124517838626925
TEX50	2.42792341402907	1.21396170701453	8.22299726365014	0.000540090150377361	0.00575932151722483	-0.0198156650346899
KBTBD13	2.19480442584539	1.5609261703765	8.21545963047563	0.000542325210070749	0.0057697036457414	-0.0246398023837164
LINC01142	2.12702449477552	1.06351224738776	8.20096866285411	0.000546653261411491	0.00579402336495814	-0.0339254871045878
HTT-AS	3.13514147762953	1.80842896136295	8.20094587150515	0.000546660101057653	0.00579402336495814	-0.0339401033943076
LINC02417	2.56897491877103	1.28448745938551	8.19582498372855	0.000548199471927147	0.00580816210833865	-0.0372251133952499
SPAG5-AS1	2.0480631666278	2.9069187448413	8.18918541397133	0.000550203101533799	0.00582502557288385	-0.041487135605804
LOC101928844	2.55959293757791	1.27979646878896	8.18784034374787	0.000550610071948811	0.00582708855384826	-0.0423509368530333
LINC00161	2.11751387998669	1.05875693999334	8.18110521652196	0.000552653310088486	0.00584003374539694	-0.0466781687931324
SP5	2.96901703346686	1.62946598937551	8.17869762359069	0.000553385903908547	0.00584340798757502	-0.0482258042794355
MIR9851	4.80531112027885	2.40265556013942	8.17775331700225	0.000553673559375172	0.00584426312505081	-0.0488329316008844
CELA1	2.51875079139149	1.25937539569575	8.17212905178878	0.000555390540492641	0.0058514656125376	-0.0524502904742006
STAB1	2.00999405184224	1.58637518850077	8.15273005045485	0.00056136179519953	0.00589375122240586	-0.0649445790673866
H2BC6	2.22155026866846	5.88822824443321	8.14881593014374	0.000562575910203328	0.00589704886353405	-0.0674688241181292
LINC01029	2.10847028629376	1.05423514314688	8.1486205342502	0.000562636602086954	0.00589704886353405	-0.067594865301964
MIR5688	4.10238656458806	2.05119328229403	8.14446937790544	0.000563927845899361	0.00590620430605264	-0.0702732417104093
ZP3	2.06251465127241	2.13915836658564	8.14158075642037	0.00056482846339491	0.00591344660787903	-0.0721377487084727
RPS26	-2.1467743922215	6.53321258503625	-8.13948404178648	0.000565483257826482	0.00591811086780801	-0.07349148394505
MIR4717	4.28207664839412	2.14103832419706	8.13496143817467	0.000566898742655519	0.00593012159984637	-0.0764125654180914
PHACTR3-AS1	4.44137011986646	2.36644174125728	8.13162309504351	0.00056794629872438	0.00593430106798523	-0.0785696990485274
MIR551A	4.17938674347668	2.08969337173834	8.13141936406087	0.000568010303512866	0.00593430106798523	-0.078701369766673
CYREN	2.10489630011101	4.5521215080595	8.13013261710925	0.000568414751650312	0.00593430106798523	-0.0795330597802542
LINC01411	2.45299001551189	1.22649500775595	8.12986394730644	0.000568499242986491	0.00593430106798523	-0.079706729853906
KRT72	2.1598319765014	1.18644972849228	8.12353578152872	0.000570493679724142	0.00595072677065263	-0.0837988116975934
MIR5188	3.88535697005099	1.94267848502549	8.11439103129463	0.000573390631209371	0.00597441500638054	-0.0897173506691962
PDGFRL	2.03198631744434	1.01599315872217	8.10920763046714	0.000575040491245406	0.00598711156533049	-0.09307477309686
LINC01648	2.35955443802717	1.17977721901359	8.10771769289987	0.000575515784604386	0.00598985475047583	-0.0940402050276941
KIAA1656	2.46128327432206	2.15277577529965	8.09650374466855	0.000579108186182309	0.00601838342111846	-0.101311662412812
ZAR1	3.01158668944659	1.50579334472329	8.09525663291064	0.000579509356012535	0.00602034003281501	-0.102120892011453
MIR3134	4.45980278750508	2.22990139375254	8.09104616664098	0.000580866234490987	0.00602817222063082	-0.104853828642566
ZNF841	2.04948682826847	4.64229424513812	8.0909328733026	0.000580902797270634	0.00602817222063082	-0.104927383118897
BPI	2.62375638015948	1.51678720442221	8.08741593614898	0.000582039177767507	0.00603136644600274	-0.107211181861333
MSANTD1	3.32515854650485	2.31876978858182	8.0735876685519	0.000586533194826902	0.00606434577086476	-0.116199615372103
CD14	2.49809083505601	1.81841632322969	8.06328852326557	0.00058990728930663	0.00608081252144191	-0.122903185863488
POU5F1P3	2.31464850411521	1.33395180661398	8.06041594779903	0.000590852511066205	0.00608461737745925	-0.124774290494737
FAM221B	2.81497747554499	2.14716386010338	8.05781528981571	0.000591709821977558	0.00608648946483234	-0.126468798317921
LOC730183	2.31689798784307	4.44704584015988	8.05722851337623	0.000591903459519377	0.00608648946483234	-0.126851192154817
LOC101928030	2.97751573650512	1.48875786825256	8.05140110765858	0.000593830638655277	0.00610186874996145	-0.130650200425252
VEGFA	2.94108671622084	4.0081288209426	8.04015264600117	0.000597571892978195	0.00611862724081775	-0.137990362542119
TEDDM1	2.26300557065359	1.1315027853268	8.03941846224564	0.000597817062685242	0.00611862724081775	-0.138469776174865
TMEM210	2.99333390301696	1.49666695150848	8.02466550570508	0.000602769198499445	0.00615470116233022	-0.148111702918828
EN2	2.40017190217248	1.26381635823528	8.01643121789425	0.000605554551962283	0.00617521515340405	-0.153500276497244
SGSH	2.47611008182449	3.77915095309866	7.99764199808333	0.000611968124970699	0.00621596071764419	-0.165814845349708
MIR562	4.14727142217457	2.07363571108728	7.99482707711961	0.000612935965222849	0.00621832931351968	-0.167662014803931
SIRPD	2.36972352876978	1.30856554766534	7.99440595376405	0.000613080915414558	0.00621832931351968	-0.16793840925154
SNORD12B	6.12918502734729	3.89910956982554	7.98573793166818	0.000616073569525094	0.00624644259556494	-0.173630387734878
CIB3	3.10029772492597	1.69229246072224	7.98029576888339	0.00061796142147682	0.00625747164787517	-0.177206914215822
RORC	2.38531144062395	1.22790406773121	7.97228384160931	0.000620753320547621	0.00627140492977693	-0.182476271903604
SLC1A7	2.39569374123272	1.19784687061636	7.9695809993136	0.00062169857688856	0.0062787115561624	-0.184254980883507
MIR6737	3.5333636061352	1.7666818030676	7.96528486395601	0.000623204597231707	0.00629167425937816	-0.187083338706922
LINC01346	2.45223581493448	1.22611790746724	7.96406530371029	0.000623632912094675	0.00629263600124338	-0.18788648634813
CCDC71	2.95710188146648	4.29703345198003	7.96089818513961	0.000624746863914962	0.00629600563713019	-0.18997272712995
C6orf223	2.27118997258305	1.31396562945334	7.9600063683733	0.00062506096678699	0.00629692697499199	-0.190560318842611
JCHAIN	2.33688268611158	1.16844134305579	7.95302012852728	0.000627528108185446	0.006305921476749	-0.195165402560077
TIMD4	2.03924397538147	1.48948078203093	7.94975852511265	0.000628683908922055	0.00631094198668721	-0.197316586812572
RUNX1-IT1	2.30656267910896	1.15328133955448	7.94590217836196	0.000630053753904696	0.00631572493899929	-0.199861060302798
LINC02647	2.15992117832751	1.07996058916375	7.93833341499771	0.000632752713861745	0.00633555413650662	-0.204858279809683
MIR449C	3.39484805919146	1.69742402959573	7.93762263139263	0.000633006883346965	0.00633555413650662	-0.205327790027567
ANO1	2.14022542031751	1.4127780843432	7.93079314577133	0.000635455278250099	0.00634288893694186	-0.209840959646667
LOC101928618	2.52660841100658	1.26330420550329	7.929086616712	0.000636068843135315	0.00634677302264659	-0.210969242416904
KRT26	2.14017406822208	1.07008703411104	7.90986279859969	0.000643029763416282	0.00638917626489305	-0.22369433086664
TUBA3E	2.11715864713561	1.0585793235678	7.90774257000183	0.000643803062088626	0.00639461292228386	-0.225099508087372
MIR4448	3.56285014646641	1.7814250732332	7.90434332842482	0.000645045170593712	0.00639816749506418	-0.227353056534806
DCST2	2.61724499713252	1.68569208249072	7.8930838603524	0.000649179989437799	0.00643220453445062	-0.23482382584712
PCK1	2.19959878971848	1.09979939485924	7.89177147194942	0.000649663998672828	0.00643474555322951	-0.235695232513224
KRT36	2.00696000614382	1.00348000307191	7.88660571071495	0.000651573331348468	0.00644326918666964	-0.239126489088536
KRT3	2.14324990255701	1.23823214326437	7.88302259254649	0.000652901641816403	0.00645099672511678	-0.241507693215545
PHLDA2	2.35815426092031	1.45755386428722	7.8756013516664	0.00065566311291865	0.00647375750946703	-0.246442664504148
MIR3157	3.64604049797704	1.82302024898852	7.87395449195962	0.000656277808312588	0.00647530490700048	-0.247538358797494
EFCAB8	2.03184583700169	1.39566167576849	7.8670359890925	0.000658867703163188	0.00648949055727693	-0.252143651817719
DPT	2.03037147062613	1.42651883927446	7.8573147924042	0.000662527455679969	0.00651081231275999	-0.258620706754977
GLTPD2	3.03453963500755	2.12040220803178	7.85580520510225	0.000663097950839933	0.0065130544820603	-0.259627162629383
RPL21	-2.68291373473641	6.74772382894122	-7.8496155449465	0.000665443266462331	0.00652453814495424	-0.263755683181615
KCNQ1	2.08740690860907	1.16968392262413	7.84846000640939	0.00066588220830108	0.00652453814495424	-0.264526754336246
WNT8A	2.13750137641832	1.35028562253002	7.84301677723684	0.000667954532130717	0.00653976320810635	-0.268160299434116
ETV2	3.04114787913619	2.14758986508882	7.82322246370668	0.000675555858558428	0.00659191461984652	-0.281392795320255
C22orf15	2.22473135410147	1.64265548602378	7.82184679071653	0.000676087973192953	0.00659255713998287	-0.28231354802587
SGK1	2.10607401136236	3.98428253226117	7.81917824187665	0.000677121606269054	0.00659573156882394	-0.284100050429546
FAM135A-AS1	3.09511845902102	2.6739709267488	7.80558992335016	0.000682414299654594	0.00662048639407303	-0.293205449929149
CRIP1	2.88286288578232	2.12783809590903	7.79893738722916	0.000685023518344961	0.00663332870070088	-0.297668428392916
HCRTR1	2.23177189445899	1.97746538106014	7.79885756941877	0.00068505489637789	0.00663332870070088	-0.297721996360974
LOC100130673	3.09264265935382	2.21461991906485	7.79850043183007	0.000685195315607443	0.00663332870070088	-0.297961687411988
CACNA1C-IT3	2.30017123772779	1.15008561886389	7.7939571420329	0.00068698465229474	0.00664382763255494	-0.30101175103187
NTN3	3.76487804122151	4.0902530057596	7.79014209235134	0.000688491495325339	0.00665157584721898	-0.303574152204564
MRGPRF-AS1	2.32108242034452	1.16054121017226	7.78935521415389	0.000688802782761536	0.00665231048187525	-0.304102803427853
ATP5MPL	-2.07985768610368	6.3397224872703	-7.78630420925283	0.000690011346738388	0.00665547509320779	-0.306153023121941
C3P1	2.27433606209032	1.37484370083841	7.78377956259003	0.000691013327450953	0.00665547509320779	-0.307850083323491
CRYBB2	2.90151151694025	1.45075575847013	7.7786163538879	0.000693067922807239	0.00666845005823175	-0.311322311399146
SSTR5	2.1036374157486	1.19967487926062	7.77725519552797	0.000693610784736933	0.0066714033233983	-0.312238025965528
GAST	2.48616863153772	1.24308431576886	7.77164093121105	0.00069585526599605	0.00668882869895443	-0.316016518400511
LOC100129484	2.11074662676738	3.91340801829636	7.76045160974987	0.000700354513094542	0.00671681322999883	-0.323554401217544
MIR539	4.33641334269883	2.16820667134941	7.75852247083176	0.000701133734957828	0.00671681322999883	-0.324854981251121
NKX3-2	2.06581190087301	1.0329059504365	7.75840235916187	0.00070118228499033	0.00671681322999883	-0.32493596726724
LINC00466	2.04320109695186	1.0822223147188	7.75717542357752	0.000701678451836021	0.00671928996309482	-0.325763300149648
LOC105378052	2.98305586205975	1.78992607032895	7.75474498173212	0.000702662550893991	0.00672202490235363	-0.327402512607088
LOC101928797	2.12901807586136	1.06450903793068	7.74402556261731	0.000707022641833559	0.0067385191323793	-0.334637709436354
MIR6772	4.08577905185326	2.04288952592663	7.73925755925452	0.000708972403414747	0.00674119758700815	-0.337858803193387
SAA1	2.03934866510777	1.01967433255389	7.73458048066186	0.000710891233036426	0.00675717051690892	-0.341020193140548
CDX1	2.13579710843554	1.06789855421777	7.72959077600614	0.000712945171537697	0.00677172451755666	-0.344394778926448
CTBP1-AS	2.64197800889387	2.98844948901552	7.69336116735592	0.000728073265329073	0.00685229400474203	-0.36895564653636
LOC101928251	3.25028745416946	2.08153645236848	7.67257863564774	0.000736924462276388	0.00690710969315602	-0.383091139087385
IL17RC	2.8065909320772	2.30697575518314	7.66025972691115	0.000742231764889354	0.00694075061095938	-0.391486086282838
PPFIA4	2.01800336920876	2.62818009950704	7.65586238947118	0.000744137308982529	0.00694937741856273	-0.394485640550293
EGR2	2.26894216815049	1.42784627462531	7.64962328218079	0.000746851011481821	0.00695634153579807	-0.398744149618541
OR10J3	2.40416396373419	1.20208198186709	7.64779455104215	0.000747648659687704	0.00695918656966718	-0.399992936887171
LOC105377342	2.0799238667828	1.91819344786862	7.63404120115637	0.000753680277942881	0.00699920226590108	-0.409393207982253
H3Y1	2.0549072874653	1.02745364373265	7.63339168650631	0.000753966562137507	0.0069995621943941	-0.409837516281366
LOC105369532	2.29714986330626	1.14857493165313	7.61773632431872	0.000760906406089135	0.00703519779850594	-0.420556920081175
DPPA5	2.8678625887341	1.43393129436705	7.61743814187822	0.000761039326176875	0.00703519779850594	-0.420761278621337
PRR30	2.22094931082868	1.11047465541434	7.61670470449336	0.000761366386945406	0.00703592114053666	-0.421263968173094
HSPA7	2.73488034453355	2.08259501269933	7.60014410742748	0.000768796150688101	0.00706073970417607	-0.432625854112588
PLXNB3	2.27658869638574	1.80703825455817	7.59903089480054	0.00076929868474567	0.00706244137572545	-0.433390393504489
ANGPT4	2.15804810775787	2.12067919064523	7.59281814117394	0.00077211050910844	0.00707446261481998	-0.437659052290353
HOXC11	2.01697436595143	1.00848718297571	7.59004927324327	0.000773367624602155	0.00708202386285613	-0.439562483105639
LTF	2.39705595906582	1.34017630175862	7.58734176479693	0.000774599248011466	0.00708253884175188	-0.441424327850259
MIR4765	4.67327724215844	2.33663862107922	7.5866229434922	0.000774926627639165	0.00708253884175188	-0.441918731228762
MIR12136	-2.23489319666683	8.65269424222671	-7.58495872121997	0.000775685215067307	0.00708718142541948	-0.443063538110491
UPB1	2.27670290042926	1.42579413535919	7.57827199836935	0.000778742124296339	0.00710300228154399	-0.447665531459235
CORO6	2.34405892590322	1.72450929237125	7.57120777686513	0.000781987264540273	0.00711576761824696	-0.452531236642739
LINC02508	2.27296521449676	1.13648260724838	7.56703275307878	0.000783912772449901	0.00712735348831879	-0.455408805114733
LINC01494	2.61834677175965	1.92356763201547	7.56555651363069	0.000784594965055217	0.00712735348831879	-0.456426615749712
FAM177B	2.29734038858108	1.39588026659743	7.5624184816346	0.000786047455602511	0.00713574637224006	-0.458590752587129
ENG	3.00953615558478	2.27302023587541	7.55764965760184	0.000788260942767289	0.0071435748123702	-0.461881082750053
MIR3690	2.85220467916743	1.42610233958371	7.55729571497243	0.000788425524768632	0.0071435748123702	-0.462125364594738
DMKN	2.73039442517577	1.36519721258788	7.5531610031188	0.000790351195472234	0.00715643647312322	-0.464979782992306
ITGAX	2.02722660997909	1.2036539640438	7.5505979018279	0.000791547737803581	0.00716384665442232	-0.466749926098092
C16orf92	2.69988239260414	2.10255301132693	7.54659711673022	0.000793419769163636	0.00717044558402343	-0.469514032177544
LINC01858	2.05225157932315	1.08515442575405	7.54177014198769	0.000795685435100738	0.0071822505138838	-0.472850669491804
TAAR9	2.27755331147379	1.13877665573689	7.54154667157698	0.00079579051385799	0.0071822505138838	-0.473005188695599
ZGPAT	3.98547099631566	4.06840941680163	7.53557784997813	0.000798603279341257	0.00719200749465353	-0.477133843715264
LINC02860	2.62465454791474	1.31232727395737	7.53469068373306	0.000799022363642177	0.0071934907351396	-0.477747746312956
HAMP	3.28105113779991	1.64052556889996	7.5233790207489	0.000804388932123676	0.00722570210374628	-0.485580807831492
LINC01679	2.53066998367194	1.26533499183597	7.51972131867177	0.000806133455820901	0.00723677519482649	-0.488115905313662
ZNF749	2.62009520966007	4.69226231784301	7.51797341753603	0.000806968705197058	0.00723872074322042	-0.489327733201979
TEX49	2.50690568376238	1.25345284188119	7.51712580776952	0.000807374115005206	0.00723872074322042	-0.489915474462019
HCFC1-AS1	3.54709822939077	2.27487375873286	7.5141881623226	0.000808781068693457	0.00723985788556935	-0.491952920398859
ISL2	2.82602226322151	1.41301113161075	7.5127519839502	0.000809469977020742	0.00724144190690253	-0.492949258181293
H2AC16	2.08847938533464	5.96532745123635	7.51275155234015	0.0008094701841615	0.00724144190690253	-0.49294955763272
USP17L15	2.27521775492706	1.13760887746353	7.50715349594596	0.000812162171291158	0.00725566244213718	-0.496834771132685
H3C11	2.02589890801811	6.87263934121464	7.50481231814086	0.000813291165725981	0.00726040978105525	-0.498460374207982
OVOL2	2.03078268598648	1.01539134299324	7.50251601125055	0.000814400344012647	0.00726715460018606	-0.500055255484563
TAS2R38	2.43402585869639	1.56223005252666	7.4954669227962	0.000817816552187227	0.00729073658976999	-0.504953832102256
CRYBB3	2.76101012833221	1.59517938897474	7.48243974547773	0.000824175098859309	0.00733556481851742	-0.514017416107045
AJM1	4.13084313898741	3.16436808593999	7.48197816312605	0.000824401477942159	0.00733556481851742	-0.514338814295831
LYPLAL1-AS1	3.3016745593816	1.99562396006362	7.47753269968158	0.000826585524614349	0.00735268495282937	-0.517435069214995
SLC9A3	2.49854496952947	2.18192359215742	7.46781965136463	0.000831381624489658	0.00737831664289333	-0.524205827133707
TAS1R2	2.01730189644439	1.0086509482222	7.46295844893953	0.000833794465312667	0.00739355280342164	-0.527597377680741
CTSF	2.43079837115149	1.21539918557575	7.4566350981385	0.000836945569071278	0.00741426449442228	-0.532011945276462
MID1IP1-AS1	2.09479841978954	3.20019276575573	7.45043652518299	0.000840048310668468	0.00742515356434711	-0.536342597360301
CHIT1	2.35895516085422	1.30247600556516	7.45004145559373	0.000840246531081079	0.00742515356434711	-0.536618721316533
F2	2.81119616746833	2.14016818931907	7.44381134059281	0.000843379801016941	0.0074388939529498	-0.5409748062886
TMEM238L	2.09693349366844	1.04846674683422	7.44011372824003	0.000845246016818432	0.00744875691343996	-0.543561685425476
LINC01740	3.3038773062683	2.08122908561729	7.43069089655018	0.000850024147102966	0.00746114351916768	-0.550159083817195
PCDHGA2	2.88399958422448	1.99045158732975	7.41776388410584	0.000856631781262916	0.00748966415838879	-0.559221897616193
BSND	2.03471131513154	1.04044455749322	7.41647069153319	0.000857296165947918	0.00749153924001089	-0.560129286026998
LOC105379194	2.82550109544179	1.79436220130426	7.39609570536828	0.000867845612540899	0.00754766312127557	-0.574444056917343
SCGB3A1	2.34626766428512	1.17313383214256	7.39385984522749	0.000869012677836993	0.00755337239735565	-0.576017000513416
CLEC4G	2.03722045998594	1.01861022999297	7.39289571697853	0.000869516508021291	0.00755397475079142	-0.576695400258024
YPEL4	2.54097775684526	5.64972407971172	7.39041223427175	0.000870815923918754	0.00755915172422098	-0.578443236532222
MIR649	3.8419476745781	1.92097383728905	7.39022427758065	0.000870914361606618	0.00755915172422098	-0.578575538457702
KIAA1614-AS1	2.94696605810304	1.84446320832175	7.38084214508471	0.000875844955358023	0.00758564889666591	-0.585183330798879
MRGPRX4	2.08645107762944	1.11732189276977	7.37429765194457	0.00087930402899098	0.00760861668659943	-0.589796943249083
RHBG	2.09533208716676	1.26992319076412	7.36547558179662	0.000883992767248612	0.00762946808266364	-0.596021833782935
LINC01925	2.26234857302738	1.13117428651369	7.36110443385821	0.000886326997600455	0.00763493877793563	-0.599108551851102
CHEK2P2	2.73315520775088	1.36657760387544	7.35474379319511	0.000889736797146634	0.00765904936064308	-0.60360302973206
PYY	2.96112117433933	1.48056058716967	7.35121496845389	0.000891635278795651	0.00767072175655109	-0.606097990669104
LOC339260	2.56985172873547	5.29517730479234	7.34552934094689	0.00089470429123131	0.00768138803225541	-0.610120064361878
TSSK3	3.31744790864478	4.46738957721941	7.34503824820652	0.000894969966786762	0.00768138803225541	-0.610467596261448
MIR5787	4.08553724677859	2.04276862338929	7.33671044088032	0.000899489592214825	0.00768138803225541	-0.616364034176685
PEBP4	2.35631893607236	1.17815946803618	7.33627963169023	0.000899724139358758	0.00768138803225541	-0.616669224235991
MIR4742	3.28371074199712	1.64185537099856	7.33606205703028	0.000899842622144394	0.00768138803225541	-0.616823362513096
RHO	2.01198649286274	1.1491993004192	7.33588746896884	0.00089993770955733	0.00768138803225541	-0.616947050314069
CCDC187	2.34010062801524	1.50670184542481	7.30954238244059	0.00091442479239329	0.00777655870787456	-0.635640877907899
CFAP97D1	2.16855705640915	1.53156961571562	7.30579023132615	0.000916510670488829	0.00778524744370175	-0.638308092894752
DPP9-AS1	2.4470554018166	1.93237611070477	7.3046272902794	0.00091715832016807	0.00778840930261643	-0.639135011499087
CYP26B1	2.19838335425042	1.49742003599045	7.29332941587142	0.000923478709125554	0.00782797689947615	-0.647174434369068
ZAN	2.15990844800851	1.49803904751433	7.2867676539068	0.000927173440333276	0.00784588634124102	-0.651848682941589
LOC101929698	2.61026357442924	1.65832152742484	7.2858607831718	0.000927685459082127	0.00784717003048889	-0.652494977526286
LINC00970	2.26714562354263	1.2262788033875	7.28398903227328	0.00092874331655437	0.00784907456829781	-0.65382912949834
C5orf67	2.17278781511587	1.08639390755793	7.28033976240681	0.000930809918766179	0.00785714712921493	-0.656431125131206
ZNF460	2.88177637770376	6.59923915022731	7.26978532916578	0.000936817930194364	0.00789372390644703	-0.663963022836225
CARMIL2	2.60302094077625	2.23231108613429	7.26803163730499	0.000937820682748908	0.00789921367345146	-0.66521542135386
PTH2	2.44834086735114	1.22417043367557	7.26766911342595	0.000938028131955937	0.00789921367345146	-0.665474350463576
LINC01690	2.9520071399263	1.47600356996315	7.26314058861573	0.000940624139005003	0.0079097810119139	-0.668709751798397
LOC105371485	2.30894687748075	1.48859899325206	7.2624388109325	0.000941027204928768	0.0079097810119139	-0.669211293373849
LOC100128882	3.60540431402791	2.72773401038173	7.25806148158433	0.000943545983044077	0.0079121828363863	-0.672340604182783
CATSPER4	3.23302302480844	1.61651151240422	7.25671079240222	0.00094432481338156	0.0079121828363863	-0.673306530232657
C8B	2.2800415120086	1.1400207560043	7.25602129297803	0.000944722686351863	0.00791317183787262	-0.673799676146115
FOSB	2.6090496752117	3.15250382234653	7.25196561387192	0.000947067055149439	0.00792342076494551	-0.676701216282412
MTRNR2L5	3.3227080363045	2.64721855292304	7.25088104768109	0.000947695160784727	0.00792633059942932	-0.677477382643629
FOS	2.41684997065377	4.25096976966511	7.2501948841756	0.000948092796015638	0.00792731167526026	-0.677968485495207
CDHR5	2.59650585812019	1.99302125089792	7.24886728261434	0.00094886271349669	0.00793068448945787	-0.678918794862302
UPK2	2.57055226704165	1.28527613352082	7.24622382032059	0.000950397963492867	0.00793485491929474	-0.680811459859059
LINC01264	2.22475116568783	1.11237558284392	7.24438204201936	0.000951469370490808	0.00793543190154561	-0.682130490114315
TMEM150B	2.76431384732557	1.87150985346675	7.23461079715849	0.000957177716267029	0.00795918539870134	-0.689133258951109
CTSZ	2.55698444144359	3.74737992998212	7.23421363153971	0.000957410603146106	0.00795918539870134	-0.689418069740548
H2BU1	2.28405885250248	3.61066156512449	7.23400309998364	0.000957534080429378	0.00795918539870134	-0.689569049186999
C20orf173	2.81550390604226	2.23128074570281	7.21630137649064	0.000967984521102533	0.00800604454160205	-0.702277227188151
STAU2-AS1	2.40028429513444	1.54461378692625	7.2032758110266	0.000975761348081224	0.00805622756234769	-0.711645641443403
STPG3	2.23663232026019	1.45079807990683	7.20200503788023	0.000976524040354718	0.00805781932102443	-0.712560409197907
MYH7B	2.04859227696943	4.28757264063928	7.20133230032581	0.000976928091848627	0.00805880180317838	-0.71304473685163
FAM131C	2.16616901590422	1.20168812491162	7.19853311378746	0.000978611449435595	0.00806562942790433	-0.715060391649685
ACTG1P4	2.01596671911354	1.86302995500372	7.1951336954945	0.000980660428398098	0.00807334933815017	-0.717509178128591
IGFL1	2.78342377752291	1.39171188876146	7.1930330463078	0.00098192914193358	0.00807669419178607	-0.719022891370741
CD300E	2.03263267754485	1.01631633877243	7.19030169264	0.000983581708355649	0.00807669419178607	-0.720991658516277
SNORA74C-2	3.96556052204307	2.56464404211706	7.18713151926531	0.000985503940628683	0.00807669419178607	-0.723277540263223
OR6C3	2.14928454952036	1.07464227476018	7.18686409046522	0.000985666300864762	0.00807669419178607	-0.723470412105725
MILR1	2.33970610557078	1.48822021375483	7.18564842337082	0.000986404754041506	0.00807806360694634	-0.724347239501408
TNFRSF4	2.50988919949406	1.56235778751987	7.17068230832332	0.000995550197471137	0.00812472394923198	-0.735152420728341
PAPOLB	2.18779431804863	1.55181101943859	7.1677522810038	0.000997352494834536	0.00813036356337507	-0.737270114479233
SNORD103C	4.98826247246548	2.49413123623274	7.1640050103966	0.000999663167001582	0.00813230220073326	-0.739979566535686
GS1-594A7.3	2.28846201762372	1.14423100881186	7.16334555019598	0.00100007046948775	0.00813230220073326	-0.740456513915698
TMPPE	4.02052733330573	3.06472276301694	7.16326140405542	0.00100012245492579	0.00813230220073326	-0.740517374422548
GATA5	2.2672666737947	1.13363333689735	7.15434077494452	0.0010056519546148	0.00815813665747876	-0.74697291924704
FABP1	2.4617615892121	1.23088079460605	7.15379519243725	0.00100599131921029	0.00815813665747876	-0.747367963751391
NCKAP5-AS1	2.37941316750356	2.73756981944381	7.14472692785125	0.00101165204818963	0.0081876063591031	-0.753937912399303
LINC02033	2.1588586940769	1.07942934703845	7.1423438056115	0.00101314597892678	0.00819618211877131	-0.755665676990799
SYNGR4	2.48828059859633	1.24414029929816	7.1416705865535	0.001013568483037	0.00819618211877131	-0.756153851246003
LINC01753	2.0411901985257	1.29311648921285	7.1337612095638	0.00101854809203467	0.00822223892279655	-0.761892188927207
GADD45B	2.0724407410365	5.71976496364709	7.12326523210156	0.00102520133273647	0.00824769368054675	-0.769515615216698
TGFBR3L	2.17841230987141	1.36228041040804	7.12136425236215	0.0010264118750478	0.00825218308757273	-0.770897368788714
MIRLET7F2	3.61262138253586	1.80631069126793	7.11677147152883	0.00102934359944912	0.00826455942794495	-0.774237008220345
OC90	2.21464235449935	1.10732117724968	7.11293125668137	0.00103180260881033	0.00828195122677788	-0.777030845934479
SFTPC	2.73247495811808	1.36623747905904	7.10849412276364	0.00103465257797493	0.00829474222525868	-0.780260574067463
NFE2	2.4031562599076	1.38679010129071	7.10071357030129	0.00103967273300356	0.00831679364748932	-0.785928125318964
FNDC9	2.79447882151836	3.18528274605191	7.09611096305551	0.00104265610113054	0.0083265261868877	-0.789283298990886
EVADR	2.61191676526966	1.56531830418925	7.09052520541411	0.00104629047003995	0.00834612183689411	-0.793357679531947
H2BC10	2.37345890814955	5.52683719141594	7.08185291187074	0.00105196308821419	0.00837483451816463	-0.799688927031032
NAT8B	3.565342916322	2.00210896273523	7.08129971060584	0.00105232618506157	0.00837536725616975	-0.800093020398689
MIR5189	3.62933060182605	1.81466530091303	7.07712484939312	0.0010550712068576	0.00838897101607249	-0.803143480279092
LOC101927189	2.10658767344858	1.08848853919748	7.07030723236043	0.00105957226195878	0.00841173060743129	-0.808128259421843
LOC101929626	3.28918151669748	2.05363231117344	7.0640859631249	0.0010636996060967	0.00843265978727288	-0.812680618376129
LOC107986845	2.73000858306804	1.36500429153402	7.0526143119299	0.00107136058860212	0.00847913090525909	-0.821083936326601
ADAMTS14	2.31658535593668	1.26920310196765	7.04873984982656	0.00107396288431692	0.00849259576138531	-0.82392474394341
RAB44	2.19274978400229	1.61242080767101	7.04789415797874	0.00107453189828783	0.00849435655860918	-0.824544994761827
USP30-AS1	2.11010181679094	2.85308285688615	7.03942527497453	0.00108024996765276	0.00852800351347981	-0.830759802716246
VAX2	2.09025920727076	1.21429459180675	7.03717950844783	0.00108177236149842	0.00853287554768546	-0.832408912774167
SCARNA3	3.59910020355371	2.27191252969739	7.025562976977	0.00108968812983772	0.00856425818108703	-0.84094636936023
MIR6776	3.58431460428667	1.79215730214333	7.01156218271061	0.00109932060077677	0.00861959674774963	-0.851252208540198
LINC00548	2.13858310646733	1.15237508878228	7.01134246236571	0.00109947257476246	0.00861959674774963	-0.851414082831194
ZBTB3	2.10974243834948	3.43421852725793	7.00997338223868	0.00110042009124852	0.00862217866561049	-0.852422821359587
TXN	-2.15566901634067	6.22066313279135	-7.00603378083086	0.00110315205928509	0.00863408080057118	-0.855326461794789
SNORD105	3.41132705163126	1.70566352581563	7.00178634353061	0.0011061065679508	0.00865002254660195	-0.85845855540133
TSPAN8	2.13202935668847	1.29975449957316	6.99941889317578	0.00110775745773474	0.00865814410995657	-0.860205037652242
RASL11A	2.50280410871342	1.92306290503674	6.98940967377695	0.00111476972725809	0.00868575297991128	-0.867594487709244
HAPLN2	2.09203641155632	2.87697944455877	6.98875558838098	0.00111522980716494	0.00868575297991128	-0.868077690607591
MYLK-AS2	3.01788416192245	1.83259816113741	6.97852392628287	0.00112245626212583	0.00871801206367393	-0.875641325483942
C3	2.42479789386268	1.31677183105817	6.9738747501051	0.00112575834488616	0.00872647874909288	-0.879081305558739
LINC01423	2.62950900764922	1.31475450382461	6.97342720990473	0.00112607682170543	0.00872655532041279	-0.879412549169385
MIR6809	2.7237878912301	1.36189394561505	6.97084201864145	0.00112791858985515	0.00873364783239974	-0.881326315047168
LOC100128253	2.20061593562941	1.36776268767187	6.96844596591429	0.00112962881862718	0.00874210282789805	-0.883100606713632
LINC02395	2.03834444955475	1.29112323106394	6.95396387558898	0.00114003177385804	0.00879195250894465	-0.893835783018113
LOC100131496	2.76995324448662	2.99142820465029	6.95372272326215	0.00114020596611458	0.00879195250894465	-0.894014704044136
LINC02022	3.22440258865496	1.61220129432748	6.95243172656814	0.0011411390354346	0.00879267837711705	-0.894972638663804
IL31	2.94629514948923	1.47314757474461	6.94768791118756	0.0011445754624901	0.00881444605819694	-0.898493908539817
ANKMY1	2.03494910883343	3.22016891884804	6.94347684445055	0.00114763630918673	0.00882830782132275	-0.90162144446941
LOC107985246	2.19623096520361	1.44655466380241	6.93827401911836	0.00115143151356428	0.00884264829997742	-0.905487787734528
RPS18	-2.31037752885915	5.94024581476976	-6.92280914518505	0.00116280105144351	0.00889193806860467	-0.916994704399303
MGAT4FP	2.08904803532914	1.61754438736863	6.92277572661856	0.00116282576482425	0.00889193806860467	-0.917019593775543
LUADT1	2.63716883056311	1.31858441528155	6.91843570364987	0.0011660405860254	0.00890045068565732	-0.9202528120464
LINC00368	2.17564780798178	2.33033011767932	6.91650200701236	0.00116747636122836	0.00890582588152563	-0.921693927929658
LINC01801	3.85241156209145	3.06976486230077	6.91264931256099	0.00117034328641942	0.00892528787847041	-0.924566227463663
LOC101927342	2.2276942621868	1.1138471310934	6.91005052884479	0.00117228187375862	0.00893284473892377	-0.926504468106359
C7orf66	2.6900818687351	1.34504093436755	6.90529187578783	0.00117584156929488	0.00894985428178704	-0.930055203210573
LINC02580	2.68157213931211	1.6794160849951	6.90223638725693	0.00117813401253657	0.0089603279118476	-0.932336195502195
SNORD116-29	4.28670316510041	2.78912710216464	6.89260958300277	0.00118539164299405	0.00898965198766078	-0.939528442144526
SPINK7	4.12110587470718	2.67787283987455	6.88659489416332	0.00118995316394025	0.00901164851898832	-0.944026387643705
TNFRSF8	2.1186661578461	1.05933307892305	6.88512258104379	0.00119107294784966	0.00901759011061923	-0.945127931158622
ADPGK-AS1	2.38034031602993	1.53709806018147	6.88430275428356	0.00119169702059768	0.00901759011061923	-0.945741389321857
HSPB7	2.40780218147155	1.20390109073578	6.87926281048823	0.00119554212844606	0.00902497071761814	-0.94951403063397
KCNQ5-AS1	2.32857696655373	1.16428848327687	6.87230354598033	0.00120087587754735	0.00905556481740906	-0.954727234189416
LINC02337	2.06209901944097	1.03104950972048	6.86204821540276	0.00120878760747583	0.00909824220500442	-0.962417698079034
BTBD9-AS1	2.48810558134474	3.61512176069705	6.858730672433	0.00121136029955054	0.00911275513452787	-0.964907607115745
LOC107984399	2.0360732227845	1.01803661139225	6.85149293463938	0.00121699571711692	0.00912843630998201	-0.970343276930961
TSKS	2.85591610359847	1.42795805179923	6.84845997760321	0.00121936651383686	0.00913410497437845	-0.972622528245969
MAG	2.28749566231024	1.14374783115512	6.84766301145531	0.00121999039807105	0.00913473483401762	-0.973221585983914
USP17L7	2.40072141761933	1.32744720439392	6.84752731282197	0.00122009666412351	0.00913473483401762	-0.973323592832577
CDH5	2.15645185675661	1.30305213524628	6.84327945265379	0.00122342876292628	0.00914999168421832	-0.976517643672072
MIR200B	3.43697084011718	1.71848542005859	6.84005056450123	0.00122596881913617	0.00916414122853098	-0.978946632347405
RNASE6	2.18120866832223	1.09060433416112	6.83122706165168	0.00123294209198654	0.00919220885141219	-0.98558922293967
CDH23	2.32409522679286	2.22711179808349	6.82945993632333	0.00123434433929537	0.00919532526604243	-0.986920438995605
MIR604	5.50434002649383	2.75217001324692	6.81162689414768	0.00124860210545926	0.00926898749139736	-1.00037080537386
ERCC2	2.0635423567104	5.1951815388975	6.81132504611471	0.00124884512137435	0.00926898749139736	-1.00059872680192
LOC102725191	2.67397351040054	1.95896019852907	6.79886281907614	0.00125892776660521	0.00931951684455723	-1.01001624370342
CCDC114	2.63720983562372	1.71502014344168	6.79883693827673	0.0012589488063586	0.00931951684455723	-1.01003581659394
CCN5	2.81423835479014	2.11885615847015	6.78926993689716	0.00126675507353978	0.00936116053818802	-1.01727537093967
CERNA3	2.84993592317227	1.42496796158614	6.78732576507356	0.00126834847964689	0.00936703011424776	-1.01874761946841
ADORA2B	2.09220051076278	3.80542297756918	6.78454231052277	0.00127063390550972	0.00937411572658596	-1.02085604464728
COL6A2	2.74566707109298	2.51439039845935	6.7814020576182	0.00127321818359838	0.00937960119610983	-1.02323561510572
COX7A2	-2.36336532000767	5.88168843793677	-6.77631142910609	0.00127742084696167	0.00939966346874368	-1.02709508421792
BHLHE23	2.35726210684342	1.49407312292678	6.77471760850895	0.00127874005184307	0.00940418669010521	-1.02830394448748
MIR497HG	2.42196196448575	1.33824326504512	6.77140710790164	0.00128148534383049	0.0094148720584148	-1.03081561587131
LHFPL5	2.57114974430926	1.94241921419441	6.76399494192671	0.00128765752246013	0.0094430444554273	-1.03644296710494
IFNL3	2.33862308089505	1.16931154044752	6.75729180419879	0.00129326981017594	0.00946637803525243	-1.04153649392091
LINC02037	2.11316933423362	1.05658466711681	6.75515495754627	0.00129506503569651	0.00947525202572472	-1.04316111792187
KRTAP10-7	2.19334165434731	1.09667082717366	6.75025115405746	0.0012991960981558	0.00949774884732196	-1.04689106821098
LOC101929586	2.54103331190681	2.06949671352147	6.7499108560001	0.00129948335420782	0.00949774884732196	-1.04714999163716
APOC3	2.46008656186716	1.23004328093358	6.74380724140701	0.00130464847660749	0.00952804716280356	-1.05179592953798
MIR6756	3.49794407907194	1.74897203953597	6.74342053966041	0.00130497654224267	0.00952804716280356	-1.05209039754701
CYP1B1-AS1	2.12252149906137	1.27130936117636	6.73879169075002	0.00130891115230277	0.00954445321423868	-1.05561630421326
MYOPARR	2.08860832238405	1.18792679850662	6.73793689200556	0.00130963929277544	0.00954730083039545	-1.05626764787092
LOC105373311	2.15152278864716	2.3928941256848	6.73267259188332	0.00131413421767346	0.00956793966587663	-1.06028049604984
CST9	2.12330644055798	1.06165322027899	6.72199639477206	0.00132330665743287	0.00961017310131059	-1.06842680193294
C7orf57	2.17223772532547	1.43191060184187	6.72123204922659	0.00132396626480683	0.00961017310131059	-1.0690104405632
MYO1F	2.2185856798149	2.9583787334383	6.71771256580969	0.00132700853261646	0.00961936613312694	-1.07169856526191
NR0B1	2.1625376043075	1.08126880215375	6.70328656958616	0.00133956582254241	0.00967134591805116	-1.08272927207416
AACSP1	2.41079851237291	3.21886045541269	6.70024171613846	0.00134223431594753	0.00968504771277479	-1.08506003566003
MS4A12	2.15330134768666	1.07665067384333	6.69079589665486	0.00135055296724238	0.00971532353286185	-1.09229624075869
CRP	2.03398988866177	1.01699494433089	6.68770836746511	0.00135328536978854	0.00973002890589382	-1.09466337530854
NRON	3.01261731673326	2.4611616854867	6.68277145274716	0.0013576681374589	0.00975252969959273	-1.09845029165047
ATP6V1B1	2.16158708670714	1.61241690455813	6.68224189421806	0.00135813925868153	0.00975252969959273	-1.0988566346005
PNPLA1	2.28756471323241	1.35370235062592	6.67868891365949	0.00136130520533341	0.00976502477310276	-1.10158361906267
ELFN1-AS1	3.98505941100517	2.68226009170412	6.67835193001656	0.00136160593678281	0.00976502477310276	-1.10184232386424
LINC01756	2.32143363853435	1.5653461153662	6.67326667466063	0.00136615374931235	0.00978325476389259	-1.10574763829206
LOC101926915	2.39577137422805	2.05056199695566	6.67318864363727	0.00136622367432675	0.00978325476389259	-1.10580758303083
WWTR1-AS1	2.13913159864667	1.06956579932333	6.66208579151186	0.0013762167423687	0.0098361390961893	-1.11434296208407
MIR1262	4.56801303259914	2.89746923733731	6.65914303874403	0.00137887993163158	0.00984065503879808	-1.1166072132369
NAPSA	3.24320845151158	2.42588198627001	6.65886585737709	0.00137913109674627	0.00984065503879808	-1.11682052882464
LOC101927269	2.16570524479049	1.08285262239525	6.65792053293341	0.00137998810290812	0.00984194289382994	-1.11754809544176
GDNF-AS1	2.43134023346208	1.43521355793474	6.65547333365779	0.00138220961705864	0.0098469341636848	-1.11943197735402
ARHGAP30	2.53059126952324	2.31868506710661	6.65517193331679	0.00138248351620458	0.0098469341636848	-1.11966403880245
SPATA46	2.20275666746338	3.98962566218493	6.65408291624333	0.00138347370508239	0.0098469341636848	-1.12050259437868
MIR378B	3.63107107106925	1.81553553553462	6.65261268011902	0.00138481185767588	0.00985149929845501	-1.12163487486584
FLJ30679	2.49028455628557	1.67577127753284	6.64956948400848	0.00138758655888763	0.00986131508223787	-1.1239792113131
MS4A10	2.0094643213836	1.23807129403679	6.64106653132172	0.00139537448051617	0.00989428273822376	-1.1305342415976
DST-AS1	3.07682319801463	1.53841159900731	6.63365545292789	0.00140220483452571	0.00993026504150215	-1.13625324834525
PP2D1	2.77959475668822	2.25626694962261	6.63096114212029	0.00140469788590168	0.00993780098579114	-1.13833372463514
GFRA4	2.0914403655891	1.04572018279455	6.62308115027117	0.00141201961074462	0.00996981037519011	-1.14442249625959
BHLHE41	2.11349234866023	1.11477943795387	6.61853172062632	0.00141626742295346	0.00998674321121112	-1.1479405339046
CEMIP	2.34856663322882	2.60990998997299	6.61173297099866	0.00142264382740762	0.0100188211405013	-1.15320170973364
POM121L4P	2.88744072592538	1.44372036296269	6.6115049728977	0.00142285825377513	0.0100188211405013	-1.15337822291212
PRAMEF12	2.21472447683094	1.10736223841547	6.60872503796984	0.00142547580896734	0.0100298076250734	-1.15553082031676
LOC101929188	2.29680148641091	1.45560279405023	6.60202015775645	0.00143181267638255	0.0100543329681514	-1.16072573850989
FABP5	-2.31994558281417	6.58900559810786	-6.59982154651628	0.00143389791069808	0.0100639774432168	-1.16243017093019
NTM-AS1	2.35192676719073	1.17596338359537	6.59841343872235	0.00143523530543755	0.0100683661540965	-1.16352202846617
CD164L2	2.47159405713082	1.23579702856541	6.5961448724247	0.00143739307301922	0.0100785026825781	-1.16528149986796
MCEMP1	2.245627036951	1.69449340462365	6.59216136672545	0.00144119137451912	0.0100926367665234	-1.16837227484972
MIR411	4.35809648157639	2.1790482407882	6.59112870831015	0.00144217797153764	0.0100970311164005	-1.16917376099031
ZBTB44-DT	2.47093313562848	2.00565180050814	6.58499981258525	0.00144805006697756	0.0101306184547233	-1.17393278366367
IGFL3	2.25555314939986	1.38464822804875	6.57567068613749	0.0014570430420792	0.0101776840610375	-1.18118382215098
LOC100506585	2.54796550468304	1.82371052817352	6.57197722682715	0.00146062178046151	0.0101872380620578	-1.18405691476657
BCAR4	2.41460776114609	1.5080771004826	6.56806100427943	0.0014644277994782	0.0102027799812285	-1.1871047566205
SNORA81	4.02994443738929	2.64376588527216	6.56677889089175	0.00146567639850094	0.010208472215963	-1.18810290276833
GHRH	2.68159758708916	1.34079879354458	6.56206072633941	0.00147028215729009	0.0102248404697304	-1.19177746387742
LCN15	2.15791537427376	1.70363964169513	6.56110032204685	0.00147122179027693	0.0102248404697304	-1.19252570635564
OCIAD1-AS1	2.13161984142332	5.8447524361683	6.56107385232269	0.0014712476976439	0.0102248404697304	-1.1925463299699
MIR4728	3.90714245253606	1.95357122626803	6.56057801259013	0.0014717331035027	0.0102254714252701	-1.1929326711721
UPK1A	3.09733949376572	2.1812620641461	6.55792986374035	0.00147432875823046	0.010235960870425	-1.19499642753495
KRT76	2.01202680849318	1.08959820097958	6.5517152245071	0.00148044163702319	0.0102607693365058	-1.1998423379162
MAN2C1	2.50886864456907	4.9726616670709	6.55151207475485	0.00148064196905835	0.0102607693365058	-1.20000080973586
ZKSCAN8	2.28794674150409	6.2165974107701	6.54922673673073	0.00148289783403248	0.0102672226468077	-1.20178382298849
MIR548Y	3.24901157824913	1.62450578912456	6.54765464787808	0.00148445202374289	0.0102672226468077	-1.20301066097508
TAC4	4.02600058577834	3.00103573749562	6.54469158981948	0.00148738662043248	0.0102811828043485	-1.20532365726473
LINC02474	2.28942910639386	1.14471455319693	6.54080420231106	0.00149124714809711	0.0102946616120098	-1.20835951162594
HELT	2.06400349114492	1.03200174557246	6.53956403229395	0.00149248125789987	0.01029571556918	-1.20932833656502
C17orf50	2.68208130437501	1.65581558753855	6.53483020548098	0.0014972031428077	0.010306209949444	-1.21302781717826
DRC1	2.44030944846398	1.79645811231606	6.53360522604665	0.00149842792677306	0.0103121036646766	-1.21398549867441
CCDC63	2.16061290721312	1.40852086582571	6.53324465062368	0.00149878867182335	0.0103121036646766	-1.21426742267021
LINC02119	2.16499552788203	1.12547712442379	6.52582592225624	0.00150623388495572	0.0103457084767495	-1.22007078226094
LINC00919	2.02256037087214	1.23098247802163	6.52316783095353	0.00150891217187546	0.0103565578631782	-1.22215142379686
LOC105378330	2.6302608005564	4.3543945186032	6.52204217272044	0.00151004809091046	0.0103618393386959	-1.22303275287666
TPTEP2-CSNK1E	2.14409705830352	1.23006734796624	6.51483650471053	0.00151734360047917	0.0104043264632274	-1.22867738009747
CCDC185	2.15523604714826	1.07761802357413	6.51044526191313	0.00152181016792696	0.0104219167991661	-1.23211983256619
CRB3	2.19026786013576	1.16574125547008	6.50977941644778	0.0015224888003874	0.0104219167991661	-1.23264198019312
LOC112577516	2.28811323190997	1.14405661595498	6.5057604041592	0.00152659265105721	0.0104399001176774	-1.2357945763212
LINC01696	3.1044459881192	1.5522229940596	6.49022970382373	0.00154257543015864	0.0105060086738984	-1.2479923133624
LINC01783	3.3491615278037	2.64193617389563	6.48705841722514	0.00154586346717353	0.0105192272872042	-1.25048598762859
GPR148	2.41512894977387	1.75052614121004	6.48692279806476	0.00154600426499826	0.0105192272872042	-1.25059265131156
XAGE2	2.05289997356868	1.30063015036556	6.48542793054311	0.00154755722617366	0.0105244277783989	-1.25176847782843
ANKRD2	2.00858988793186	1.28588609852117	6.47796032555664	0.00155534289406357	0.0105472389348513	-1.25764566354963
ERN1	2.34143289577948	3.35370806892376	6.47733245339904	0.00155599963059528	0.0105484861488259	-1.25814006861858
WAKMAR2	2.40035108011998	1.72004052473364	6.47671489816692	0.00155664589783756	0.0105484861488259	-1.25862638836753
NAPA-AS1	2.50752926273861	3.37059093016856	6.47227917267822	0.00156129725204865	0.0105668701619631	-1.26212060968564
HSD11B1	2.02196859178821	1.24793958274928	6.47199014297549	0.00156160090553942	0.0105668701619631	-1.26234835990216
CISH	2.17318745291656	1.74125661125422	6.46819484648553	0.00156559475673503	0.0105877026381979	-1.26533976300607
OR1J1	2.24372714628905	1.12186357314453	6.45457837590113	0.00158002396673755	0.0106660104395809	-1.27608399475256
LRRC3-DT	2.41488846825948	1.20744423412974	6.44764170513883	0.00158743549104807	0.0106930683220241	-1.28156462638928
ZNF683	2.25717684540637	1.34105822325078	6.44703832702315	0.00158808212716368	0.0106936441590961	-1.28204158185949
DNAJC14	2.20531076199025	5.34762004896699	6.44591927399529	0.00158928223830753	0.0106936441590961	-1.28292626274929
SLC7A4	2.22955045498304	3.19137224596166	6.44431400527809	0.00159100566867655	0.0106957670888333	-1.28419554782452
TTLL13P	3.03514780631609	2.34971067693506	6.44107102404262	0.00159449414979364	0.0107095272708475	-1.28676056432642
SPTY2D1OS	2.8371611920188	2.08038747784238	6.44043348722434	0.00159518101933692	0.0107095272708475	-1.28726494507132
LOC100505502	2.45002649526947	4.2221766745539	6.43792022246491	0.00159789219259345	0.0107175510963372	-1.28925368857079
LOC105376331	2.26883063210036	1.63088635906098	6.43718985335927	0.00159868110288819	0.0107202485656045	-1.28983174842184
OMG	2.34870731775878	3.93292847610589	6.43551412001887	0.00160049290308673	0.0107202485656045	-1.29115823239074
GIPR	2.23767897788258	1.7225810713199	6.42396306804301	0.00161304855757933	0.0107783050829934	-1.30030958658167
MTRNR2L9	2.55497086409602	1.27748543204801	6.41455751976966	0.00162335873682298	0.0108216262045922	-1.307771139918
FOLR1	2.49532907748182	1.24766453874091	6.4049001689906	0.00163402661403332	0.010862310797613	-1.31544179279742
P2RY2	2.1715889374214	1.63480337961294	6.40350388522277	0.00163557589325919	0.0108646500139965	-1.31655161905064
RBMXL3	2.48105634500312	2.31118258380749	6.40177963570509	0.00163749148641108	0.0108671636359382	-1.31792240017829
C1QL2	2.30869457633955	1.15434728816977	6.38778975400519	0.00165313292460284	0.010934769071317	-1.32905557111714
LINC00635	2.02442820399297	1.01221410199649	6.38526692683381	0.00165597246073347	0.0109457355025348	-1.33106536471134
NKX6-1	2.11481177897661	6.27938371924762	6.38474169741418	0.00165656435544746	0.0109457355025348	-1.3314838669594
CXXC5-AS1	3.80731007800951	2.89983979372653	6.38354890202314	0.00165790948253756	0.0109487072272763	-1.33243438968148
AATBC	2.84443243486148	3.48830207660796	6.38104186296773	0.00166074093235386	0.0109574601722556	-1.33443268927639
THORLNC	2.99679555870907	1.95307326608474	6.37980675519111	0.00166213797764232	0.0109630676579402	-1.33541739960712
SCAT1	2.11158915353924	1.05579457676962	6.37690125733661	0.00166542993681173	0.0109778619471241	-1.33773447115998
RCSD1	2.07973264945622	1.46797024018708	6.37606058342873	0.00166638387513736	0.0109815901237787	-1.33840505137079
LHFPL3-AS1	2.35042963147911	1.42390338896357	6.37103922915002	0.0016720953118683	0.0110038425015154	-1.34241193980345
CELA2A	2.23339116060423	1.39564764854606	6.36943711293284	0.00167392250343858	0.0110107421614878	-1.34369092301883
H1-9P	2.45930159043598	1.22965079521799	6.3598253354547	0.00168493459923568	0.011054761913323	-1.35136961011805
BARHL1	2.19457234180184	1.43293110849686	6.35288762028875	0.00169293661332974	0.0110853852171501	-1.35691792338239
SALRNA2	2.04710241292646	1.07734285965186	6.35273729336423	0.0016931105011978	0.0110853852171501	-1.35703819936181
LINC01758	2.30249267945111	1.35389963280066	6.3351198003584	0.00171363712636279	0.0111635667363728	-1.37114998762532
MAFA	2.3423842802986	3.65014513138977	6.33449381807799	0.001714371903153	0.0111635667363728	-1.37165199386363
DRC3	2.34152236306954	3.39778617577951	6.33442615736176	0.00171445134560439	0.0111635667363728	-1.37170625676797
CCDC116	2.5353419063987	3.09008935516444	6.33318749646542	0.00171590646796673	0.0111689145292832	-1.37269972813118
SNORA71D	4.443425802959	2.2217129014795	6.33120050462121	0.00171824376407546	0.0111747281453863	-1.37429373100288
LINC01751	2.05532231144332	1.02766115572166	6.32146801930894	0.00172974690625773	0.0112136137127823	-1.38210720577527
DCD	2.42951217684626	1.21475608842313	6.3205228896973	0.00173086885644456	0.0112183152698921	-1.38286650018101
SLC22A1	2.37228132674165	2.05883431677438	6.31766475235545	0.00173426698011118	0.0112351893845553	-1.38516322122217
ANO7	2.04691528738283	2.41653269551878	6.31683365119965	0.00173525658902703	0.0112390256125759	-1.38583123002581
LINC02687	2.3231242880791	1.40190940317957	6.31625244111112	0.00173594904657385	0.0112409359145902	-1.3862984279823
TRPM5	2.02945898513114	1.86023904755282	6.31306412549371	0.00173975347680088	0.0112603317651045	-1.38886193502245
ANKRD36BP2	2.13098365959522	1.68769394135152	6.30046296362199	0.00175488704941821	0.0113117611086045	-1.39900398094089
AIFM3	2.68552788816546	3.33893415313331	6.29118972710128	0.00176612392286382	0.0113505573388053	-1.40647807631454
LOC101929551	2.13449307658181	1.39554163439331	6.28781632444929	0.00177023285912575	0.011366631423787	-1.40919920887484
SEMA3B-AS1	3.75278122576372	2.7271296285822	6.27473519145323	0.00178627404589451	0.0114229437968804	-1.4197622292871
LAMB3	2.15967373487004	1.48601807959806	6.27411256391486	0.00178704186268401	0.0114252701318061	-1.42026544626476
FER1L4	2.78662273067913	2.16261399576191	6.27208670872011	0.00178954283938876	0.0114306993740648	-1.42190305313691
MIR6740	3.6971429366011	1.84857146830055	6.26201081909764	0.00180204379874765	0.0114900100430634	-1.43005430386371
KRT84	2.00202570671005	1.25332616681066	6.26063859269337	0.00180375431269652	0.0114957323539401	-1.43116523701218
SIGLEC7	2.08655116324738	1.15983739407483	6.25697814904021	0.00180832659473365	0.0115170854607834	-1.43412963968139
CYP2E1	2.04324401195939	1.14287895801771	6.25272641536131	0.00181365476643395	0.0115427476781159	-1.43757465962591
LCE3A	2.54877282397582	1.27438641198791	6.24234722998841	0.00182674028833751	0.0115856307418706	-1.44599248825427
ZNF329	2.27882884139494	4.03458772302048	6.24231872132714	0.00182677638476814	0.0115856307418706	-1.44601562520599
MYMX	2.61010305414454	1.5199285714232	6.23083676838121	0.00184138351363753	0.011643703711682	-1.45534105432408
LINC02153	2.24096471663494	1.12048235831747	6.22227923841706	0.00185236058043406	0.0116861289839404	-1.46230035039527
LHB	3.07286045640154	2.53842277670626	6.22224365426898	0.00185240638766615	0.0116861289839404	-1.46232930484613
LY96	2.17535682366609	1.08767841183304	6.22191559675082	0.0018528287573014	0.0116861289839404	-1.46259624812676
MIR503	3.95283676895265	1.97641838447633	6.2214295112258	0.00185345479631159	0.0116861289839404	-1.46299180106119
SNORD18A	4.11489152611161	2.05744576305581	6.22078000373023	0.00185429170206311	0.0116861289839404	-1.46352037782216
CFAP157	2.90948067120638	2.44920518230254	6.22007420116854	0.00185520165455343	0.0116892585533561	-1.46409481864087
LOC440700	2.66936289989075	1.42319222710716	6.21759420334234	0.00185840319052088	0.0116990038783503	-1.46611366412831
UST-AS1	2.37705357949728	1.50341271113901	6.21548150356841	0.00186113574579478	0.0117109916821506	-1.46783402248369
MORN5	2.76217121756035	1.38108560878018	6.21446051767771	0.00186245799496445	0.0117121367058495	-1.46866557397673
HSF4	2.42776569344204	1.80381389147509	6.21245085555045	0.00186506391272954	0.0117174577480928	-1.47030268388647
APOA1	2.0031529345865	1.51067400126562	6.20589435260274	0.00187359587267516	0.0117358544396149	-1.47564670848561
OPLAH	2.35273336395641	2.41420214710828	6.20332355303902	0.00187695390026666	0.0117477871606331	-1.47774333784205
MIR4441	4.15720280275985	2.07860140137993	6.20196202859952	0.00187873524623363	0.0117563344308463	-1.47885401988869
ITGAM	2.24419787812948	1.2969180559768	6.1953569749986	0.00188740551085115	0.0117790109986658	-1.48424497027057
DOCK4-AS1	2.12446252236348	3.09177653528802	6.19476058817594	0.00188819070857034	0.0117790109986658	-1.48473196038277
SVIL2P	2.12306561210783	1.06153280605391	6.18845059991934	0.0018965222081329	0.011812743392419	-1.48988680450671
LINC02269	2.65719376645784	1.51746705894079	6.18264625514294	0.00190422466874777	0.0118398560208552	-1.49463230592676
OR2M1P	2.12022824289783	1.42066521665888	6.17863672669561	0.00190956708832875	0.0118637991323267	-1.49791249818697
H3C8	2.67220073504093	6.41594222105781	6.17806106738162	0.00191033557567995	0.0118637991323267	-1.49838358508831
CCDC179	2.2146041870094	1.32360914745871	6.17622994379167	0.00191278251349594	0.011872182598033	-1.49988230727183
RASGRP4	2.37381797504388	1.94251784110256	6.17295227938816	0.00191717177456175	0.0118863809342375	-1.50256587334027
CIB4	2.82655979151105	1.41327989575552	6.1711591165863	0.00191957813973347	0.0118934773521873	-1.50403449796049
AWAT1	2.3422739177221	1.17113695886105	6.16771005189675	0.00192421676729867	0.0119046766064379	-1.50686029247404
SEC14L3	2.28843543372778	1.23302512823611	6.16762406360359	0.00192433258250327	0.0119046766064379	-1.50693075828915
MIR4798	3.27753764668717	1.63876882334358	6.16672336955006	0.00192554619972093	0.0119069747289982	-1.507668907804
FAM27C	2.25525018880393	1.88599015224149	6.16608751875134	0.00192640350823169	0.0119084779582203	-1.50819006135421
CCDC87	2.08862259186606	1.5917196362818	6.16522532985685	0.0019275667095929	0.0119084779582203	-1.50889679416526
ENDOU	2.4608635523688	1.59023478244726	6.16422533876743	0.00192891686876686	0.0119084779582203	-1.50971658226203
LINC01512	2.11880813425367	1.29508689009336	6.16359074685875	0.00192977425922548	0.0119084779582203	-1.51023687315498
TMEM269-DT	3.57037520238899	2.30503084060492	6.16234062734859	0.00193146460740954	0.0119097156930499	-1.5112619502255
ZNRF3-AS1	2.42534782106198	1.97410582955711	6.15588417307852	0.00194022275064651	0.0119299019227619	-1.51655879237881
RGCC	2.07374077093872	1.37125269513407	6.14829272086014	0.0019505809332969	0.0119649734559153	-1.52279248323324
LOC221946	2.28923134916972	3.12805454127815	6.14124387782879	0.00196025761512195	0.0120010726159045	-1.52858613842134
RRAS	3.32823319812873	2.51233530141913	6.13425902240274	0.00196990275576306	0.0120443048924254	-1.53433245660735
SCART1	2.40578687526377	2.00753287230086	6.13118249025281	0.00197416890725868	0.0120651714630346	-1.53686512748187
DNAJA4	2.00978974376727	4.58119233668205	6.12685510572066	0.00198018817405643	0.0120941168868181	-1.54042925005014
LOC102723493	2.04850353726253	1.02425176863126	6.12281387301293	0.0019858291058481	0.0121229790845862	-1.54375951087223
C10orf105	2.01840358442286	1.35926871683134	6.11798643442425	0.00199259249544659	0.0121436488332411	-1.54773996525668
MCIDAS	2.40597307865414	1.20298653932707	6.11641465911536	0.0019948005025617	0.0121510811165383	-1.54903651106842
NDUFA1	-2.49322578509994	6.12205408357857	-6.10646438510135	0.00200884612747048	0.0122006337612994	-1.55725060057715
SBK3	2.61300836884617	1.30650418442308	6.10541755420362	0.00201033063269733	0.0122059200433218	-1.55811539532939
NXPH3	2.09195103433424	1.442973580892	6.10239963939148	0.00201461761911112	0.0122168867171818	-1.5606091797542
LOC107984341	2.98285298670366	1.9846845175319	6.10214599675786	0.00201497841604555	0.0122168867171818	-1.5608188163439
SNORD41	4.63154326340592	2.31577163170296	6.09535668665171	0.00202466452819386	0.0122546998647229	-1.56643279220403
SPATA45	2.25374783582793	1.12687391791396	6.09510650711366	0.00202502250714224	0.0122546998647229	-1.56663975708197
TRPC2	2.30112744670612	1.52750553282104	6.09058814063458	0.00203150074012374	0.0122828261554884	-1.57037881189068
LINC02548	2.51465155299105	1.25732577649552	6.08744622475114	0.00203601998851898	0.0122983777428645	-1.57298012511885
LINC02534	2.19246008729488	1.09623004364744	6.08744116240413	0.00203602727969213	0.0122983777428645	-1.57298431729443
LINC02003	2.38353161983064	1.51210054916433	6.08569614931735	0.00203854242734007	0.0123079799280385	-1.57442954406277
OR52K2	2.06422509686529	1.03211254843265	6.08527984412741	0.00203914300738597	0.0123079799280385	-1.5747743784624
PSTPIP1	2.24078551140401	1.56863209768439	6.08434962286975	0.00204048574463434	0.012313456228504	-1.57554496834964
APCDD1L	2.01062847026043	1.42682947551262	6.08250711055038	0.00204314843830001	0.0123242644066228	-1.57707157198487
MYOSLID-AS1	3.05829578357728	1.52914789178864	6.08170796720725	0.0020443045974054	0.0123286085317615	-1.57773381243138
LINC01882	2.49398307624034	1.24699153812017	6.08068417319893	0.00204578690480243	0.0123322878051595	-1.57858231946259
OR56A1	2.0521407969123	1.02607039845615	6.07610995556818	0.00205242532806763	0.0123590851269429	-1.58237476129416
NAGPA-AS1	2.41479352269826	1.81633453989673	6.07316144608299	0.00205671796935501	0.0123688150196456	-1.58482054844423
LINC00656	2.06941649463939	1.14274057167844	6.07282514261475	0.00205720825989347	0.0123688150196456	-1.58509957204984
DNAJC5G	2.31601523875294	1.52731726370194	6.06646748876291	0.00206650312717936	0.0123990187630761	-1.59037669264872
RAB3IL1	2.18230555075526	1.79129592730057	6.0637549733141	0.00207048398590429	0.0124170582692955	-1.59262953379063
MIR3127	3.43425137767986	1.71712568883993	6.05998732337981	0.00207602846619373	0.0124397848379754	-1.59576003181204
MIR4313	2.90388792931722	1.45194396465861	6.05438850274613	0.00208430029851107	0.0124618489212571	-1.60041488789882
CTD-2201I18.1	2.06970781026561	1.38314534906075	6.05133035512104	0.00208883500235416	0.0124642490391582	-1.6029588744659
SFTPA1	2.08498237368848	1.04249118684424	6.04286145131334	0.00210145418712023	0.0124999834883016	-1.61000924868236
SNORA55	3.91906152864614	2.44637661771831	6.03784276537521	0.00210897504557116	0.012513133935934	-1.61419101335489
BICDL2	2.35002911783763	1.49372285205855	6.03551753981125	0.00211247039142918	0.012528615295477	-1.61612941670447
MIR6884	4.11322921822539	2.73250037453033	6.03194614794675	0.00211785241321867	0.0125523605802679	-1.61910782905676
DACT2	2.13136737182738	1.71431464160767	6.02157224096489	0.00213357826026521	0.0126114811964422	-1.62776722834323
RPL13AP5	-2.28369320861393	3.72806593795256	-6.01367756942401	0.00214563875820033	0.0126651230241378	-1.63436505964288
ZFP36	3.2904634193817	2.75807632493138	6.01162314911332	0.00214879050406419	0.0126749056891797	-1.63608312901886
OR6J1	2.07910722188232	1.40281927828167	6.01057830418117	0.00215039553898158	0.0126805119299107	-1.63695708953761
FOXO6-AS1	2.23067020236178	1.49908143077907	6.0064134488645	0.00215680752467838	0.0126957125692871	-1.64044197746798
CCDC182	2.45361552341429	1.22680776170715	6.00478112076908	0.00215932675689472	0.0127076962739435	-1.64180832786339
ANKRD35	2.31118338810661	1.34066838669262	6.00336721289161	0.00216151171637284	0.0127154625162453	-1.64299208565293
LINC02575	2.77029842181328	1.86408492130984	6.00070279966945	0.00216563625989062	0.0127336162648313	-1.64522339584603
FAM71E2	2.18722215227541	1.47411528914915	5.99964854352057	0.00216727083989286	0.0127360941002682	-1.64610649784783
LINC01081	2.13315523663654	1.06657761831827	5.99005344985297	0.00218221513864084	0.0127932863676253	-1.65414950868592
ACTA2-AS1	2.15687819373915	1.57111351806992	5.98938699469248	0.00218325767331016	0.0127932863676253	-1.65470853725537
PRRT1B	2.25664885505333	1.56141869072424	5.989336382508	0.00218333687001059	0.0127932863676253	-1.65475099321641
LOC100128079	3.0450946673858	2.45110427667944	5.97748604183236	0.00220197421016238	0.0128758119758006	-1.66469943884805
LOC102724357	2.42078307248122	1.21039153624061	5.97405622103434	0.002207403567139	0.0129022236609253	-1.66758170082081
NUTM2D	2.54411753662617	2.17696206605744	5.97012831308811	0.00221364091548014	0.0129279921123394	-1.67088413495255
PPM1K-DT	2.2051887382924	1.66292495662265	5.96266016424078	0.00222555779577265	0.0129677845254001	-1.6771677925511
C3orf84	2.89088786552299	1.69548279640755	5.95978306709381	0.00223016906486868	0.0129830981166008	-1.67959021958357
LINC00893	2.12998747675877	3.96498966752427	5.95933904146398	0.00223088173663495	0.0129830981166008	-1.67996415747071
SNORD13J	3.657133012488	2.45032333757344	5.95750032706353	0.00223383579525768	0.0129949410858458	-1.68151287134801
OGFR-AS1	2.38975769283664	1.45573692675181	5.95464056723751	0.00223843948299898	0.0130110157657236	-1.68392233992566
CDH16	2.22655431011525	1.72211433024874	5.94569886593844	0.00225290678134514	0.0130441642020635	-1.69146197902919
FA2H	2.21587982228797	1.48682267638831	5.93714403540016	0.00226685209580963	0.0130900640321227	-1.69868375725539
CYP3A43	2.09235344788431	1.33870729589044	5.93476849581214	0.00227074263817656	0.0131018282641006	-1.7006905796945
MIR4531	4.73728447112574	2.36864223556287	5.93243338396038	0.00227457469316695	0.0131105632232725	-1.70266386423056
SPATA3	2.43837690960238	1.21918845480119	5.93115298948794	0.0022766791519904	0.0131200189647411	-1.70374611950261
PRSS36	2.07038550261583	1.50418522515988	5.91940324987558	0.00229609929795447	0.0131916082786584	-1.71368617418506
IGLL3P	2.17363167851138	1.34887312031741	5.91844986428856	0.00229768367058463	0.0131953490732721	-1.71449339872076
ARHGAP40	2.03406393012018	1.38150403764162	5.91596300680758	0.00230182253289698	0.0132110691262961	-1.71659948243666
MIR222	2.80013466881485	1.40006733440742	5.91440962628797	0.00230441230261657	0.0132205392589986	-1.71791537010914
PRRX2	2.24584882976398	1.48147090263589	5.91057018722331	0.00231082819418359	0.0132439399422626	-1.72116896830431
LOC102724450	2.5469994233538	1.2734997116769	5.90804755937687	0.00231505516507494	0.0132601032930908	-1.72330758235035
KRTAP26-1	2.036029142693	1.0180145713465	5.90745362966783	0.0023160517003102	0.0132631247430886	-1.72381120352568
IL10RA	2.11115437995228	1.40754707469306	5.89368834625055	0.00233929121120992	0.0133592654401286	-1.7354945596298
GABARAPL3	2.29976588006757	1.99142321263515	5.89363739070088	0.00233937775036546	0.0133592654401286	-1.73553784806081
RIN3	2.06252872726348	1.71965914265672	5.88969455835562	0.00234608549589921	0.0133782225555632	-1.73888830276894
MIR6514	4.86622908580402	2.43311454290201	5.88346338527155	0.00235673285546345	0.0134226972178843	-1.74418687056899
CCDC88B	2.31501040608454	2.68544262571256	5.88147983227421	0.00236013422013654	0.0134266785260877	-1.74587446975006
ITLN1	2.08721129298181	1.32819137407165	5.88114853039135	0.00236070289852999	0.0134266785260877	-1.74615638342918
IATPR	2.54298565475274	1.27149282737637	5.88114639743483	0.00236070656026801	0.0134266785260877	-1.7461581984594
MIR365B	3.0812100270102	1.5406050135051	5.87917434546714	0.00236409495066106	0.0134396867393764	-1.74783652765225
KRTAP19-8	2.35754138447733	1.17877069223867	5.87428199669037	0.00237252594603049	0.0134724229693329	-1.75200209535191
LINC01529	2.30296249432993	1.8421524614276	5.87224821936741	0.00237604124865559	0.0134837837506488	-1.75373454247355
MIR1273C	3.73019777269077	1.86509888634539	5.86904720780556	0.00238158658907471	0.0135098306049859	-1.75646223165278
OSR2	2.5273782910867	1.26368914554335	5.86232963188213	0.00239327390548103	0.0135516618941114	-1.76219027779993
MIR670HG	2.21449666913066	1.51472691834805	5.85929220730037	0.00239858077419151	0.0135735575610541	-1.76478195585548
MIR196A2	3.28308949678183	1.64154474839092	5.84790020036332	0.00241860914956488	0.0136493764910988	-1.7745115026959
TCF4-AS1	4.08850155618301	2.78102547722422	5.84657056644451	0.00242095968931104	0.0136591975447601	-1.77564806174109
SLC34A3	3.57019830822284	2.44245525922573	5.84391750855622	0.00242565789021683	0.0136747914313301	-1.77791647283345
TMEM82	2.35896755746586	1.5870004490525	5.83487920683185	0.00244174483103649	0.0137435629641819	-1.78565039726264
FIBCD1	2.77674232649383	3.14052848897806	5.83199631265922	0.00244690257475316	0.0137643745790471	-1.78811920091173
SNORD162	4.27189615082917	2.13594807541458	5.82827025034233	0.00245358796747029	0.0137855276264901	-1.79131146767719
GFY	2.06692482110681	1.0334624105534	5.82462396050312	0.0024601512056646	0.0138169127693711	-1.79443692515503
MATN1	2.08009891499027	1.49664707555889	5.82220837328517	0.00246451067018672	0.0138304093533519	-1.79650830901324
KRTAP21-2	2.08678537023545	1.04339268511772	5.81181285682292	0.00248337651994648	0.0139114344752469	-1.80543015900134
ACTL9	2.24530106673665	1.12265053336833	5.80616479912491	0.00249369841642735	0.0139416377658625	-1.81028273873533
TBC1D27P	2.05818354980075	1.06177004387247	5.8049636989301	0.00249589999490023	0.013948430841065	-1.81131514648862
MIR8064	4.13288623313735	2.06644311656868	5.79824007600787	0.00250826681647909	0.013999988481145	-1.8170975060448
HMOX1	3.01712726843264	1.92819523353757	5.79643941658445	0.00251159110769972	0.0140020879056448	-1.81864696633464
TNFRSF18	2.64248190766357	1.32124095383179	5.79639248966369	0.00251167781173359	0.0140020879056448	-1.8186873517455
SCARNA17	3.87502954928429	5.95252704653562	5.79530507007828	0.00251368796516227	0.0140020879056448	-1.819623258313
OR1K1	2.46375108699368	1.42874450413484	5.79204300791266	0.00251972951236619	0.0140178853336005	-1.82243162444611
IL22	2.11605733944891	1.05802866972445	5.7876454485235	0.00252790133602385	0.014051604414634	-1.82621949738207
SMIM6	3.35440564729008	2.2840398358861	5.78573596150566	0.00253145944472319	0.014063774101745	-1.82786494244992
MIR599	2.98181213253681	1.4909060662684	5.77220879129531	0.00255683644750091	0.0141630207761862	-1.83953362344941
LOC105369306	2.09605660494249	1.2793848200611	5.76916664864633	0.00256258497113511	0.0141781995331166	-1.8421607166301
CSRP3	2.64364320221773	1.68375477754146	5.76447499739853	0.00257148051078369	0.0142079573825598	-1.84621436719087
MIR5193	2.80977738800916	1.40488869400458	5.76200400254902	0.00257618031664667	0.0142209109459474	-1.84835036377998
C1orf189	2.44765160739813	1.48318572525349	5.76183123462447	0.0025765092999726	0.0142209109459474	-1.84849973559695
CPHXL	2.52243164378693	1.3394356877756	5.76164586618086	0.002576862332475	0.0142209109459474	-1.84866000542104
CHADL	2.01344120481575	1.64775648148331	5.76112840647854	0.00257784813313978	0.0142209109459474	-1.84910742287165
RUFY4	2.31682938702539	1.1584146935127	5.75854373542077	0.00258277882731477	0.0142267172568965	-1.85134270237768
MYO1A	2.15994867298018	1.62280293593097	5.75760068398947	0.00258458063854207	0.0142267172568965	-1.85215846627818
MIR409	3.99428438047373	1.99714219023686	5.75035130258846	0.00259848128647127	0.0142762490419341	-1.85843280956532
FAM166A	2.40900778384248	3.59539603138514	5.74658748493409	0.00260573331716166	0.0142922774501625	-1.86169279902454
H2BC18	3.62591260800056	4.32079310624508	5.72939006382902	0.00263917555544036	0.0144269488414349	-1.87660909662862
LINC02692	2.34410398818788	1.17205199409394	5.72776403405315	0.00264236378292938	0.0144276429916349	-1.87802122495839
GPR146	3.12154647680818	2.10937069839524	5.72598010162007	0.0026458668678799	0.0144411934549137	-1.87957083848732
MCHR2-AS1	2.57514713310711	1.28757356655355	5.7183172596117	0.00266097700950347	0.0144928944288789	-1.88623138890459
FANK1-AS1	2.58508272215314	1.64390461153627	5.7168140090184	0.00266395320912506	0.0144979347281829	-1.8875388197629
TMPRSS13	2.08333249053093	1.62772417575366	5.71530393339131	0.0026669468925118	0.0145114343325858	-1.88885245224588
SNORA10B	3.13598790616865	1.56799395308433	5.68970608357149	0.00271830541034519	0.0146891344150088	-1.9111609082193
TRPM2-AS	2.51957307409619	1.25978653704809	5.68935974609203	0.00271900828015458	0.014689846421389	-1.91146326689294
LINC01234	2.14564582564289	1.58050700064879	5.68881362635948	0.00272011703268425	0.014689846421389	-1.9119400675745
CCL17	2.47715136215925	1.23857568107962	5.6829172130614	0.00273212231879904	0.0147304237769521	-1.91709027914694
CHAC1	2.12166344208273	4.11274227455011	5.68288052641357	0.00273219721020276	0.0147304237769521	-1.91712233582107
LCN10	2.37068345027854	1.18534172513927	5.67993229034065	0.00273822363841718	0.0147464593720452	-1.91969901227016
MIR1183	4.17672903591337	2.71789868877053	5.67715950279887	0.00274390580686902	0.0147683547586128	-1.92212328442281
LINC01505	2.11792508101482	1.16007438829496	5.67629627507082	0.00274567763654487	0.0147683547586128	-1.92287819655286
PRCD	2.0881575105374	1.7245712834651	5.67617561638826	0.00274592540406985	0.0147683547586128	-1.9229837222797
MGC15885	2.05005734422872	1.41377575551688	5.66596852256087	0.002766981440891	0.0148203250965546	-1.93191685502644
CDCP2	2.1097937017983	1.61238523116679	5.66585563586634	0.00276721537979378	0.0148203250965546	-1.93201572083324
KRTAP5-9	2.12040327963179	1.06020163981589	5.66485375744023	0.00276929263298559	0.0148258343573583	-1.93289322862618
APOA2	2.7500009493852	1.3750004746926	5.66228559083927	0.00277462580246294	0.0148403382716185	-1.93514313039907
CT69	2.19779961990075	1.09889980995038	5.66200459776871	0.00277521006311261	0.0148406562338688	-1.93538934811714
LINC00324	2.201750146663	1.93364995416632	5.65876915659658	0.00278194792882291	0.0148653425562374	-1.93822504667031
LOC101927318	2.84323052400256	1.85293252539576	5.65801201698664	0.00278352748196201	0.0148654561161325	-1.93888881925978
DOK2	2.42612993621903	1.21306496810951	5.65610197224678	0.00278751696011618	0.0148814016396517	-1.94056362685615
ACTL7B	2.30267194622583	1.15133597311291	5.64850388619657	0.00280345414172292	0.014939618796283	-1.94723021837891
BPIFA4P	2.2925389469278	1.1462694734639	5.64700306074105	0.00280661490964389	0.0149464136374595	-1.9485478564378
ANXA2R	2.69180497702291	2.07133027366923	5.64576060519281	0.00280923473841104	0.0149547326680699	-1.94963886237864
RNVU1-3	3.65052840430063	2.4897438192159	5.64315613098464	0.00281473590844801	0.0149783782497352	-1.95192645640508
LINC00866	2.63340064354407	1.31670032177203	5.64129463799807	0.00281867557085972	0.0149824262768367	-1.95356195837564
LOC102724874	2.12758303826064	1.06379151913032	5.63943017218567	0.00282262807135168	0.0149893477186259	-1.95520048390455
LAPTM5	2.14458158902162	1.43021772921829	5.63724793730355	0.00282726255225634	0.0150026891448123	-1.95711879398993
LINC01510	2.28636102695847	1.28901722497113	5.63618847379199	0.0028295158168626	0.0150118289435723	-1.95805032706363
PKNOX2-AS1	2.62914988790944	1.78114595026592	5.63438147139659	0.00283336385331211	0.0150266059722355	-1.95963944079543
LOC389199	2.50345372107595	1.68944677841717	5.62968769608847	0.0028433882985093	0.015068465949259	-1.96376905072958
DSCR4	2.51267458422876	1.43107633496035	5.627205283236	0.00284870693541277	0.0150825191386636	-1.96595414937596
XXYLT1-AS1	3.69537126779923	2.55454347706596	5.62268503602657	0.00285842196998302	0.0151311225135118	-1.96993489565778
LOC100506406	2.1043741110875	1.05218705554375	5.62227215367793	0.00285931130110361	0.0151324271346934	-1.97029862073812
SOHLH1	2.38060115603252	1.19030057801626	5.61682288445955	0.00287107954296915	0.0151646541853628	-1.97510100720486
FLJ33534	2.05221926437554	1.02610963218777	5.61493566352011	0.00287516854692668	0.0151743217935783	-1.97676502032876
LINC02120	2.06533860603382	1.35588230254378	5.61035998589563	0.00288511123103394	0.015218275581268	-1.98080127924624
ABHD11-AS1	3.34808629351004	2.95440525556562	5.60834615581058	0.00288950006362196	0.015235741711561	-1.98257849337436
LINC01475	2.44562035820836	1.22281017910418	5.60625081121355	0.0028940749365903	0.0152541754066916	-1.98442815793499
GACAT3	2.00510323325288	1.26707868447034	5.60532276392207	0.0028961039291741	0.0152616466116404	-1.98524755868658
PKD1L1	2.13122638688962	1.75301285577729	5.60087872195709	0.00290584332024018	0.0152905540397752	-1.98917276144504
TMEM238	2.64808918433786	1.80710784966471	5.59757304468139	0.0029131130657956	0.0153196061853428	-1.99209403287622
BOLA3	-2.24909429433793	6.06924300385552	-5.5973402043085	0.00291362593239413	0.0153196061853428	-1.99229984627426
LOC100133331	2.49498699443173	2.49149771185333	5.5967874559147	0.0029148438735008	0.0153196061853428	-1.99278846028436
EPX	2.64086320655171	2.16809646688107	5.59444953896521	0.00292000197380578	0.0153393676045476	-1.9948555170251
H4C13	3.42819820555671	2.88918042695112	5.59160204898821	0.0029262989352621	0.0153553314699094	-1.99737399305756
KIF25	2.3668118797873	1.87807299790265	5.5849195725087	0.00294113984331044	0.0154160430934444	-2.00328815260958
FBP2	2.32539710520267	1.80588773448413	5.58324426190001	0.00294487444455584	0.0154211767227067	-2.00477168321288
LOC100130548	3.38203905227149	2.71102563069844	5.57946042837712	0.00295333003681416	0.0154502148832217	-2.00812360323019
LINC01354	2.60674274025028	1.55080908898777	5.57446723406541	0.00296453216105781	0.0154940991092046	-2.01254946779261
FUT6	2.27070546033482	1.56813377348685	5.57307044635564	0.00296767482036705	0.0154976747128974	-2.01378808736319
MIR6791	3.91548619295414	1.95774309647707	5.56103453187186	0.00299491864233078	0.0156053638046489	-2.02447080590742
SLC16A8	2.1779800027384	3.33644403950804	5.55679908916708	0.00300457608136437	0.0156219158591308	-2.02823420468347
ZNF79	2.25755237212839	4.59640282235301	5.55227637979376	0.00301492924280219	0.0156475993973026	-2.03225524030905
CEBPA	2.59363621469225	1.69315980235643	5.55024569395471	0.00301959151652411	0.0156537239223447	-2.03406147810495
TSSK4	2.44223206169581	3.75157458363692	5.54990966745892	0.00302036382578298	0.0156537239223447	-2.03436041216421
LNCNEF	2.10476723135051	1.05238361567525	5.52914036312495	0.00306855603365354	0.015834421080229	-2.05286356515518
LINC01917	2.14337170362598	1.17200562419234	5.52810257386676	0.00307098784584681	0.015841188308073	-2.05378948957781
LOC106660606	2.07405909485681	3.06438533107912	5.52734946209976	0.00307275401175553	0.0158467772177775	-2.05446150402224
PTX4	2.43127984071807	1.21563992035904	5.52368793653635	0.00308135800936336	0.0158797515984761	-2.05772972515253
LINC00559	2.63206363539966	2.38553196098825	5.51660647331553	0.0030980793126381	0.0159460296328322	-2.06405514346726
DLX3	2.28778037643934	1.97896245372637	5.51574693308594	0.00310011622270944	0.0159492467186435	-2.06482333005089
C1orf116	2.14626924970447	1.36755467660512	5.511636296671	0.00310987940483523	0.0159805869180321	-2.06849832077108
LGI3	2.0365957544269	1.01829787721345	5.50867900083174	0.00311692578426651	0.0160109768078998	-2.07114347227951
LOC105372068	2.85323832155936	1.96245357790028	5.50584067486399	0.00312370646058965	0.0160283381042559	-2.07368321154836
TTC39A-AS1	2.20072451592074	1.10036225796037	5.50090433011138	0.00313554084850821	0.0160486025208486	-2.07810259721769
LINC02259	2.4493225744407	2.18338014360621	5.50081733644116	0.00313574988209763	0.0160486025208486	-2.07818050707425
FUT5	2.13371742745434	1.39243346354625	5.50076922452829	0.00313586549535563	0.0160486025208486	-2.07822359557321
MIR6529	6.12927734044227	4.27134240388546	5.49978345668133	0.003138235412572	0.0160562730227449	-2.07910650046669
LOC100506725	2.38769862484814	1.74720170191003	5.49943839465914	0.00313906548815577	0.0160576146660761	-2.07941558391102
CHRNA2	2.04908079619585	2.73511464971879	5.49310437131707	0.00315434874432871	0.016109567237155	-2.08509175586898
LINC01948	2.42511767800845	1.47708590684812	5.4911332332317	0.00315912281358576	0.0161193928045071	-2.08685916984457
SLC22A11	2.18365134724012	1.09182567362006	5.48917621321826	0.00316387114540993	0.0161290960075802	-2.08861439395829
BNC1	2.21662134208611	1.87601193556531	5.48034571575105	0.00318540189663947	0.0161892154624678	-2.09654016177426
PGC	2.57178967762502	1.75102711025966	5.47897917686499	0.00318874928906361	0.0161974945924449	-2.09776754335625
LOC102724163	2.49727775143723	1.24863887571861	5.4779566957199	0.0031912566190233	0.0162063215104482	-2.09868605265595
SLC22A8	2.05613232806385	1.33563386838789	5.47442563155888	0.00319993344732688	0.016236805674414	-2.10185904134415
MIR3150BHG	2.0155341058705	1.51746490834827	5.47141646382793	0.00320734985270614	0.0162452873248834	-2.10456426234889
EXOC3L1	2.41658534493723	2.08261574987077	5.46925135470673	0.00321269856355584	0.0162461891953205	-2.10651136661506
BEND3P3	2.34013949687482	3.93584229669348	5.46531890414829	0.00322244033649024	0.0162651502436147	-2.11004932811143
MYL1	-3.05922918877977	4.34509634525922	-5.46497499512983	0.00322329395449831	0.0162651502436147	-2.11035882759648
ACTL8	2.21489632554627	1.10744816277314	5.46463966695609	0.00322412653142392	0.0162651502436147	-2.11066061875387
OR2V1	2.09052005361802	1.24229857803921	5.46200056548819	0.00323068796618042	0.0162903707498551	-2.11303625851711
MIR4301	5.28622175111399	3.65930043641923	5.45738865373921	0.00324219222253571	0.0163199466288612	-2.11718981494818
TAFA3	2.49836558379631	1.4193744276906	5.45010084257959	0.00326047032215036	0.0163842152036323	-2.12375865318594
ARHGDIG	2.99929764032546	2.57410483851157	5.44994931205318	0.0032608516573323	0.0163842152036323	-2.12389530389168
GK3P	2.64215107839231	1.83899306530592	5.44697032336117	0.0032683591708384	0.0164044481066681	-2.1265823389312
TBX1	3.25034423341131	2.51113670194973	5.44633881070205	0.00326995330486186	0.0164052529465519	-2.12715210093338
C9orf131	2.00491195080359	4.6940292028759	5.44131287693862	0.00328267314597164	0.0164296338445639	-2.13168833861076
NEK8	2.00568474481822	3.07580085626084	5.43907848704619	0.00328834681091947	0.0164434785356641	-2.1337060224791
CELA3B	2.11086925503303	1.05543462751651	5.43644370773885	0.00329505206499088	0.016458589576385	-2.13608605402
CATSPER1	2.1120486919478	1.32349608561659	5.43606195707275	0.00329602492294603	0.016458589576385	-2.13643096552193
LINC00687	2.76231501638979	1.38115750819489	5.42959632571659	0.0033125537060791	0.0164929771674759	-2.14227539083912
PRSS56	2.44212508939214	1.46064749417991	5.42900364389492	0.00331407373884162	0.0164962818494919	-2.14281138706922
TAS1R3	3.03575970284095	2.49621430349452	5.42519553881818	0.00332385996053512	0.016530017897479	-2.14625631038305
BACH1-IT3	3.11573324615034	2.14545686920324	5.42444550043023	0.00332579146383982	0.0165313290586153	-2.14693502828442
LINC02412	2.19338984726987	1.41730459667228	5.41814373649139	0.00334207231443915	0.016577288354273	-2.1526403105299
OR51I1	2.07562995192933	1.03781497596467	5.41361887050252	0.0033538206029289	0.0166093413326836	-2.15673991480625
ARL13A	2.1105736558219	1.3737297306149	5.4128638324323	0.00335578572045383	0.016616163299421	-2.15742423876257
RNF225	2.77028605260552	1.71167253850039	5.40876907136613	0.00336646678080031	0.0166457331049958	-2.16113672976522
MAGOH2P	3.35499189881094	2.24436317562265	5.40756654307281	0.00336961116898949	0.0166496457972115	-2.16222738976882
ANKRD34A	2.38551135676851	2.55756792216155	5.40709176612151	0.00337085357826871	0.0166512102629193	-2.16265804874635
MGC32805	2.18578207040359	2.63799329325709	5.39299439699922	0.00340799186638489	0.0167454430561524	-2.17545818945059
SNORD36B	3.12898422596308	2.0410728520514	5.39278667684027	0.00340854269153452	0.0167454430561524	-2.17564697996143
DINOL	3.05229232526034	2.72843332263995	5.39154671148379	0.00341183297829353	0.0167586960153178	-2.1767740582417
ZBP1	2.09749996079346	1.04874998039673	5.3904261459372	0.00341480966304016	0.0167616711771307	-2.17779277144054
LINC02135	2.05623508881023	1.02811754440512	5.38498141275253	0.00342931688033336	0.0168212008225615	-2.18274483696436
PCDHA7	3.12588918644369	3.03527940728715	5.38106546490013	0.00343979576307071	0.0168471385067208	-2.18630873197125
LINC02545	2.04070752955277	1.02035376477638	5.37535452389624	0.00345514586619207	0.0169068376542965	-2.19150967260346
ROBO4	2.17960111352251	1.46378200160081	5.37392994878271	0.003458987502405	0.0169183158907721	-2.19280766381519
LCN9	2.55750305988831	3.73112861025268	5.37357102389418	0.00345995620709788	0.0169183158907721	-2.19313473555019
CYP51A1-AS1	2.2515788179213	2.93527184951556	5.37075522509037	0.00346756691640672	0.0169438692390383	-2.19570120139718
GSTA5	2.60638312689923	1.30319156344962	5.36869733671018	0.00347314161239745	0.0169538233239039	-2.19757749438133
MIR1910	3.89942853541509	1.94971426770754	5.36792945930703	0.00347522445850783	0.0169610626920408	-2.19827774707651
ADIG	2.08718733999994	1.40735773318298	5.36597731924428	0.00348052623278507	0.0169821715175339	-2.20005829964836
KRTAP13-1	2.02490903509404	1.01245451754702	5.36396829279449	0.00348599248470636	0.01699894731549	-2.20189123581596
KIF12	2.17470110025532	1.70400945078159	5.36018791091975	0.00349630584716544	0.0170295977458666	-2.20534163738205
OR10D3	2.17714380955011	1.08857190477506	5.36009299669977	0.00349656524877192	0.0170295977458666	-2.20542828977899
SELENOV	2.46975688533512	2.13420658351142	5.35893301321665	0.00349973733413105	0.0170295977458666	-2.20648739340152
LINC01322	2.21956184064147	1.37616000737919	5.35161650321783	0.00351982356208966	0.0170814433994802	-2.21317149379951
MIR4791	5.35631819701549	3.76447368720986	5.34264186928926	0.00354464817243599	0.0171753874263442	-2.2213795599693
SRPK3	3.09163920164222	2.42937732241781	5.34208499307882	0.00354619534319276	0.0171764576452218	-2.22188920365491
CSHL1	2.09614199524881	1.04807099762441	5.34177745904559	0.0035470501077816	0.0171764576452218	-2.2221706702878
ECHDC3	2.09896772841274	1.42336363733611	5.33485586387239	0.00356635262439386	0.0172421472922909	-2.22850871554973
RPL31P11	2.08507032005323	1.04253516002661	5.32969420044152	0.0035808279446297	0.0172772992855807	-2.23323912695883
CXCL2	2.22860596038743	1.11430298019371	5.32921616585739	0.00358217204814356	0.0172772992855807	-2.23367739181412
CACNA1G-AS1	2.28156847511534	1.54963351609356	5.32842794283433	0.003584389618977	0.0172785373538023	-2.23440010202845
NUCB1-AS1	3.08014928544286	2.1020471600767	5.32546960139821	0.00359272703315846	0.0173104677191438	-2.23711325995114
LOC148696	2.19230617459357	1.81255561262259	5.32230178679267	0.00360168020793049	0.017344739938668	-2.24001975237782
SNORD14C	5.48821826450353	3.81134294758517	5.31930911417388	0.00361016259575638	0.017367842443484	-2.24276671254965
B3GALT1-AS1	2.36941516015414	1.63714522471456	5.31868249690227	0.00361194165667538	0.0173734455124113	-2.24334202457977
CCL21	2.77446231464254	1.94997026855195	5.31810580435809	0.00361357988879245	0.017378369403958	-2.24387154330414
TSPAN1	2.6637638083172	2.01457706800586	5.31760399775878	0.0036150061036535	0.0173822721644471	-2.24433233593269
LOC100507564	2.7963162046708	2.08185437749448	5.31315738360114	0.0036276731829272	0.0174224426404238	-2.24841690479117
LAMC3	3.25240332449783	3.19135584381598	5.31283067640587	0.00362860593986839	0.0174239631121749	-2.24871710975701
NOS2	2.28219373558527	1.52048634004405	5.3085787312575	0.00364077121332933	0.0174616228579591	-2.25262536976867
CRHR2	2.86292073590995	2.75255992687699	5.29588528850304	0.00367737607521879	0.0175864773642883	-2.26430639694779
NKX2-6	2.02336515850464	1.01168257925232	5.29046691325207	0.00369313361829107	0.0176320162853343	-2.26929882043309
LOC102724421	2.48785427511316	1.43034794844663	5.28722429853334	0.00370260181710368	0.0176664460876988	-2.27228830538551
SNORA26	3.94484920945403	3.50861317304792	5.28714144530772	0.00370284411775199	0.0176664460876988	-2.27236470827441
CASQ1	2.53268704209468	1.81762566727373	5.27448821271651	0.00374006868555885	0.0177720823878732	-2.28404308465464
HOMER3-AS1	3.28326371464362	2.5736186696258	5.27278332668977	0.00374511799587766	0.0177900968734132	-2.28561817477051
THCAT158	2.75695315716978	1.76629396952958	5.26827535207401	0.00375850795119926	0.0178327328597337	-2.28978473120807
CCDC183-AS1	2.02899206342466	2.83497869164586	5.26489963698493	0.0037685717909132	0.0178565135897191	-2.29290647548964
DEGS2	2.06012502641408	2.33399572843318	5.26106156286118	0.00378005270626791	0.0178839916739706	-2.2964575570315
ZNF503-AS1	2.19215549291523	1.24487645452649	5.25640070145988	0.00379405040284392	0.0179231803026429	-2.30077242696101
LOC105369945	2.41899443756809	1.20949721878404	5.25608746390032	0.00379499332336934	0.0179246402535891	-2.30106251121581
SNORD170	4.70911160246714	3.26552742344425	5.25374851756522	0.00380204286622707	0.0179489429334172	-2.30322896755179
CYP2S1	2.10875305712433	1.48989104236831	5.25214589155261	0.00380688207723861	0.017963225047939	-2.30471380808216
LOC101928708	2.20403341966292	1.43373814822744	5.25144789341834	0.00380899199072276	0.017963225047939	-2.30536060915852
STK4-AS1	2.29556056605875	1.45882928449861	5.25062265464065	0.00381148830897381	0.017963225047939	-2.30612539825046
TSSK1B	2.4877091888336	1.2438545944168	5.24911150802039	0.00381606448169258	0.0179657034090816	-2.30752607715113
MIR3154	4.72335752213024	2.36167876106512	5.24454163940645	0.00382994282669923	0.0180056845236801	-2.31176365527086
SNAI1	3.48369192974303	3.83166073238793	5.24364747028413	0.00383266531445102	0.0180153107982124	-2.31259311867717
LL22NC03-63E9.3	2.3520469100655	1.79213023784129	5.23748045078395	0.00385150444133277	0.0180738205429817	-2.31831665327509
FAM90A1	2.75529543631062	3.42482870270996	5.23448015298286	0.0038607093157625	0.0181049980151131	-2.32110295319655
LOC105371038	3.09381941151205	2.18710294230408	5.22340427880665	0.00389491552886589	0.0182135358616474	-2.33139882680077
BCL6B	2.22433017582207	1.36222803242206	5.22052385573758	0.00390386981165803	0.0182227848356001	-2.33407897989187
CELA2B	3.12080332519943	2.29277106297708	5.21613981849443	0.00391754499931296	0.0182625020591118	-2.33816024951906
TLX2	2.19811984646718	1.40427102352049	5.21454642806378	0.00392252928422347	0.0182646604806967	-2.33964421031885
DEPP1	2.68522036390093	4.29861623707265	5.20825000413611	0.00394229847433715	0.0183235233822002	-2.34551140833288
LOC101928525	2.16421662753559	1.48042655491578	5.20694886313514	0.00394639837377794	0.0183365516289341	-2.3467244869643
LINC01742	2.35933451604061	1.17966725802031	5.20138676774981	0.00396398136901715	0.018385019706916	-2.35191259335713
MIR4508	5.2103834592184	3.59748047318322	5.20089678241243	0.00396553474458455	0.0183861930656439	-2.35236982370494
ZNF888	2.1859619114976	3.05575147105486	5.20010639574866	0.00396804198104008	0.0183887727203952	-2.3531074391077
TFEB	2.20929369808746	1.89806774090695	5.19636470305888	0.00397993665865861	0.0184143656328688	-2.35660040591533
ANXA2P1	2.2900897747507	3.24131064209407	5.19591933021786	0.00398135527911709	0.0184143656328688	-2.35701629324835
MIR3909	3.37929012551449	1.68964506275724	5.1944855386574	0.00398592630599932	0.0184239424824082	-2.35835533577058
CAND1.11	2.91246934006779	1.64220029849389	5.19303927726686	0.00399054336113176	0.0184353173988441	-2.35970629288635
GSTA1	2.22107745733478	1.27033488204354	5.19285744013413	0.00399112430566954	0.0184353173988441	-2.35987616660795
BPIFA3	2.04406309195764	1.40544385287867	5.19010282488347	0.00399993713672286	0.0184699905865854	-2.36245007272055
RASAL3	2.14564409711996	1.34801423960484	5.18753249694778	0.00400818108868743	0.0184929588555887	-2.36485266516561
FGF22	2.51238627368387	1.896058298514	5.18645552517891	0.00401164127609748	0.0184994090860868	-2.36585960927321
LINC02055	2.33281863270396	1.16640931635198	5.18499282250567	0.00401634641737281	0.0184994090860868	-2.36722744309362
RNF133	2.39037575163669	1.88015381472399	5.18115880176139	0.00402871041158462	0.018530233086986	-2.37081410763049
LOC105369747	2.79588893336055	1.39794446668027	5.17843455080641	0.00403752289581024	0.0185587370289906	-2.37336375617875
FAM163A	2.07701514542015	1.78880704008373	5.17661052902052	0.00404343600272176	0.0185768128813917	-2.37507140988811
GPC5-AS2	3.33760527150925	2.54217276218769	5.17348402574328	0.00405359526658589	0.0186100519733915	-2.3779994522061
HAVCR1	2.22569038864906	1.34781176987464	5.17335571189572	0.00405401285253149	0.0186100519733915	-2.37811964813032
LINC01499	2.54559960880464	1.5738041679402	5.16821267150901	0.0040707922687475	0.0186630777846371	-2.3829390650539
LOC100505585	2.69907996390208	1.34953998195104	5.15908295906959	0.00410078059693476	0.0187792508048779	-2.39150274639973
RAB25	2.61972497240008	2.69887195936345	5.15179611568645	0.00412490273993427	0.0188622250452557	-2.39834558360669
LOC442132	2.2593560207951	1.12967801039755	5.14791070605091	0.00413783326664397	0.0188908054753242	-2.40199706795437
MIR5587	5.16506155219453	3.4048734506044	5.14635994954277	0.00414300747978635	0.0189052711817651	-2.4034550081041
SLFNL1	2.91390104990325	2.67189303133828	5.14437025034731	0.00414965743635236	0.0189234015457462	-2.40532607784837
SLC16A5	2.22020569915523	1.78811536051735	5.137923866067	0.00417128910185152	0.0189853071337771	-2.41139165987775
CYP2G1P	2.37280697970288	1.9015618841411	5.13377679134801	0.00418527542834062	0.0190336472439074	-2.41529662184927
TCTEX1D4	3.97366587784993	3.20151831943104	5.12759155693397	0.00420623847530486	0.0190952017345755	-2.42112492329888
CLPSL1	2.17205017440038	1.74896172058304	5.12655421882407	0.00420976634001553	0.0191081496890785	-2.42210288875899
TPSD1	2.17041881356927	1.08520940678464	5.11745279932207	0.00424086923135168	0.0191969425522911	-2.43068941550051
IL32	2.39234953302484	1.32599603890971	5.11422185138368	0.00425197566705173	0.0192265680009989	-2.43374018651294
SAMSN1-AS1	2.05627696194194	1.24589503188014	5.11376957331364	0.00425353311458552	0.0192265680009989	-2.43416735193058
KRTAP12-1	2.24878131064765	1.12439065532383	5.10924211327284	0.00426916082107928	0.0192748724928737	-2.43844490251604
HAO2-IT1	2.48329878809778	1.24164939404889	5.10652620734698	0.00427856795504649	0.0193057834103725	-2.44101218350356
PCBP3-AS1	2.43873338326628	1.67323877734252	5.09451476711198	0.00432046630452347	0.019445192767677	-2.45237791771485
MIR1324	2.6877067244258	1.3438533622129	5.08913916932215	0.00433937401716557	0.0195054551672879	-2.45747067631032
LOC100420587	2.10323854450028	1.32606676600636	5.07745514154804	0.00438080789015487	0.0196292957562667	-2.46855306125703
LINC01484	2.56204923651136	1.8266709173098	5.07592707263634	0.00438626112866234	0.0196475039119775	-2.47000377572765
LYZL2	2.14822712880182	1.07411356440091	5.07430628557611	0.00439205399578873	0.0196693583480213	-2.47154285125858
TMEM204	3.14321295253972	2.23314020777254	5.07291190322308	0.00439704488348196	0.0196833362696063	-2.47286721351053
SLC17A3	2.10894189335378	1.4008565447613	5.06782880491885	0.00441529539952411	0.019740035305572	-2.47769723237669
MIR130B	4.8625144702965	3.35781547373848	5.06743576218762	0.00441671030658343	0.0197432396537411	-2.47807084821794
TCN1	2.35598661145027	1.50386356840025	5.06695915050828	0.00441842676870029	0.0197446700640497	-2.47852392982385
DBIL5P	2.55039532810217	2.44063279541274	5.05930964614699	0.00444608341081762	0.019827689890801	-2.48579988913856
SNORD59A	4.48110920231695	3.20400825335267	5.05886156171961	0.00444770976588768	0.0198285254232653	-2.48622633230237
MIR553	4.53313827276358	2.26656913638179	5.05697677590032	0.00445455841278732	0.0198527979191174	-2.48802037890779
SNORD3K	4.68076328456054	3.18663713331996	5.05590129788438	0.0044584718879703	0.0198639779499014	-2.48904429082852
SNORD15A	3.52258940815264	2.45641010145096	5.0523144647969	0.00447155305604622	0.0199097114342427	-2.49246025230565
SYCE1	2.318847531362	1.70924327259432	5.04142090877853	0.00451155990812145	0.020027926386477	-2.50284530442583
IRF5	2.31104269846469	1.67693209244261	5.03979012861601	0.00451758520832217	0.0200452337236677	-2.50440131515461
OR4K5	2.10009466392623	1.24341325887379	5.03081262182068	0.0045509249392929	0.0201457506940082	-2.51297353624645
CLLU1-AS1	2.34377348476702	1.17188674238351	5.02936120967962	0.00455634221787281	0.0201602636890952	-2.5143604306695
TMEM63C	2.1128111697271	2.90552929420253	5.02490081454906	0.00457303788246406	0.0202151579240767	-2.51862430717411
OR13D1	2.81266860565979	1.98204933672101	5.02423096991414	0.00457555139019453	0.0202217503299996	-2.51926486801637
LINC02102	2.07800726149792	1.37655181720691	5.02263189170145	0.00458155831154761	0.0202401665261589	-2.52079428031453
FOXQ1	2.325481983257	1.1627409916285	5.022317514508	0.00458274035857791	0.0202403503202883	-2.52109500129666
GMFG	2.68218900264507	1.34109450132254	5.02224011277536	0.00458303144143171	0.0202403503202883	-2.52116904279886
OR52W1	3.70770010116197	2.65013798060026	5.01974253380957	0.00459243572544371	0.0202548817021041	-2.52355862290294
SLC17A9	2.0764072126749	1.44724515916214	5.01399842477655	0.00461415074031522	0.0203274428655776	-2.5290575019366
SLC6A13	2.09154340329181	1.91441898770485	5.01124089327308	0.00462461825249418	0.0203699306766402	-2.53169887030751
DPEP2	2.22152992945715	1.55494966346773	5.00971825781437	0.00463041011705657	0.0203922655801473	-2.53315779822478
CACNA2D3-AS1	2.25782750460898	1.86616719566795	5.00601506816487	0.00464453215279035	0.0204258289605918	-2.53670733652628
MYBPC3	2.00275530540684	1.66960350210243	5.00518267652015	0.00464771343858018	0.0204334640261459	-2.53750544288891
LOC102724152	2.20428541515466	1.10214270757733	5.00229042962257	0.00465878717112739	0.0204630605195931	-2.54027928072429
KRTAP5-1	2.18874175007894	3.97503373207002	5.00184128220605	0.00466050963652041	0.0204674470417028	-2.54071014021341
PRAMENP	2.4235545588978	2.75633022108407	4.99683735650696	0.00467975032919772	0.0205168960944269	-2.54551214461112
SPATA32	2.22173970590675	1.11086985295338	4.99394977123208	0.00469089599748509	0.0205423281756846	-2.54828473189755
PROK1	2.03690959058125	1.01845479529062	4.99307552754151	0.00469427661566067	0.0205461816640271	-2.54912437885392
LINC01591	2.46572598303065	1.23286299151532	4.99254822680036	0.00469631702493562	0.0205481127697864	-2.54963086199679
LINC02586	2.29997452773705	1.14998726386853	4.99164266070605	0.00469982358272993	0.0205539145178529	-2.5505007635749
RAMP1	2.47726664561791	1.23863332280895	4.99143969029837	0.00470060995314245	0.0205541747726863	-2.55069575532098
CD19	2.10555346360843	1.38653142467997	4.9909613261081	0.0047024638975016	0.0205591023644945	-2.55115533707707
CD248	2.67450206425736	1.81378578935653	4.98880936025003	0.00471081469393283	0.0205828828669704	-2.55322318731991
LINC00160	2.62986633874442	1.31493316937221	4.98432619012217	0.00472826797099738	0.0206113706927492	-2.55753311227524
LINC00316	2.91725423904297	1.45862711952149	4.98311350286848	0.00473300211673095	0.0206137301232747	-2.55869939989284
MIR181D	3.20129704627373	1.60064852313687	4.98223737443437	0.00473642586066355	0.0206151532226941	-2.55954212870884
LOC102724265	2.10775682235114	1.05387841117557	4.98141958432622	0.0047396242607239	0.0206258994836489	-2.56032883602624
SSPO	2.0541221181863	2.75901376399373	4.97942834274821	0.00474742270138782	0.0206471269070816	-2.56224476899453
CRACR2B	2.98474963465144	2.35358487003946	4.97833500962104	0.00475171102329742	0.0206562466282559	-2.56329697852145
OSGIN1	2.26413629146442	1.40100534314276	4.97780031146573	0.00475380990154678	0.0206590189635685	-2.56381162343865
MT1IP	2.06650782320653	1.43238678878163	4.97538478613613	0.00476330530032019	0.0206714127398413	-2.56613703542202
EIF4EBP3	3.20444746747441	2.81785309593872	4.97521542851897	0.00476397188010276	0.0206714127398413	-2.56630010437869
CAPN13	2.34188112333508	1.50094700532817	4.97323766295753	0.00477176436222512	0.0206925245568167	-2.568204715741
FUT7	2.32693702641213	1.28572630309356	4.9719080608083	0.0047770114870846	0.0207089270016524	-2.56948543340155
MIR4469	4.00194853343367	2.00097426671684	4.96893541616786	0.00478876728113121	0.0207503464872553	-2.57234964399594
DHX58	2.31554605056653	1.70061523746309	4.96631174695717	0.00479917129729661	0.0207731464786398	-2.57487859539049
BPIFA1	2.25741821092707	1.12870910546353	4.96313322937531	0.00481181119676471	0.0207968505464343	-2.57794360419778
C9orf62	2.07215581718907	1.03607790859454	4.96094148589813	0.00482054985413265	0.0208218901924088	-2.58005786943111
SNORA20B	3.32683226599151	1.66341613299575	4.95963241346107	0.00482577814133035	0.0208372811544571	-2.58132097442932
LRRC37A6P	2.42242919648953	2.10537044260089	4.95779358048629	0.00483313350874126	0.0208563023592531	-2.58309562725923
LOC730338	2.09626197624395	1.15432104591079	4.95713125961155	0.00483578603675669	0.0208645647768394	-2.58373494289473
IKBKE	2.55338093316813	1.80876749581337	4.9544675886347	0.00484647108563606	0.0208862963238622	-2.58630668973678
WFDC3	2.33949376374922	1.50113880276411	4.95430512570405	0.00484712368797907	0.0208862963238622	-2.58646357694327
ZNF157	2.85369333441877	2.42001684245485	4.95175456874047	0.0048573826684142	0.020925817656523	-2.58892706503821
DLX2	2.05313961604246	1.42113937551066	4.94671132335278	0.00487774318593482	0.0209809557313451	-2.5938007294512
CYP4B1	2.0836474991692	1.49181108474975	4.94656312181894	0.00487834302049628	0.0209809557313451	-2.59394399953438
LOC101927418	2.0867209162256	1.41416216765074	4.9436270782862	0.00489024435010162	0.0210097735843472	-2.5967829562411
MAJIN	2.40988951221486	1.57999376577642	4.94058033830117	0.00490263053280905	0.0210438048279864	-2.59973017911522
ARC	2.87256999297077	3.63317737052841	4.93692951508081	0.00491752120463245	0.0210917131237064	-2.60326340482871
LINC00659	2.04837296867496	1.02418648433748	4.93327587667403	0.00493247666902372	0.0211302189435923	-2.60680115817502
RBP5	3.022722831883	2.60735558098668	4.92988043108438	0.0049464232720897	0.0211675177494177	-2.6100905260981
MSGN1	2.11994567673374	1.05997283836687	4.92899254131605	0.00495007787940306	0.0211767476964841	-2.61095093438469
H2AZ1-DT	2.71430240829058	1.78789629509661	4.9285586564249	0.00495186493109702	0.0211779849548641	-2.61137142870566
OBP2A	2.18668301500962	1.09334150750481	4.92435620921317	0.00496921298709123	0.0212297031045424	-2.61544549842513
LINC01939	2.16359965791006	1.08179982895503	4.92368762590706	0.00497197954382305	0.0212383138278291	-2.61609387813092
LINC01857	2.06182995140483	1.47816455493458	4.92190221520418	0.00497937634970978	0.0212605612646718	-2.61782563307091
SLC7A10	2.54292957687953	2.32027845643132	4.92162755264591	0.00498051540222275	0.0212619285241629	-2.61809207970183
LINC00242	2.00951702676365	1.508241136318	4.92117020239142	0.00498241275879689	0.0212668178103032	-2.61853577200655
SCGB2A2	2.2090392781785	1.10451963908925	4.91724935540361	0.00499871367042627	0.0213138759306867	-2.62234069306212
MIR5584	2.74005112489511	5.66582632846241	4.91667086724574	0.00500112404151129	0.0213177246978981	-2.62290225373311
KIF25-AS1	2.2273595401033	1.52857247952334	4.91395627274633	0.00501245314897517	0.0213503403290557	-2.62553802100889
SNRPD2	-2.25626654405211	5.9988286844608	-4.91347451030921	0.0050144668928739	0.0213520696878012	-2.6260058983172
TYROBP	2.88360987027533	1.44180493513766	4.9117928198427	0.0050215037420077	0.021364552301469	-2.62763936671458
ITIH3	2.23992071747676	1.57589298362221	4.911273929375	0.00502367732697518	0.021364552301469	-2.62814345559793
IZUMO1R	2.49243067736384	1.48379137973342	4.90787224390013	0.00503795412139513	0.0214037359742806	-2.63144901163095
FYCO1	2.0223203247971	3.65477941172548	4.90724223554499	0.00504060348730705	0.0214065905983569	-2.63206138879284
PRR15	2.03277486804862	1.76214858057964	4.90288832480816	0.00505895779945053	0.0214562634919378	-2.63629492636039
SEPTIN12	2.51089167354397	2.08766376028877	4.89633154574645	0.00508674706558986	0.0215234088860967	-2.64267529141061
ALOX12P2	2.06558385986466	2.49343806553476	4.89492716608617	0.00509272250163015	0.0215344344165529	-2.64404264581949
LYPD9P	2.28088046130759	1.1404402306538	4.89294875958528	0.00510115435405298	0.0215556549348342	-2.64596934877944
LOC100288866	3.24996529965645	3.04789610962233	4.89100642717155	0.00510944843863879	0.0215842520089375	-2.64786143879603
KCNA2	2.22957901370412	2.44476356277148	4.88581607109512	0.00513169006692009	0.0216523323951606	-2.6529200570655
LOC284009	2.09517225704764	4.22840257014313	4.88204061787348	0.00514794013057818	0.0217047041915148	-2.65660199130109
UTS2R	2.19478237191635	1.5658960113919	4.88017829985985	0.00515597808430145	0.0217096651500977	-2.6584188951378
VSIG8	2.06662076872653	1.14621437369134	4.87926458311739	0.00515992717531002	0.0217228555401841	-2.65931050316153
BMS1P14	2.37512654666911	2.00820793510883	4.87684100346879	0.00517041914790715	0.0217475996823618	-2.66167599263028
PTGES2-AS1	2.21380308576701	1.38661480502703	4.87508463360222	0.00517803836805359	0.0217710087825384	-2.66339076558748
SFRP5	2.19878456136445	1.60441252586072	4.87246647961461	0.00518942057505479	0.0218029275940919	-2.66594769465402
BARX1-DT	2.24003044952435	1.12001522476218	4.871451431058	0.0051938413270224	0.021810431399694	-2.66693925841814
LINC01697	2.0607482910206	1.19106836102522	4.87055984180085	0.00519772804108255	0.0218204852569962	-2.66781033544856
ADGRG5	2.20888124413826	1.13391243056747	4.86458790116383	0.00522384993645457	0.0218987142083123	-2.67364768490174
HSD17B3	2.29639926396283	1.65420640307999	4.86451779369513	0.00522415750934559	0.0218987142083123	-2.67371624130268
MIR4642	2.88359688136891	1.44179844068446	4.86248180989287	0.00523309899726919	0.0219239823308368	-2.67570747402128
ELF3-AS1	2.76041452791547	1.91271920067523	4.85985177018283	0.00524467606670972	0.0219601256708895	-2.67828054491998
PADI2	2.09373408269558	1.50008215042843	4.85977363493643	0.00524502046754324	0.0219601256708895	-2.6783570021753
MIR943	3.79057053013108	1.89528526506554	4.85889831976229	0.00524888045825937	0.021968621801519	-2.67921357667505
MIR3674	3.01317892370506	1.50658946185253	4.85749714441172	0.00525506635734528	0.021985910112888	-2.68058497095964
LINC01605	2.04441422313466	1.50250025749382	4.85723922164146	0.00525620596685555	0.0219874249009972	-2.68083744105082
MACC1-AS1	2.34081817532761	1.1704090876638	4.85647692169171	0.0052595758222271	0.021998267283085	-2.68158367867244
TBATA	2.32108225856413	1.38255016595775	4.85605692719278	0.00526143355289886	0.0220002289735077	-2.68199485752703
LINC00689	2.09008399548762	1.55226362136789	4.85295609343796	0.00527517314092816	0.0220256632928295	-2.68503135296669
FILNC1	2.30976357117504	1.15488178558752	4.85279436291582	0.00527589091477048	0.0220256632928295	-2.68518976394211
ROPN1L	2.67239403679782	1.88012776497197	4.85253763934307	0.00527703051166701	0.0220256632928295	-2.68544122558154
PFKP	2.26227189049261	3.27750912206265	4.8522652004809	0.0052782401853102	0.0220274610330876	-2.68570809028217
H2AC21	4.69297384406684	3.27578866647777	4.85190268746221	0.00527985030865196	0.0220276788179493	-2.68606320197717
UBASH3A	2.46382882263429	1.31599690220145	4.85057688583219	0.00528574385589611	0.0220425106558074	-2.68736208852578
MYBPHL	2.30047950743389	1.35717481891693	4.83929334745936	0.00533621647859876	0.0221777674282504	-2.69842631930324
WFDC12	2.24442233373736	1.12221116686868	4.83896291576673	0.00533770305643272	0.0221806858236304	-2.69875059212868
ARIH2OS	2.56250670849444	2.3220703235176	4.83439869825036	0.0053582868803721	0.0222335489953283	-2.70323127273772
SLC23A1	2.08696516367631	3.11253443444501	4.82695715926808	0.00539204734123882	0.0223230601060381	-2.71054275471076
HAAO	3.22825449311116	2.97804017374206	4.82679770964006	0.00539277345689299	0.0223230601060381	-2.71069950099101
FERD3L	2.34044305279668	1.4398084605064	4.82495807544085	0.00540115926116125	0.0223458641678299	-2.71250819872104
SOCS1	2.60562477227443	3.18182242893298	4.82197202296513	0.00541480355872845	0.022369585833999	-2.7154450279494
LOC100130452	2.36405257691126	1.50288100532902	4.82131478340175	0.00541781214847592	0.0223754771337231	-2.71609159823538
GJB5	2.8119128885248	2.00566698803399	4.81882425460964	0.00542923067197415	0.0224023221543944	-2.71854223721706
ARID3C	2.35049473199565	2.21114659516238	4.81855909559594	0.00543044803243607	0.0224023221543944	-2.71880319963474
MIR6855	4.10599380209444	2.05299690104722	4.81842300284656	0.00543107296673852	0.0224023221543944	-2.71893714224649
LINC00337	2.27740026633987	1.51146933296895	4.81144833580761	0.00546321390490167	0.0224939957488074	-2.72580503550656
CD83	2.21681667051264	2.29362929688239	4.81102334352677	0.00546517958560853	0.0224957911520517	-2.72622373857753
MYRF	2.57291869207452	2.95136335105378	4.80627770676979	0.00548718572625804	0.0225565689732701	-2.73090084107623
SLC22A20P	2.17781208412096	1.74023396564255	4.80608409747625	0.00548808572627959	0.0225569895592637	-2.73109172037765
CCDC144NL	2.09314442231011	4.70511124479479	4.80479633118211	0.00549407637158443	0.0225750496419158	-2.73236146024565
TREH	2.46020261544848	2.47078821410316	4.80430966874894	0.00549634230911949	0.0225771147864864	-2.73284136992112
KRTAP12-3	2.08805874808882	1.04402937404441	4.80259798416037	0.00550432077142077	0.0225909627133523	-2.7345295637293
LOC285593	2.22025366089211	1.75126069041124	4.8009381898482	0.00551207036258566	0.0226128428424775	-2.73616696606661
IZUMO1	2.73192127382144	2.1309316526983	4.7980035594952	0.00552580356552154	0.0226494670569384	-2.73906293784519
SLC22A13	2.40973768351982	1.96290524627007	4.79600236378349	0.00553519162624426	0.022663603339814	-2.74103845434206
ODF3	2.63843619514216	1.75900780986496	4.7952467070043	0.00553874145586752	0.0226685471371662	-2.74178455867638
TAS2R43	2.63628306033188	2.24534262567721	4.79218789207325	0.00555313812639155	0.0227022755440365	-2.7448055136656
ARAP1-AS2	2.87411292733422	2.05731195259176	4.79018127291087	0.00556260639588332	0.0227179930188892	-2.74678799975325
TNFSF9	2.35319878798653	2.13802246094156	4.786050343819	0.00558215803780043	0.022768248232067	-2.75087100292106
ERI3-IT1	2.41303025064437	4.1876750719721	4.78550285669953	0.00558475534257275	0.0227755569047119	-2.75141231567291
DEFB122	2.04163053435118	1.02081526717559	4.78432276797913	0.00559035856874485	0.0227843479759453	-2.75257923703471
ADGRG3	2.22261262900502	1.69636725577785	4.78313149185183	0.00559602161377149	0.0228017722181888	-2.75375741675613
GNG14	3.14210413798972	2.28310964953904	4.78165558474497	0.00560304707637799	0.0228205336635196	-2.75521737121351
TNFRSF10C	3.73424570849589	3.50262589149846	4.77978443655852	0.00561196882507814	0.0228393188398875	-2.75706872894213
MIR151A	4.55218534035816	3.16381334182153	4.7762583179655	0.0056288269688487	0.0228829009661854	-2.76055887309402
LINC01134	2.00833808192581	1.75811140044101	4.77390960113043	0.00564008904090996	0.0229185857018037	-2.76288458513371
VWA3B	2.04967551993457	2.06050762985097	4.76885778225762	0.00566440226779944	0.0229876531757796	-2.76788951909328
ZP1	2.32518190483466	2.02470042196692	4.76078943780513	0.00570348911907933	0.0231097958603418	-2.77589033874385
SMIM35	2.39517537444587	1.19758768722294	4.75954198361867	0.00570956060709397	0.0231310823563615	-2.77712816100213
CCT8L2	2.54925698543994	1.786619399034	4.75056228445279	0.00575349040449993	0.0232557463777085	-2.78604491819235
GTSCR1	2.20485854037271	1.10242927018636	4.74724198214443	0.00576983416250897	0.0232918444607322	-2.78934479216395
THEG	2.35025052460445	1.29800436140691	4.74685344369965	0.00577175025341739	0.0232930586972617	-2.78973104055384
SPDYC	2.4704558134573	1.56101855012124	4.74661029858121	0.00577294971214932	0.0232944103888179	-2.78997276327761
CRISPLD2	2.30676352120151	2.20847369222735	4.74636167270961	0.00577417651064867	0.0232944103888179	-2.79021994321718
ERICH6-AS1	2.28051705112735	2.13110922222656	4.74517500678905	0.00578003611375331	0.0233049317184317	-2.79139982661709
VSIG10L2	2.14379018259599	1.83732595805149	4.74472588500139	0.00578225564030384	0.0233067071221271	-2.79184643263306
GPR21	3.10217131436922	2.84201593204918	4.7430974589588	0.00579031159775798	0.0233345348954539	-2.79346597296015
ANKRD44-IT1	2.45429063756223	2.10368129376398	4.73953359797124	0.0058079883371428	0.0233824450737079	-2.79701167834903
DNAJB5-DT	3.1806984560319	2.80746162577593	4.73875977323005	0.00581183487326036	0.0233946002200792	-2.79778179521115
KCNIP1-AS1	2.33405755344096	1.39301225068634	4.7362132834657	0.00582451412464963	0.0234303399341113	-2.80031667346375
LINC01688	2.60360463208546	1.30180231604273	4.72923637148018	0.00585941966109322	0.0235325478165593	-2.80726641350399
MIR221	3.52482418081121	2.57103844151824	4.72772356432912	0.00586702060860691	0.0235396720729549	-2.80877422664148
LINC02219	2.17766816704246	1.08883408352123	4.7262460450888	0.0058744554313267	0.0235594739309398	-2.81024717733853
NUTM2A	2.9653163665967	2.16577493599521	4.72064509186377	0.00590273983488649	0.0236427304604703	-2.81583358600916
HSPA2	3.38326168468599	2.4567932818012	4.71560083618417	0.00592834985798774	0.0236935113498704	-2.82086850200359
MIR1205	4.66268785064063	3.36725567915268	4.71531224111905	0.00592981901458775	0.0236935113498704	-2.82115667052731
LOC100287467	2.35116813165897	2.17043727655375	4.71478724553592	0.00593249271594613	0.0236935113498704	-2.82168092009968
TLR5	2.00225839721096	1.38077727060539	4.71198698530772	0.00594677782722695	0.0237293422870307	-2.82447785378105
ZNF847P	2.64653676971592	1.64005354829851	4.70830811231207	0.00596560645962597	0.0237833666241792	-2.82815402758168
LOC153684	2.31031486648119	2.64951641105032	4.70689101091355	0.00597287790740741	0.0238056436174301	-2.82957059574572
LOC101928358	2.15750450150821	1.0787522507541	4.70636836881855	0.00597556232018156	0.0238062765976464	-2.83009311230318
C1orf61	2.22890589691263	1.98688024844499	4.70261010549336	0.00599490739985968	0.0238625111693215	-2.83385160198174
FRMD1	2.17968054344128	1.7418868133355	4.69969787326974	0.00600994822010047	0.0238952891680723	-2.83676537339507
H3C10	2.40386195124011	6.23094707420575	4.69957566152898	0.00601058037529169	0.0238952891680723	-2.83688767577193
GP1BA	2.07211599252672	3.63302188465259	4.6987878061745	0.0060146575271003	0.0239081368500622	-2.83767616578911
SNORD16	3.17809256459791	2.17761290976161	4.69604624732998	0.00602887041442441	0.0239444378622322	-2.84042061292155
AMHR2	2.02505457377434	1.33606563074596	4.69471043777788	0.00603580984447096	0.0239551762500982	-2.8417582125283
CCNO	2.0590799946346	1.4009671404854	4.68692153849019	0.0060764597546028	0.0240759603391702	-2.84956254685935
SNORA119	3.49896506437642	2.4554824041184	4.6833101820978	0.00609541621008118	0.0241307825267641	-2.85318395663861
BANF2	2.01525994754908	1.3706964130638	4.68286808667145	0.00609774158737625	0.0241366092676128	-2.85362740894923
PHF10	2.03370007021129	5.50473228675693	4.67980217892733	0.00611389662191022	0.0241736002466527	-2.85670348411502
ALOX12B	2.02431759352612	1.42021354623494	4.67960735591688	0.00611492488885535	0.0241736002466527	-2.85689899796497
PCDHGB1	2.40938187052606	2.47447351426966	4.67081386905496	0.00616154847536287	0.0242871853619057	-2.86572923766985
SNORD88A	3.79587227282534	2.75635024798131	4.66577178335194	0.00618847000343008	0.0243525681543273	-2.87079731780459
C1orf100	2.32196452263528	2.05622827429206	4.66435695852572	0.00619604904333716	0.0243722245118304	-2.87222008164473
ZNF341-AS1	2.8672843340978	1.4336421670489	4.66007262338721	0.00621906618655524	0.0244457539092868	-2.87653018211412
KRTAP10-6	2.17676922219127	1.08838461109563	4.6550048536536	0.00624642185408856	0.0245328218319328	-2.8816317779923
MIR3122	3.99007944094088	1.99503972047044	4.65444561382874	0.00624944925187646	0.0245378537166564	-2.88219497310782
LINC01842	2.59978394908422	1.80968822461161	4.65239458356089	0.006260567071393	0.024557680072805	-2.88426088821831
NDUFB1	-2.23452113016961	6.48528731856701	-4.65214481345379	0.00626192255971119	0.0245595903111669	-2.88451251162388
LINC02229	2.22146697699492	1.11073348849746	4.6465729030326	0.00629225067929978	0.0246409451196841	-2.89012806137859
PRSS16	2.00402615996574	1.69742282983021	4.64232120748171	0.00631550873366556	0.0247114924547661	-2.89441601369768
SNORA2C	3.26028260236397	2.35390016541178	4.63813458057771	0.00633850941790311	0.0247752142196631	-2.89864084571951
MIR1289-1	3.78675143290048	1.89337571645024	4.63737913324681	0.00634267018368724	0.0247796416922288	-2.89940345155784
ALDOB	2.59965978682235	2.10039014757406	4.63132276669706	0.00637614275274025	0.024873025901778	-2.90552013347009
TNFAIP8L2	3.05529928379606	2.70489310686375	4.62820071605835	0.00639347871732085	0.024930335241092	-2.90867531009921
HAS3	2.03484463318585	3.0441895202978	4.62738432400115	0.00639802104914808	0.0249446076420529	-2.90950059262849
TGM6	2.20861803976484	1.51727853811492	4.62688359454494	0.00640080893483202	0.0249505553421322	-2.91000682184085
LINC01014	2.2022483996533	1.10112419982665	4.62406626244966	0.00641652142793605	0.0249960590906703	-2.91285576205178
MIR4254	4.31251162720445	2.15625581360222	4.61949802834578	0.0064420950627392	0.0250568427139247	-2.9174776453017
MIR4779	4.04466431059605	2.94391452584777	4.6183259410024	0.0064486758279727	0.0250695154060231	-2.91866397586954
TYMP	2.63830964539761	2.82535580805377	4.61713820644339	0.0064553524866572	0.0250851254112536	-2.91986634311046
MRGPRD	2.22703270727236	1.44589887469817	4.61631807184827	0.00645996747139458	0.0250961615820986	-2.92069669873833
LINC01728	2.19133655334645	1.72153190827273	4.61498206462422	0.00646749361144382	0.0251081527106546	-2.92204956103305
TAS2R39	2.30562480899885	1.57705083420354	4.6140175693336	0.00647293329973259	0.0251258212559833	-2.92302638225605
MYADML2	2.0189360669823	2.2949855563415	4.60470400608865	0.00652573806015857	0.0252698980104311	-2.93246578399972
OR6A2	2.0142522899262	1.35064904821073	4.60193057274509	0.00654155994822661	0.0252915513978163	-2.93527907790957
MISP3	2.45343234913148	2.15519198110959	4.60177980638194	0.0065424213282581	0.0252915513978163	-2.93543204255178
PDGFB	2.35116542796804	1.56961006559779	4.600448770373	0.00655003176495026	0.0253069815889142	-2.93678262660115
TMEM191A	2.71787997784572	2.1713574684504	4.59936287204164	0.00655624826963595	0.0253171553356983	-2.9378846599215
EPS8L3	2.30223183791069	1.61501058357551	4.59920695206185	0.00655714144135562	0.0253171553356983	-2.9380429104691
TYRO3P	2.97612885297383	2.6656459118809	4.59866770276292	0.00656023157576741	0.0253256284641025	-2.93859024677038
SNORD88B	4.61363158536552	3.1652299042514	4.59775971304741	0.00656543861154577	0.0253355059635749	-2.93951194712384
TBX20	2.30832770499617	1.5625098490916	4.59489725923745	0.00658188561966621	0.0253710551138869	-2.94241839384015
PLK5	2.39916153453912	2.02956055360199	4.59369279242086	0.00658882064303171	0.0253809349752093	-2.94364172155197
LINC01396	2.15045939649946	1.38666314170158	4.59098386254417	0.00660444930782142	0.025406884457807	-2.94639382753697
CSF3	2.36423872661228	1.70945629273149	4.57995182342305	0.00666854696886564	0.0255796488314681	-2.95761252753774
LINC00235	2.94387143019852	2.49093457431404	4.57712216337375	0.0066851049664173	0.0256314869922245	-2.96049286894101
RERG-AS1	2.49813228917842	1.24906614458921	4.57702290075443	0.006685686684159	0.0256314869922245	-2.96059393022524
LINC01307	2.19906760890037	1.09953380445019	4.57684569697339	0.00668672531502969	0.0256319938265432	-2.96077434849053
CD7	2.01854336464493	1.27821529863783	4.56673176908919	0.0067463198587315	0.0257730928080532	-2.97107919344837
LINC02875	2.22145527411349	1.94920650461108	4.56455222818183	0.0067592437900223	0.0258120048472992	-2.97330179576815
SLC10A1	2.13214801914329	3.62772128327538	4.56293531240189	0.0067688502896806	0.0258417103404331	-2.97495109705042
LINC02731	2.99302370226641	3.17973289398651	4.55870797376439	0.00679404163122997	0.0259168904961448	-2.97926487708514
MIR4489	3.35664666954469	2.44059475978806	4.55609479162265	0.0068096689034606	0.0259624938994282	-2.98193277614622
DUSP5	2.43450851935605	2.29568768048814	4.55467778579084	0.00681816044384268	0.0259878610366604	-2.98337986214862
OR52K1	2.04983544144536	1.02491772072268	4.55387453583374	0.00682297950285249	0.0260004216369312	-2.98420029147128
PCDH1	2.61819415919698	2.77116938314913	4.55382201283741	0.00682329475096068	0.0260004216369312	-2.98425394102
LINC02215	2.05663241508536	1.02831620754268	4.54996466449288	0.00684649363755226	0.0260677456688707	-2.98819510738716
LINC01526	2.2653826143984	1.1326913071992	4.54582102444986	0.0068715173401539	0.0261489392201416	-2.99243116743216
GGNBP1	2.03148136364262	1.01574068182131	4.5388327118586	0.00691396330035108	0.0262504100708013	-2.99958093874938
NDST1-AS1	3.62412148992244	3.47580103079528	4.53822173269165	0.00691768887170053	0.0262539801253453	-3.00020636791857
LRRC74B	2.71692981123233	2.34949293852857	4.53624974866688	0.00692972950048616	0.0262785155980619	-3.00222535691556
LOC101927919	2.27234667878523	2.05363279678571	4.53272631162872	0.00695130421889476	0.0263443986621588	-3.00583417333549
MIR6778	2.65252886560577	1.7944883160456	4.53072838281726	0.00696357288632066	0.0263679585001842	-3.00788130975663
SH2D5	2.06094152356999	1.78733842644895	4.52495038863719	0.00699919673008623	0.0264567952323725	-3.01380484796172
LINC01397	2.16963763463244	1.47401353274006	4.52062797347461	0.00702598586621262	0.0265332302784135	-3.01823928825865
MMP3	2.10795100025885	1.71431799374533	4.51929582728009	0.00703426632942096	0.0265574076453092	-3.01960650315651
LOC101928048	2.42497855404482	1.21248927702241	4.51788637996608	0.0070430397299272	0.0265798848902818	-3.02105333282987
PM20D1	2.27792762246547	2.06939863017561	4.51750155742212	0.00704543736466899	0.0265812843809696	-3.02144841171857
DEFB118	2.13978223765214	1.36149838014146	4.51416765236628	0.00706624929258998	0.0266351038549658	-3.02487206703931
LIM2	2.33081993535327	1.48909246925116	4.51172603684752	0.00708153676073819	0.0266753292287404	-3.02738042975117
ZNF295-AS1	2.56756458376165	2.22318187875642	4.51010985174052	0.00709167733396439	0.0267028564114308	-3.02904127049834
CATIP-AS1	2.00057822148243	1.00028911074122	4.50976873819123	0.00709381978493905	0.0267073673117436	-3.02939185732317
LINC02283	2.05874462482882	1.02937231241441	4.50870011781547	0.00710053643547331	0.0267219815440929	-3.03049026381936
FLJ16779	2.14576505454091	2.27060719221874	4.50632223012785	0.00711550901886294	0.0267605218826182	-3.03293502340761
MIR299	4.19354470282833	2.85293612263633	4.50591610924856	0.00711806988907774	0.0267665931281038	-3.03335264706684
BEAN1	2.04014734601069	2.01506706400533	4.50452823590397	0.00712682952796519	0.0267767898622716	-3.03478000981566
DISC1-IT1	2.08446418735807	1.28463660211657	4.50299969683022	0.00713649159217822	0.0268037865909969	-3.03635236286409
LOC105374960	2.59787376720143	1.74433718309403	4.50122920497892	0.00714770223910874	0.0268316373181358	-3.03817402624545
LOC101927551	2.13623852075809	4.56844436997821	4.49918742405965	0.00716065627550672	0.0268695645115153	-3.04027538242984
LINC01460	2.04786415986271	1.27136979879398	4.49897053655297	0.00716203392767451	0.02687116829067	-3.04049863372714
LOC101927762	3.20244859093321	1.6012242954666	4.49753085239543	0.00717118655541291	0.0268912363630774	-3.04198073279013
TBC1D22A-AS1	2.82604015851487	2.24953350647585	4.49378444231921	0.00719506816880973	0.0269700606677627	-3.04583892251071
LINC01587	3.62986594674663	3.03210280292408	4.49225231815446	0.00720486155412751	0.0269960348519435	-3.04741734514305
COL18A1-AS1	2.09968340770131	1.93044808364877	4.4861819948264	0.0072438169181496	0.0271024946826455	-3.05367444603068
PLEKHD1	2.10911329773064	2.04982952440621	4.48487699682412	0.00725222370251796	0.0271088409596567	-3.05502029466391
SLC17A1	2.17234092608047	1.4913775671772	4.47770340413982	0.00729864031522032	0.0272492259454217	-3.06242285251371
FAM71F1	2.37317048337221	1.71900032959566	4.47743561871309	0.00730037973609007	0.027249226264144	-3.06269932955352
TRPV4	2.58890057522367	2.31840523039943	4.47572895158402	0.00731147692811396	0.0272762459859112	-3.06446163507381
LINC01191	2.00593692255271	1.53278328631963	4.47418730670373	0.00732151807387062	0.0272992995903103	-3.06605390185117
MIR4774	3.98661872302231	2.67942393869588	4.46807085809775	0.00736151546769449	0.0273707111761831	-3.0723745918015
LINC01681	2.12627508691869	1.50707055534976	4.46456576087547	0.00738455162622156	0.0274150388455157	-3.07599918081583
LINC01714	2.42775084358957	1.21387542179479	4.46162480138761	0.00740394525397127	0.0274798220096863	-3.0790417776199
ATG9B	2.00807902911012	1.84266706656004	4.456883697873	0.00743533520788394	0.0275673802292569	-3.08394937775682
LCN2	3.02884606871283	2.00201504084449	4.45493066733443	0.00744831111238695	0.0276010144982411	-3.08597194504532
RPL23AP32	-2.08242452574607	4.32515311567235	-4.45452078441466	0.00745103773017668	0.0276012964349978	-3.08639649211634
LINC01430	2.32188556118397	1.72592319215515	4.45182526104065	0.00746899797091685	0.0276523074916977	-3.0891890608168
LOC102724562	2.11945409997884	1.77782093774694	4.44780704417648	0.00749586540079243	0.0277178511537053	-3.09335390678344
LOC646626	-2.06968603190325	2.04188257057359	-4.44614757074362	0.00750699428703941	0.027745756691792	-3.09507462226546
TSPEAR-AS1	2.35612199227549	2.30337163192759	4.44484387800335	0.00751575076621807	0.0277665010833456	-3.09642670851684
C1orf68	2.10597994099274	1.05298997049637	4.44340685930164	0.00752541659732796	0.0277794439335498	-3.09791735675332
TULP1	2.48823606603251	1.74190506168246	4.44290388075177	0.00752880322077998	0.027786413139809	-3.09843917755763
HBZ	2.07151470973964	1.03575735486982	4.43722834111831	0.00756714120532382	0.0278878690217838	-3.10432988637114
PPP1R3G	2.18603657316481	1.91429056099217	4.43204684542543	0.00760234144682393	0.0279993502778441	-3.10971192341447
JRKL-AS1	2.03453989602588	1.16888684613759	4.42943058370342	0.00762018762847353	0.0280342209114791	-3.11243093179789
SMIM24	2.02779680094275	1.27842546831527	4.42668464881791	0.00763897105751523	0.0280867018026805	-3.11528578071789
LINC01755	2.34707937522525	1.17353968761263	4.42559546105961	0.00764643658420823	0.0280917295296974	-3.1164184747307
SCGB1D1	2.34707937522525	1.17353968761263	4.42559546105961	0.00764643658420823	0.0280917295296974	-3.1164184747307
MATK	2.14146297189552	1.34497202333327	4.42556281008948	0.0076466605126373	0.0280917295296974	-3.11645243257829
ZNF280A	2.13160615373468	1.81586061220335	4.42547068364415	0.00764729237992823	0.0280917295296974	-3.11654824728729
OR10V2P	2.13373804646227	1.45619285871327	4.42382856939562	0.0076585653916869	0.0281185292321634	-3.11825631124534
SCARF2	2.03369917035401	3.60675486262295	4.42287344095374	0.0076651312262116	0.0281389823205	-3.11924998024616
DNAAF1	2.18801869329309	1.88736968887702	4.42130763940552	0.00767590925233349	0.0281566171795935	-3.12087925211505
FASLG	2.05909017886789	1.02954508943395	4.41912844384868	0.00769093901583498	0.0282007745707704	-3.12314737849056
BEAN1-AS1	2.15554896293305	1.07777448146652	4.41360886058136	0.00772916140508726	0.028280691608556	-3.12889531688425
PRSS3	3.06641159051393	2.96597563064025	4.40983399055505	0.007755429778804	0.0283490231754162	-3.13282892613696
MIR3123	3.68034306442334	2.53036072192518	4.40774816319594	0.00776998929032617	0.0283866763515961	-3.13500336030343
ANGPTL8	2.45599254527505	1.82806490971465	4.40496696985767	0.00778945233711383	0.0284146198644098	-3.13790369070655
OR2B2	2.45870102748115	2.27177923234161	4.40457233526459	0.0077922186408181	0.0284173257423355	-3.13831532189116
LINC02667	2.33261309364374	1.69074672057648	4.40230320578322	0.00780814705412386	0.0284417181698105	-3.14068262357756
LINC01744	2.07727327856554	1.03863663928277	4.40204581991913	0.00780995620583417	0.0284417181698105	-3.14095119267752
LOC100422212	2.05149793605244	1.02574896802622	4.39339239802389	0.00787106677255274	0.028582549001909	-3.14998624979749
DIRC3-AS1	2.06200029077727	1.52907989976952	4.39327842577593	0.00787187536695901	0.028582549001909	-3.15010532172181
HRH2	2.01173187004496	1.68308480854861	4.38397208712537	0.0079382294990302	0.0287549417503322	-3.1598345025551
EHD4-AS1	2.28912430698101	1.84553021081153	4.37777132545778	0.00798280378612441	0.0288777952493317	-3.1663240597525
MIR4504	3.62671903165184	2.69304647232608	4.36526631270835	0.00807358899860874	0.0291303960237098	-3.17942867322397
DEFB110	2.07950870493762	1.03975435246881	4.36441747048853	0.00807979511016631	0.0291391973122411	-3.18031905008773
PCDHB18P	2.54137426778999	2.9793237136237	4.36284241017587	0.00809132556681592	0.0291621851106832	-3.18197146052193
NAALADL1	2.23266101973905	1.97310096509805	4.36076437889105	0.00810656751868034	0.0291948772190808	-3.18415210121541
LINC02150	2.63190110002396	2.49217137696125	4.35172660139515	0.0081732492096043	0.0293526976313425	-3.19364354570219
SNORD14D	5.58227913183377	4.16906005280008	4.35034131942	0.00818352649833383	0.0293821435144596	-3.19509942811512
CA5A	2.11696753615279	1.52559248437538	4.34756912656577	0.00820413852141815	0.0294299922756136	-3.19801375444045
LOC105374338	2.98171516755728	2.38934656628155	4.34627936266717	0.00821374893806976	0.0294532579851302	-3.19937003226506
SLC25A3P1	2.2800680088154	1.1400340044077	4.34284593379538	0.00823939659953709	0.0295261375861385	-3.20298172120871
H2BW1	2.11801709516288	1.05900854758144	4.33804271327917	0.00827543369523719	0.0296068717148175	-3.2080372388394
LOC112694756	2.00991981353764	1.84584260137243	4.335519161996	0.00829444087152609	0.0296523639652357	-3.210694708542
MCF2L-AS1	2.55773098239869	2.40611501697963	4.33175608733057	0.0083228788049564	0.0297352327032921	-3.21465922684193
GSC2	2.98090899610098	2.1706191708361	4.32668357790358	0.00836139263112872	0.0298250775450067	-3.22000658705074
PGA5	2.76622328349103	2.07201952127143	4.3229504697903	0.00838986979625803	0.029880193715187	-3.22394440089956
[truncated: 301 more rows]
