# Supplementary material for: Kidney organoids as a novel platform to evaluate heat‐stress‐induced acute kidney injury pathogenesis
Source: Bioeng Transl Med. 2025 Nov 20;11(1):e70092. doi: 10.1002/btm2.70092 (PMC12821206; doi:10.1002/btm2.70092)
Supplement: Supplementary file 5 — Table S3. Differential_genes of steady‐state RNAs. [file BTM2-11-e70092-s010.csv]

	logFC	AveExpr	t	P.Value	adj.P.Val	B
MIR4749	2.91152633734263	1.45576316867131	60.590537518006	4.39666255098658e-08	0.000378725811222964	8.65056969659556
CRB2	3.59860283176014	6.34087580610399	59.7708195582321	4.69207333955412e-08	0.000378725811222964	8.62168728296238
MIR6845	4.43331610320098	2.21665805160049	59.1449149869936	4.93390100597043e-08	0.000378725811222964	8.5990250001285
MIR4270	2.74100771913511	1.37050385956756	57.3759462984165	5.70353871189207e-08	0.000378725811222964	8.53197492142886
MIR5191	3.98764263885365	1.99382131942683	54.2188959954874	7.47250594353055e-08	0.000378725811222964	8.4002531419025
MIR623	5.56950467108507	2.78475233554253	53.3995860873467	8.03576938728971e-08	0.000378725811222964	8.36329475456521
MIR12129	3.71748190030951	1.85874095015475	49.5242386307963	1.1512548931814e-07	0.00043940873459569	8.17080345586857
H2BC10	3.18971174940923	6.7775957801449	48.2525679295598	1.30339216303183e-07	0.00043940873459569	8.10059396178071
H3C12	2.66438597274135	8.09552851575815	47.5454896914946	1.39850011010722e-07	0.00043940873459569	8.05989087463682
H2AC15	2.14966055751131	5.93325233004393	43.7991694386919	2.06864743817876e-07	0.000535546350164096	7.82222142987069
PLXNB2	2.26321522852998	6.64994285529311	42.4676855973476	2.39676903339455e-07	0.000535546350164096	7.72784015402464
LRP1	2.95694671274103	5.85069004806041	42.2331870998388	2.4608974652932e-07	0.000535546350164096	7.71062506482763
H2AC11	3.25824231444852	8.64250816930968	42.2291452645211	2.46202084734891e-07	0.000535546350164096	7.71032674149558
H2BC7	3.13811310228921	7.09671000667754	40.8607822089945	2.88073948923612e-07	0.000581868223404421	7.60611103392079
H2AC8	2.50904464536868	8.61965163825213	38.4147929375845	3.86634980556736e-07	0.000684911111757108	7.40260678268057
H3C11	2.43367456427681	8.09721803501197	38.3961585104416	3.87530157299446e-07	0.000684911111757108	7.40096518588195
SNORA119	3.34939999266566	1.67469999633283	36.4754009173194	4.94902860689335e-07	0.000823227240857237	7.22369002394855
NLGN2	2.02003777427108	5.12893134192759	35.7727370434895	5.42963772507375e-07	0.000852996086609086	7.15462827646378
H2BC4	2.5699383777146	7.81496597215363	34.5073223896804	6.44585132726456e-07	0.000931299180183103	7.02410167461435
TXNIP	2.15511637844651	6.66285480768351	34.3510335785249	6.58674008192307e-07	0.000931299180183103	7.00740691118118
PTPRF	2.00685689991727	6.03940720989755	32.924429419492	8.06120285964555e-07	0.000969010295861168	6.84882769346547
PLCG1	2.21929728870357	6.74268842385146	31.8587333503342	9.42829502872612e-07	0.000969010295861168	6.72266165031336
CCDC134	2.29365943891812	4.3360279986679	30.7011519645673	1.12444710465489e-06	0.000969010295861168	6.57753787124723
FLJ13224	2.60463056497055	3.15070183217187	30.5005189399542	1.16008385104814e-06	0.000969010295861168	6.55148262920053
ZC3H7B	2.86141229008823	5.4060129090068	30.4403406003879	1.17103785670724e-06	0.000969010295861168	6.543613929761
H3C8	2.59970107793165	8.14728803886487	29.6993569926199	1.31672073794904e-06	0.000969010295861168	6.44465064108429
PCDHGB6	2.2044205407697	5.0182012014822	29.0925446444179	1.45258736937378e-06	0.000969010295861168	6.36065472684204
H3C10	3.23622650464049	7.75882031283416	28.8941755065958	1.50063663381727e-06	0.000969010295861168	6.33259886200948
SRCAP	2.53531208816704	5.58416035652509	28.2245898678629	1.67765063677876e-06	0.000969010295861168	6.23564845139735
H2AC16	2.0987000056912	7.28579262854922	27.6958007712784	1.83550393937929e-06	0.000969010295861168	6.15654974557735
CCDC71	2.61446150385236	4.44187418283298	27.5199483045472	1.89193662806461e-06	0.000969010295861168	6.12973294793289
H3C2	3.22943169948178	8.93785907999594	27.4944830544926	1.90028137765214e-06	0.000969010295861168	6.12582804510825
H2BC17	2.62302037670796	8.12971555321667	27.440814735668	1.91801411269248e-06	0.000969010295861168	6.11758045024341
DCHS1	2.49106343017201	5.79758127359595	27.4356286839973	1.91973822467707e-06	0.000969010295861168	6.11678217877409
CELSR2	2.36605194605848	7.07481629847451	27.3941962817149	1.93357994397221e-06	0.000969010295861168	6.11039642150858
PCSK7	2.03143477384138	3.85014987692756	27.2726841766705	1.97487563204564e-06	0.000969010295861168	6.09158393025311
ZNF646	2.12207382683218	4.94759454400108	27.2549610746251	1.98098746716082e-06	0.000969010295861168	6.08882946743305
LLGL1	2.51868323838428	5.59142218141719	27.2023594682645	1.99926222948527e-06	0.000969010295861168	6.08063838407812
DLG4	2.05319178786692	4.70776211984584	26.5055949209455	2.26165979620856e-06	0.000969010295861168	5.96984843437655
INTS1	2.32087077801708	5.64087276206638	26.4321329722204	2.29168495116738e-06	0.000969010295861168	5.95791427904336
PLXNA3	2.02937899345266	5.09510815133581	26.3796620179438	2.31342580797217e-06	0.000969010295861168	5.94936000868784
FASN	2.0840744794282	6.96916028808756	26.1929691018048	2.39282803667759e-06	0.000969010295861168	5.91871821202597
FLNA	2.45809245902005	7.87001972953244	26.1702861339813	2.40269803773802e-06	0.000969010295861168	5.91497326958417
MAN2C1	2.09950971230014	5.22122446652439	26.1402974366551	2.41582257066238e-06	0.000969010295861168	5.91001479541153
HSPA1B	2.72230053727186	3.76630288665059	26.1013954958939	2.43297726169259e-06	0.000969010295861168	5.90357004570598
MIR4653	4.47921514237737	2.23960757118868	25.4958441685629	2.71997741989985e-06	0.000970011994338628	5.80139654855973
ABCA2	2.10464189576888	4.08387873580213	25.4340767642388	2.75149464810999e-06	0.000970011994338628	5.79077532955471
PKD1	3.18924152562451	4.20199793064496	24.9689218665299	3.00357012668698e-06	0.000970011994338628	5.70956977961432
PHLDB1	2.15950814160556	5.30125018393444	24.568710095931	3.2430698913676e-06	0.000970011994338628	5.63793663356606
CASKIN1	2.32224039788864	4.11958017558654	24.3773282969508	3.36572794311813e-06	0.000970011994338628	5.60308852436009
H2BC18	3.12003694761568	5.95007959045326	24.068237719471	3.57588425938704e-06	0.000970011994338628	5.54597762518413
NOTCH1	2.42019248999296	7.02339856870912	24.0359423850919	3.59874497708013e-06	0.000970011994338628	5.53995043205918
MIR329-1	3.63240596302843	1.81620298151421	23.9551645113781	3.65670219441016e-06	0.000970011994338628	5.52482483934998
ZNF687	2.02509858250164	4.87931454075211	23.7456041369352	3.81239737175821e-06	0.000970011994338628	5.48524733231686
TCP11L1	2.00013984979453	5.01195383798376	23.1836662018888	4.27115250432488e-06	0.000970011994338628	5.37665940869396
MIR488	-2.91258130166703	1.45629065083352	-23.1551857226597	4.29612968641381e-06	0.000970011994338628	5.37105837487641
H2AC21	2.55889769495766	6.07167025689636	22.9356308503213	4.49471767384957e-06	0.000985502058747559	5.32755740253321
CACNA1H	2.44117176377991	5.27649652764491	22.5812076574443	4.83923189359607e-06	0.00102122238423216	5.25610849063356
ATF6B	2.05452908900843	3.95538924457532	22.2412456646032	5.2000886742869e-06	0.00104289437965592	5.18611550187702
SBF1	2.24946011780608	6.01117412620089	22.20768242828	5.23744936813863e-06	0.00104299009318468	5.17912625349426
ERCC2	2.13505266542782	5.5322024464449	21.8214083275825	5.69165125120518e-06	0.00108748996001068	5.09764280633951
PLXNA1	2.32216412003555	6.86010440318316	21.2396565307618	6.4690201151059e-06	0.00114394753711697	4.97118838209485
ARHGAP27P1	2.06978801690493	2.79581847608662	20.7253689646599	7.26525655568669e-06	0.00117827528594136	4.85549529564173
TRRAP	2.29600082066729	6.19570766797482	20.6727852240085	7.35316705439731e-06	0.00117827528594136	4.84345269240517
PTPRS	2.41654509744526	8.00988792352034	20.440131002283	7.7578786191996e-06	0.00117827528594136	4.78968408937613
WDR6	2.10859357710747	6.82505241488377	20.432200771011	7.77214117595518e-06	0.00117827528594136	4.7878372216293
APC2	2.07640061149305	5.97444246998468	20.4258679992232	7.7835534310102e-06	0.00117827528594136	4.78636171218915
LENG8	2.24202205591533	4.35522021198199	20.173629254379	8.25501862808197e-06	0.00117827528594136	4.72710103494922
CLEC16A	2.07562230042807	4.74464764579991	20.0671407914677	8.46436795064496e-06	0.00117827528594136	4.70179250156076
CXXC5-AS1	2.58312713552588	3.34305389623602	19.9640482732472	8.67317638697629e-06	0.00118483131338607	4.67712456279198
H3C4	2.21815082320727	6.50733727679217	19.7726314225224	9.07762283179987e-06	0.00121177021310117	4.63088258790059
SLC12A4	2.31189124448768	4.77827868762412	19.665316784258	9.31432853441595e-06	0.00121177021310117	4.60470455994283
BCR	2.13386307398401	5.8972597473493	19.6466869266416	9.35617609190013e-06	0.00121177021310117	4.6001413273222
GCN1	2.01355857231481	6.10509652016731	19.6001713471092	9.46165707782411e-06	0.00121177021310117	4.58872340845852
SDK2	2.37050714774816	6.34448795766486	19.580679570722	9.50628401425466e-06	0.00121177021310117	4.58392852458625
CCDC85C	2.27833656683542	4.59989992934027	19.566509536219	9.5388862243715e-06	0.00121177021310117	4.58043891828425
PRR12	2.04430017627628	4.85326664553298	19.4227045400061	9.87750505283446e-06	0.00121289503565997	4.54484037630507
MED12	2.19650156694199	5.7123168671785	19.394712737818	9.94509431886901e-06	0.00121289503565997	4.53787186578496
BAHCC1	2.20918153163678	5.13839359360132	19.208255662415	1.04098434079543e-05	0.00122766596907043	4.49112392487385
TNKS1BP1	2.16792205208646	5.08703192969422	19.0355356859685	1.08639287127974e-05	0.00124376589530561	4.4473021283135
DNAJC14	2.21246097353929	4.70207437188009	18.7534326794489	1.16581425641701e-05	0.00125627662960572	4.37463460480285
PIK3C2B	2.01643791959299	5.96365258784531	18.5628284607137	1.22345820752351e-05	0.00128136856267962	4.32475238632832
AMER1	2.40714728307509	4.10110792760721	18.1997458628619	1.34308516166224e-05	0.00128966531825889	4.22793370097262
KMT2D	2.50782971132399	4.67101426380173	18.0678036742008	1.39002288805581e-05	0.00128966531825889	4.19215283570946
PLEC	2.60434439049937	4.71296273541566	18.0149529251259	1.40937802227367e-05	0.00128966531825889	4.17772947123908
SNORD167	4.6723435069562	4.90814783230395	17.6695814602951	1.54419063514162e-05	0.00128966531825889	4.08217060734013
CELSR3	2.41771633058233	5.62559511732976	17.4671260924269	1.63045989352623e-05	0.00128966531825889	4.02508076201275
AGRN	2.13658743299153	6.2923374018904	16.9238831117385	1.89234889503789e-05	0.00133897031149782	3.86782121325176
H2AC13	2.41698810541005	6.87048799260385	16.9094997815325	1.89994633792405e-05	0.00133897031149782	3.86357469791865
NOTCH3	2.23332903975273	6.17041041745462	16.8292946175293	1.94299271403728e-05	0.00133897031149782	3.83981494718287
PKD1P3-NPIPA1	2.27187680965909	2.60034398811197	16.6950465530671	2.01770805879076e-05	0.00135083571442441	3.79973927378774
H4C5	2.76399655817875	8.56350199297263	16.6711055068731	2.03139400164553e-05	0.00135480565043708	3.792551751139
H2BC6	2.92532169689399	7.05258079143469	16.4839897411559	2.14230749228892e-05	0.00139001106884896	3.73594709723438
GLYCTK	2.47581694315392	4.1567948550749	16.3083276162464	2.25314367168753e-05	0.00141667890152025	3.68210490801707
VEGFA	3.56804437209739	4.68613260900175	16.2418494156218	2.29688490936786e-05	0.00142750135092537	3.66154845973935
RPTOR	2.04388442069872	4.88161943203722	16.2246502596014	2.30836788182803e-05	0.00142997361544513	3.65621385493424
POMK	3.49856861214818	4.82285474013862	16.0557689715181	2.42488009483609e-05	0.00146510657598763	3.60347399013227
IGSF9B	2.96654827270674	4.38073195100437	15.9246102751308	2.52028506578219e-05	0.00148476293937893	3.56206021769871
H2BC15	2.86632110701339	7.02650572645976	15.878894093061	2.55459875772414e-05	0.00148573091220078	3.54753063596091
C15orf62	2.10830768114831	3.12621285322605	15.7117933020715	2.68491070434561e-05	0.0015042372413424	3.49400118104678
SOGA1	2.07818803104015	6.10092388071815	15.678243240982	2.71203239372009e-05	0.0015042372413424	3.48317319033059
CD37	2.70861238553093	4.5781698837557	15.6125921100065	2.7660664598462e-05	0.0015042372413424	3.46190620308295
H2BC9	2.32641909277847	6.99939821981373	15.4502627833937	2.90534526818059e-05	0.0015356514671703	3.40886990054568
KIF21B	2.13012454389651	5.92019183248496	15.3712836787212	2.97616191598045e-05	0.00155563598262653	3.38283058229632
MAMDC4	2.05817520415641	5.78398584691349	15.3269071328957	3.01686533746295e-05	0.00155961458889904	3.36813137463291
DLG5	2.01500338683182	4.79306690101333	15.1856769822444	3.15094866796272e-05	0.00158011570684314	3.32102005769421
TMEM151B	2.14243831734001	4.55262845714321	15.1132467323139	3.22249791590586e-05	0.00158011570684314	3.29666181206865
RAI1	2.09886097557179	5.43299437289511	15.0072650660158	3.33075423400326e-05	0.00159358339686403	3.26077641290568
GPR62	2.26191883535319	3.26405835960735	14.6170469160041	3.76906805602434e-05	0.0017012107615127	3.12609462869875
MIR1246	-2.90720733934005	1.45360366967002	-14.4182380259663	4.01903574903945e-05	0.00173247397730697	3.05588859803222
SEBOX	2.49641545928318	2.78228445230955	14.2313693520589	4.27242165649127e-05	0.00177214319903376	2.98889045913097
FBXL14	2.23187343221853	5.21313176517596	14.2273877727027	4.27802669407771e-05	0.00177214319903376	2.98745213592034
MIR4685	3.80421994681699	1.9021099734085	14.0311513644367	4.5655958664906e-05	0.00179358749062993	2.91599512939147
PCNX3	2.0344752895502	5.38756691446988	13.8662323978746	4.82544332478716e-05	0.00184896864957088	2.8550681300449
LINC00235	2.35780269955399	2.70361245041628	13.8548062485431	4.84409795768176e-05	0.0018505243084373	2.85081687246188
AJM1	2.95551828403293	3.50841370791198	13.8178385166907	4.90505065910768e-05	0.00185455238150844	2.83703561323127
H2BC13	2.82952577516136	6.46622565555583	13.8048605431877	4.92666771334717e-05	0.00185455238150844	2.83218776178725
MIR6851	3.74397674663786	1.87198837331893	13.7739588436056	4.97860359095501e-05	0.00186224529035729	2.82062408723013
YPEL4	2.02192428910853	5.46136988106734	13.5610616839548	5.3549177042012e-05	0.00190234124170103	2.74016232700552
GPR50	2.62187610481559	3.61747241757957	13.538080279431	5.39755621688238e-05	0.00191031553424592	2.7313929357083
TTBK1	2.01779930345169	3.75400596533334	13.5090762677403	5.45195407994742e-05	0.00191607734390544	2.72030180621398
PI4KA	2.00238671919979	5.57945110028739	13.50667981448	5.4564781675163e-05	0.00191607734390544	2.71938422261625
CELSR1	2.04222854341832	3.91061120749065	13.4579277629936	5.54950295282537e-05	0.00192159644902699	2.70067818893078
CCDC78	2.72957363068706	4.45319405750689	13.400005101772	5.66252198339046e-05	0.00192234128278493	2.67835570563581
ZGPAT	2.14813508570304	4.44354977863763	13.3905636918474	5.68120590450807e-05	0.00192234128278493	2.6747070260789
SH3D21	2.2739917056212	2.9061338737014	13.3827461979222	5.69673242440684e-05	0.00192234128278493	2.67168376546568
NYAP1	2.64415692992757	3.41057729779181	13.2991033658148	5.86609856757252e-05	0.00195757383280083	2.63921403601079
WNK2	2.16013250189111	4.94267530892078	13.230529559501	6.00949232458193e-05	0.00197326592907142	2.61242567184869
MIR16-1	-2.78190505130359	1.3909525256518	-13.1912371017782	6.09355899406848e-05	0.00198518042896623	2.59700713228426
MIR924	-4.66065880618841	2.33032940309421	-13.1264805068093	6.23521917828282e-05	0.00199656129026841	2.57148591910838
HK2	2.85888225099091	4.7744768182195	13.0764311593091	6.34742957029655e-05	0.00200877599512391	2.55166615922892
HSPA1A	2.1616784217382	4.01155461851332	12.9754065215651	6.58142659960573e-05	0.0020312730422963	2.51140568098291
SZT2	2.3188219220431	4.05441349145785	12.9301037737664	6.68972547185198e-05	0.00203849199238179	2.4932401494801
BSN	2.29389286716821	3.75778979514579	12.8334195328138	6.92811948674167e-05	0.00206053637621787	2.45423836481788
H4C4	2.75473772247424	6.76160912715504	12.7827868262469	7.05704292172479e-05	0.00207089737369089	2.43368561718186
PLEKHG5	2.15071085963436	4.08915517972028	12.6602744194532	7.38113631972729e-05	0.00211778431255924	2.3835875217357
HELZ2	2.03334580453716	3.73996990422417	12.627168881559	7.47176971560506e-05	0.00213016468612221	2.36995968620241
TMEM140	2.34064710896697	4.34124354534097	12.3608324957959	8.25184580406554e-05	0.00222870769481724	2.25889859683643
FLNC	2.41325283448216	3.63737024161125	12.3363668998447	8.32831064547073e-05	0.0022314244887644	2.24856758368081
PLXNA2	2.06650955150642	5.85059642902084	12.2093769936198	8.73918728414893e-05	0.00227766578821349	2.19458845205673
CEP170B	2.03005532087952	4.28664668293467	12.1929639562173	8.79405458503995e-05	0.00228400720956641	2.18756797573345
SNORD116-13	3.06455942004344	5.49007847605163	12.1403593598574	8.97272262971382e-05	0.00230031141821982	2.16499873932257
MIR2052	-4.44599338582417	2.22299669291209	-12.0724763295722	9.20978383500921e-05	0.00231595354654435	2.13571973182378
LAMA5	2.17349339216076	4.0545778234812	12.0434501662465	9.31344567925267e-05	0.0023224481209692	2.12314668524199
SNORD14C	3.2934388721673	5.40066471956328	11.99447668074	9.49154785928828e-05	0.00234003478958111	2.10185989551499
CUL9	2.17120226667216	4.49914016981786	11.9663489243463	9.59569338655549e-05	0.00234607848954706	2.0895920674308
MYO15B	2.0206602837988	4.10392180671716	11.8940322472992	9.86983029568409e-05	0.00239159435391049	2.05791026785541
KRTAP5-1	2.13395164818896	2.54846852157631	11.8444986235898	0.000100630483362398	0.00239732839808078	2.03609157223535
PCDHGC4	2.43195994424707	3.27417683028758	11.7728780586735	0.000103505349390713	0.00242204464539187	2.00437257488926
HSPA6	5.17536331729382	4.30456913270814	11.7675387259295	0.000103723603704984	0.00242204464539187	2.00199974875133
MIR619	4.3657157706897	2.18285788534485	11.7145390767104	0.000105920360826679	0.00244707186556931	1.9783846040365
EME2	3.07617226298253	4.17726436830896	11.6325150087898	0.000109431564316163	0.00246967739483834	1.94161398392371
ZNF460	2.40871549916957	5.43779225949856	11.5797372661114	0.000111764945077616	0.00248466125542833	1.91780963337604
H4-16	2.44621372152078	4.67601300504604	11.5672942670713	0.000112323758412668	0.00248674938258999	1.91218085436985
PCDHGB4	2.55107229132919	3.75904132259859	11.5661155954631	0.000112376866462764	0.00248674938258999	1.91164733469886
FGD1	2.3122828144204	3.9976884473483	11.5359371314449	0.000113746978695	0.002501195228256	1.89796773148623
NDUFB1	-2.06720807476677	7.44998706159981	-11.5258747853602	0.000114208273528681	0.0025031134201177	1.89339821759888
SNORD14D	2.14486764932751	5.53287582928135	11.4374875765193	0.000118358492345156	0.00255562589609506	1.85307920618385
SIPA1L3	2.23160690935022	4.69666088739953	11.3923515238668	0.000120547759433874	0.00257369724975367	1.8323638130059
MYLPF	-2.76466886646343	6.01988455797501	-11.2064438690185	0.000130094572669756	0.00267708156147398	1.74612837638405
LINC00852	2.59532954030598	2.6418996315563	11.1623258198029	0.000132492046104152	0.00269444356134894	1.72544516330329
TNNI1	-2.24620357691159	3.36022878248554	-11.1196740335509	0.000134860522814116	0.00271236547947195	1.70536855616193
HSPG2	2.48171852416159	3.44868827844572	11.0937849906848	0.000136322993204743	0.0027284000121625	1.69314337069537
TNS1	2.02858770332087	3.44639825179744	10.9995820585693	0.000141807982431544	0.00278668945601057	1.64840888644985
SNORD26	2.48799528266026	4.70802896484971	10.9463282680297	0.000145026090605814	0.00282441307861653	1.62294465607115
SNORA9	2.47184756928446	3.98595992136794	10.7771112783993	0.000155851016099104	0.00292181257678461	1.5411758385998
SPATA25	2.21528178380629	2.78511091182439	10.7093430522118	0.00016045701724205	0.00295019735602775	1.50805879103098
MIR4786	-2.91788762184214	1.45894381092107	-10.6424663093015	0.000165163752991564	0.00299205619445696	1.47516653594519
PCDHA8	2.59786942164574	2.61376968725251	10.4660746365317	0.000178397085859442	0.00311594366518425	1.38738970268022
MIR6865	4.76483798136318	2.38241899068159	10.4424976757614	0.000180260892209548	0.00313011656349532	1.37554340871047
MIR548Y	2.76426739397297	1.38213369698648	10.4067365120592	0.000183132748259417	0.00315179750307996	1.35752326296046
MIR663A	3.90818980118941	4.68737030206755	10.3606430615839	0.000186915880568682	0.00317263341579903	1.33420389746576
MIR1827	3.11275464134549	1.55637732067274	10.3066372049829	0.000191468573893424	0.00321135725537263	1.30674765844028
TSSK3	2.06363336880747	4.14525251814703	10.2202823126137	0.000199028360643332	0.00325776773892881	1.26254219249717
COL18A1	2.04330698585233	3.89005140243315	10.1783360739884	0.000202829653821257	0.00328877118736095	1.24093377373597
MIR4639	3.05654693345973	1.52827346672987	10.168076463085	0.000203772645343271	0.00330027655499256	1.23563494886386
SNORD84	2.33514897655182	2.95697176565695	10.0989597156252	0.000210264458043216	0.0033644066368394	1.19979737324988
PFKP	3.13749712616679	4.10226919223553	10.0581331289602	0.000214215841162454	0.00339741758631064	1.1785127142894
MINK1	2.02632717721012	4.87269874276929	10.0510204204618	0.0002149133316032	0.00340466061124667	1.17479570316268
MIR6793	3.57130297387199	1.785651486936	10.0482679886952	0.000215183973834358	0.00340513285511358	1.1733566105918
COX7A1	2.16168010056016	2.96607218415404	10.0353251000001	0.000216462128370291	0.00341571203891365	1.16658420464162
SNORA93	2.15422109927584	1.07711054963792	10.0273577402618	0.000217253466593709	0.00342370484325655	1.16241091238934
MIR657	3.37347132160488	1.68673566080244	9.98265130549141	0.00022175881893808	0.00346075931673898	1.13893207615158
LINC01589	2.60220278251419	2.3766061106298	9.91104679297612	0.000229210962767358	0.00352612143672718	1.10110736699892
LOC340512	2.43633486665823	3.91291330775479	9.85559870832161	0.00023518888679789	0.0035624871236307	1.07162968326791
ZNF649-AS1	2.19117221233967	2.16008678590444	9.81604795869638	0.000239567476445889	0.00359558581353869	1.05050250580879
LOC100130548	2.62752291447815	2.9087723327441	9.79821039805431	0.000241574228474241	0.00360385343589884	1.04094638178434
MYO18A	2.01394453593308	4.79436001471383	9.74340909143162	0.00024786693368519	0.00365632819548763	1.0114793594702
MIR5092	-2.52004308199967	1.26002154099984	-9.73602359540435	0.000248729960071608	0.00366714588681174	1.00749557900608
ATP5MD	-2.08295854452695	6.66923190646964	-9.61377922490684	0.000263552570001953	0.00378311653528691	0.941118686652291
RNF123	2.18622319267938	4.34807214389664	9.58798936843336	0.000266813794230857	0.00381443906636005	0.927008830347023
MIR1205	5.17295104675611	2.58647552337805	9.44400554059615	0.000285937364402127	0.00396359646596243	0.847541743789329
TXNDC5	2.06678530434192	1.73145675719232	9.42895135464826	0.000288030353340608	0.00397057747824583	0.83916456500716
SNORD116-24	3.78072198577144	4.0901958052625	9.42123359060799	0.000289110482745092	0.00397639408125764	0.834864795186941
MIR553	4.22481715311977	2.11240857655989	9.40244079945846	0.000291760993532488	0.00400117234486503	0.824380406409182
MIR8067	-3.13921440009156	1.56960720004578	-9.29991504662094	0.000306745348674526	0.00412040857900757	0.766818953657487
TYRO3P	2.5251003208768	2.61691869101724	9.19645182595366	0.000322812420609751	0.00423595806496637	0.708101174233541
BTBD19	2.08506973665645	3.87784962692489	9.15227782809043	0.000329978728592837	0.00428623724719718	0.682835803116194
MIR3161	2.36569585557825	1.18284792778913	9.13794028930122	0.000332345602136596	0.00430035484133449	0.674610031235106
PCDHA6	2.44712180384084	2.97614870735168	9.11971074103643	0.00033538444543437	0.00432072954350483	0.664133269538248
COX6C	-2.12763686239602	7.76898882905742	-9.11602580679039	0.000336002761554398	0.00432293520236213	0.662013028100831
TNNC2	-2.20739359530632	5.83793877914641	-9.07033062311151	0.000343784955174956	0.00437907701010694	0.635651840609987
SIDT2	2.03133347462087	4.15926481713395	9.03166752499391	0.000350538832302683	0.00442635311082455	0.61324709075497
NTN3	3.01538358017574	4.35314649632229	8.96451851449173	0.00036265091055256	0.00450177456040619	0.574114638239799
RGL4	2.21690822534679	4.06681951325737	8.93112681466009	0.000368860537386975	0.00454277952881014	0.554549899460983
PCDHGB7	2.48882361005178	3.20052779306772	8.87856072948135	0.000378896222382627	0.00460835586087567	0.523607907075406
ZBTB12	2.17657650257871	3.09531939964561	8.86279916050329	0.000381968912586703	0.00463705740450538	0.514295958499642
LOC100128882	2.46396072143366	3.10015353866996	8.85673744902176	0.000383158578987159	0.004638547305937	0.510710473188102
ATRNL1	2.03056877615015	5.19123659623288	8.84575800536337	0.000385324722682768	0.00465650107180484	0.504210181443534
PCDHGA11	2.59510177804414	3.03994817020406	8.7037058433293	0.000414717865411262	0.00483803292000812	0.419407693457623
SNORD116-22	4.48660232666275	2.75711458657467	8.59847893783519	0.000438233792667933	0.00499491140228288	0.355736185892253
LOC646471	2.14983064182585	2.39518713475276	8.52808608169651	0.00045485907126715	0.00509554313232094	0.312729215570005
FARP2	2.01815611342825	3.75598575702714	8.51940467862088	0.000456961352649811	0.00510377020891882	0.307402057985886
LOC284009	2.15856836211425	3.16734670749541	8.34253385221038	0.000502437567472224	0.00535940323690585	0.197742473477128
MIR487B	3.92184216003635	1.96092108001818	8.33955313834161	0.000503249238427781	0.00536407160356607	0.195875819737204
SLC16A3	3.6752230952088	3.37753017943483	8.28711625446627	0.000517788234513913	0.00546343869238225	0.162935176504678
NDST1-AS1	2.69627980594184	3.54673070009135	8.11274783210876	0.000569887707838243	0.00580730976657652	0.0519844149605548
EVX2	2.06245983155409	2.80516600345727	8.10575940493596	0.000572103394784297	0.00581731024728888	0.0474917198732836
MYL1	-2.38674745603651	5.86727965181359	-8.09093928187821	0.000576836330582005	0.00584872441226863	0.0379523490246054
RPL21	-2.35621829781451	8.97026587806353	-8.08802694552157	0.000577771910551048	0.00585389970854981	0.0360758469220013
MYL4	-2.47680103695932	4.43065381665776	-8.03151486576588	0.000596290833834081	0.00597370932455359	-0.000460541546780213
AATBC	2.60354668793787	2.78634286772732	8.03040616957586	0.000596661196595507	0.00597464069310472	-0.00117970815264634
TNNC1	-2.18109605741826	5.03006182413658	-7.99125091774484	0.000609919365767894	0.00605439534415245	-0.0266369508232929
PCDHB3	2.13205264110602	3.92509083571485	7.97090424365347	0.000616947918150097	0.00609362669558101	-0.0399109096278334
MIR4523	2.27364260363923	6.95013097493409	7.90179492188754	0.00064155542138288	0.00621298089241954	-0.0852304896322549
H2BS1	2.55652001342766	1.50679350494049	7.63040432362602	0.000750279884624856	0.00683298376084434	-0.266769012348853
PCDHGC5	2.40398525758731	2.08061972683165	7.51728306782524	0.000802024514676328	0.00712143300990177	-0.344167813028087
H4C8	2.44715086358011	6.78625835270662	7.44246655738948	0.000838596043283221	0.00732586311769012	-0.395934009973957
MIR3176	2.56354068045355	4.33254695504405	7.43676118605282	0.000841465804087649	0.00734412654567609	-0.399900660617369
OBSCN	2.38050184529898	3.33624678418793	7.40391891742554	0.000858215174074556	0.0074352355062746	-0.422787094005896
SNORA88	-2.18537394673174	1.09268697336587	-7.37877777146643	0.000871306508311339	0.00751870779433263	-0.440368093070126
MIR6071	-3.25221474924689	1.62610737462344	-7.34717576439276	0.000888101946622838	0.00759622024427212	-0.462542797122977
SNORD149	3.63810383897844	1.81905191948922	7.22742781614989	0.000955353541475319	0.00798330007264748	-0.547342086647551
MIR5581	2.70467292237289	4.73425801905346	7.17692534275893	0.000985528589498286	0.00814300279431609	-0.583477288942856
SNORD101	2.16227145383973	4.70901473676704	7.15448578046331	0.000999300340376991	0.00820982423741446	-0.59960481041697
MIR3612	-3.113911309019	1.5569556545095	-7.1182824595999	0.0010220065448044	0.00833805105974132	-0.625718160147416
ARRDC4	2.16752878411451	4.32150302079387	6.98324525206286	0.00111231242555153	0.00882833307418481	-0.724153677965263
SNORD159	2.76807515734089	4.5932725843186	6.93931267395431	0.00114372283266418	0.00896899452636649	-0.75653485600006
CTSZ	2.20057374493511	3.8317816386807	6.89716920548971	0.00117485263353482	0.00913974266114618	-0.787764236384822
LOC730234	2.01158665351431	1.91102255854419	6.88528787551039	0.00118381073938239	0.00919159804729686	-0.796598327756639
MIR5690	3.1676261764852	1.5838130882426	6.82458511856194	0.00123086931655639	0.00943266193321995	-0.841938072337102
SLIT1-AS1	2.26755614270475	3.29858914785902	6.82182985019176	0.00123305765487395	0.00944175585283664	-0.844004220765822
PVRIG	2.09521501197931	5.23972686349851	6.75378804012584	0.00128859924288011	0.00973004256079141	-0.895255998875299
LOC105372483	2.17927206642977	2.64576214875799	6.73669542914183	0.00130301689254892	0.00980226434889557	-0.908200077296083
MIR6877	2.87628835771291	1.43814417885645	6.70198858854069	0.0013328877538306	0.00993447546199835	-0.934569491885751
H2BU1	2.606559555221	4.37584281039142	6.690351753129	0.00134308521791903	0.00997367746646907	-0.943436856747182
MIR6747	2.93592277226718	1.46796138613359	6.67819982818398	0.00135383338602728	0.0100297879198532	-0.952710704728355
MIR665	3.69658171392221	2.39179448871486	6.64274522471679	0.00138578276316196	0.0102045214752206	-0.979850149995762
MIR1207	2.47384813714077	3.77049129166283	6.58553438424259	0.00143925162590643	0.0104759736106517	-1.02390257207819
DLG3-AS1	2.41333520529535	4.16462574332089	6.56678005186227	0.00145731133525356	0.0105585062614144	-1.03841361578932
SNORD94	2.15010631559665	4.66858138244123	6.51401320537295	0.00150958946211231	0.0107968889156995	-1.07942914703657
PCDHA7	2.38126121247888	2.73991035279088	6.50466552907193	0.00151908169276852	0.0108366781301988	-1.08672407883379
MYH7B	2.01538429843602	3.566889730665	6.45063265284911	0.00157536285633853	0.0111037165631957	-1.12906379415738
MIR6855	2.82329969220246	1.41164984610123	6.3794880294856	0.00165329794720112	0.0114728734603566	-1.18526459777388
MIR641	4.33248386406529	2.90310928732984	6.35164213599264	0.00168504459501921	0.0115992431981386	-1.20740299363978
MIR4652	-3.43922035282322	1.71961017641161	-6.27775768165643	0.00177285628453811	0.0120078634764476	-1.26653386005406
LOC100133050	2.06216330543994	2.19243385570647	6.25613737188947	0.00179957352139587	0.0121336051592829	-1.28394504118693
MIR3925	2.65358634504689	1.32679317252345	6.24447445545176	0.00181418453631503	0.0122088315844637	-1.29335784555547
MIR5010	3.38279600485405	2.13143094690564	6.24141980861911	0.00181803458882079	0.0122268249558458	-1.29582553980369
SLFNL1	2.26799810784141	2.29225291557986	6.23742538175946	0.00182308379086945	0.0122454069924481	-1.29905392506372
MIR6871	3.34803737269844	1.67401868634922	6.20241692624951	0.00186805703636824	0.0124645863318596	-1.32742102126462
MIR12131	-3.32787667148089	1.66393833574044	-5.9654312347616	0.00220970596508061	0.0139540118982916	-1.52293433676192
SNORD124	2.29542540646009	3.85601235294878	5.93483913204301	0.00225901836734317	0.0141485097213134	-1.54862450669885
LOC100505502	2.30294538244293	3.630302522134	5.91897005418006	0.00228511202540353	0.0142676965896138	-1.56199225361413
MIR124-3	2.77615265123001	3.39431858056705	5.90332907061917	0.00231118113684007	0.0143672510225329	-1.57519568399872
SNORA55	2.35092192725098	3.23039187723778	5.89118739868779	0.00233166126179903	0.014440367315189	-1.58546424925409
SNORD12B	2.23083700439836	4.93553731405544	5.85769305256493	0.00238928370742749	0.0146840060060109	-1.61387829262494
FNDC9	2.17185565492089	2.9569004732685	5.85434780626194	0.00239513096352976	0.0147078204965678	-1.6167231729106
ITFG2-AS1	2.37398142512797	3.38725495863994	5.82550523408706	0.00244625574683031	0.0149374260438064	-1.64130479213894
MIR520C	-2.2858889954642	1.1429444977321	-5.80951422630881	0.00247515768911622	0.0150327553979443	-1.65497462642026
MIR548H2	-2.27308870321879	1.1365443516094	-5.7901685539023	0.00251066553422141	0.0151994433690244	-1.67155163115868
HSPE1	-2.04000174177855	7.87156999395122	-5.64903519720261	0.00278879675896464	0.0163987512476611	-1.79380898419077
SPATA46	2.46882143282482	3.36447837004822	5.63815143310629	0.00281172274441444	0.0164986695778076	-1.80333478137038
SCARNA7	2.96044433778938	5.59929978299457	5.59931515929352	0.00289536755512323	0.0168745267361449	-1.83744089377238
RPL39	-2.15801702156083	9.44901794062531	-5.44882757749003	0.00324856527240833	0.0182848186252314	-1.97132502200581
ANXA2P1	2.24680908233314	3.24571950086065	5.44729931010556	0.00325240536953487	0.0182991482371085	-1.97269891837789
LINC01474	-2.04240087046517	1.72070260164858	-5.43117060551989	0.00329326102226958	0.0184519189989576	-1.9872161042531
MIR7161	4.12656077825245	2.06328038912622	5.41976151697829	0.00332252790630982	0.0185607357041938	-1.99750474740292
LOC100288866	2.30800665786517	3.34172103627859	5.39632745613932	0.00338361118915938	0.0187893295617485	-2.01868829487692
MIR548F1	-2.88024426293723	1.44012213146861	-5.38067809074748	0.00342514216787822	0.0189579507189783	-2.03287297858289
ZNF750	2.01164647601676	2.55244745488449	5.34688813262442	0.00351688715606	0.0192934738981095	-2.06360528394565
MIR604	3.67008390835589	3.31007278551035	5.34679478872366	0.00351714459048362	0.0192934738981095	-2.06369038033181
TMEM75	2.81411411226846	3.54172017219518	5.32880147285602	0.00356718686290423	0.0194876622949315	-2.08011443568314
MIR4648	5.40188100425192	3.80932589429953	5.3152119703866	0.00360553926152805	0.0196336297395514	-2.09254591967106
FSCN2	2.38591329840794	2.45727164537555	5.26375660221385	0.00375523743033332	0.0201691555659954	-2.13982953484805
SNORD116-14	4.61706148434305	4.18954878383723	5.18884115950367	0.00398651284445001	0.0210553997413816	-2.20927886641489
MIR3174	2.15240477832091	4.83433962745343	5.13210770755774	0.00417288415276576	0.0217581102742917	-2.26235765604903
LOC101927539	2.00129777954239	2.97672708102689	5.13013094904985	0.00417956086931625	0.0217820903543172	-2.26421467023466
SNORD137	-2.70902191539885	1.35451095769943	-5.09932240169009	0.0042852651717273	0.0221614353559079	-2.29322341185431
MRLN	-2.34342428932969	1.91044133349862	-5.05983767490989	0.00442537883365805	0.022658131931592	-2.33058487912049
TMEM269-DT	2.06332917647062	2.40398694276738	4.98554244749019	0.00470392595824229	0.0236559875950872	-2.40144831458112
MIR548F5	-2.59474231459068	1.29737115729534	-4.98248048016748	0.00471584180332031	0.0236954966785779	-2.4043847398825
MIR92B	2.58867783222662	5.27462964021284	4.95034351952216	0.00484307227008456	0.0241155833163323	-2.43528045801845
MIR767	-3.0258105864614	1.5129052932307	-4.90484812047519	0.0050301625149463	0.0248199154768193	-2.47925827202736
LOC101928251	2.11460492992783	2.2400974201985	4.89198605817623	0.00508458768538171	0.0250186132881893	-2.49174247876842
MIR508	-2.50740214637198	1.25370107318599	-4.88784718401745	0.00510224817640193	0.0250836880967131	-2.49576457806321
SNORD3A	-2.2832092583992	9.14437365302297	-4.88600251087039	0.0051101425889797	0.0251137664461536	-2.49755796140241
MIR6769A	3.50411754450675	1.75205877225338	4.84832886364336	0.00527455484369255	0.0257517026709147	-2.53428635298008
TCTEX1D4	2.48242668907042	3.20335781379817	4.84011013028568	0.00531124388559597	0.0258816740646016	-2.54232484165373
PTN	-2.14522695945548	5.40361011896782	-4.83922825272932	0.00531519844211691	0.0258964820031327	-2.54318793277784
MIR1243	4.13367788679541	2.98827272227047	4.83073331403033	0.00535346957365661	0.0260023037794335	-2.55150740946813
SNORA71A	3.26549920043797	3.05790505247881	4.81579792744738	0.00542154400215661	0.0262158723141218	-2.56615851814253
LOC101928557	2.1871352730455	1.90085878196369	4.81382613557704	0.00543060707951323	0.0262417476067114	-2.56809508887939
SNORA54	2.78401156116967	3.45679495689721	4.61895186270546	0.00642095848456216	0.0297949114456103	-2.76217618838018
MIR1266	-3.08328045270589	1.54164022635295	-4.60808125133435	0.00648217676042669	0.0300103134301483	-2.77316095405804
MIR4474	2.77696126029155	4.92872128942422	4.58811231888515	0.00659642409868018	0.0303776612392814	-2.79338369354954
MIR7109	3.17156399119982	1.58578199559991	4.56129233885073	0.0067536012158003	0.0309471487166418	-2.8206346901116
SNORD116-20	3.20650561370913	2.29466786295729	4.55936810838586	0.00676504575264846	0.0309800751082418	-2.82259382629708
MIR374A	4.1707185150353	2.90614810304793	4.55017458905683	0.00682003952066935	0.0311763785265903	-2.83196148857752
TAS2R3	2.7635322544974	3.5348161476545	4.48506684419188	0.00722483677621895	0.0325732905137458	-2.89865263171545
MIR337	3.30366479455141	2.37434307105811	4.46941559846137	0.00732629664749004	0.0329159543371025	-2.91477637005951
MIR6068	-3.89881594304723	1.94940797152361	-4.4068744555305	0.00774871164253469	0.0344410839176241	-2.97956321323019
MIR329-2	3.25746703853753	2.42860882514011	4.40325191750586	0.00777403896038883	0.0344900720189687	-2.98333341877275
SNORD63B	4.09143931196198	3.97870426844711	4.38473426271605	0.00790502792262887	0.0349497153840055	-3.00263611585946
MIR149	2.28347342908718	4.10847382314434	4.37966865513947	0.00794130870323171	0.0350717743621046	-3.00792528486803
MIR3921	-2.96212554709827	1.48106277354913	-4.33486032930578	0.00827084679001041	0.0361712040717467	-3.05487638056572
MIR4429	3.99333034760436	3.9228116189599	4.31498145086942	0.00842213997428627	0.0366458338502642	-3.07580122120684
SNORA116	3.06589392000288	2.94630104341988	4.31282209567452	0.00843876796993557	0.0367012427951151	-3.07807773197738
CNTFR-AS1	2.71859286857965	3.25277082493988	4.30617561409205	0.0084901897910711	0.0368429165585276	-3.08508917280305
ELFN1-AS1	2.34277812539203	2.45209540665747	4.30301654462033	0.00851475869979085	0.0369012025306798	-3.08842401324252
MIR655	2.85288652209876	2.85095952901919	4.29780562175432	0.00855546692574934	0.0370208865686824	-3.09392812113842
PCDHGB5	2.24567976683873	2.33259813673372	4.28762598145294	0.00863564815270917	0.0373164514765144	-3.1046921817815
MIR493	3.18545274683826	2.33175262955108	4.28446504542747	0.00866072379931624	0.0373905263506969	-3.10803773459581
MIR5587	4.32330483940909	3.24647229095024	4.23897323195389	0.00903118416475853	0.0386242930748702	-3.15635195956053
MIR3605	3.57423262407474	3.46699193115133	4.22728930247359	0.00912929287786973	0.0389842006707137	-3.16881082133485
MIR4486	2.51167152796267	4.18191543171299	4.18690509705758	0.00947809078176115	0.0401951786332696	-3.21203150217077
MIR5692B	-2.9674679732996	1.4837339866498	-4.18256509517503	0.00951649108638684	0.0403058871193296	-3.21669094595241
SNORD175	3.76880938062786	2.74521176796797	4.15545852738706	0.00976047052355235	0.0410113797124834	-3.24585698004167
TCF4-AS1	2.63373515107792	3.51888750348109	4.14265538636072	0.00987823577741103	0.0413525908680428	-3.25967146286937
MIR544A	4.02392655806962	2.94232719898319	4.13297729451763	0.00996835452251296	0.0416189471707694	-3.27013050422786
MIR548BC	2.5298410230897	3.03886755883991	4.12377239914007	0.0100549557935267	0.0419000943014068	-3.2800913274149
MIR638	2.91268094921885	2.1894229437044	4.08280820600407	0.0104511244150563	0.0432450828517652	-3.32457546717814
HCFC1-AS1	2.61670035904103	2.78337082593018	4.04070154554639	0.0108773846839719	0.0445009670273956	-3.37056615389062
MIR3978	3.60015930673783	2.76465087198883	4.03459608323262	0.0109408547477087	0.0446895118526226	-3.37725722443701
SNORD116-8	3.85579502102436	3.53431777812741	4.0171045987277	0.0111250845941351	0.0452850355769328	-3.3964579017655
RNVU1-7	-2.63370123326859	1.90482754296947	-3.94454472799113	0.0119287961517834	0.0479083223377549	-3.47660744089479
MIR448	-3.4443140685899	1.72215703429495	-3.93537835516914	0.0120350439532752	0.0482664170339023	-3.48678996286236
LHB	2.56869928073063	2.34095376392382	3.90966342480331	0.0123390118320042	0.0492073131587336	-3.515424340949
SNORD116-15	3.30432664282128	3.37264432054683	3.90283309024593	0.0124212402755867	0.0494436701172637	-3.52304718862078
MIR5699	3.55115696503491	3.538759472727	3.89128782454294	0.0125616782605168	0.0499144001215985	-3.53594832036436
