# Supplementary material for: Kidney organoids as a novel platform to evaluate heat‐stress‐induced acute kidney injury pathogenesis
Source: Bioeng Transl Med. 2025 Nov 20;11(1):e70092. doi: 10.1002/btm2.70092 (PMC12821206; doi:10.1002/btm2.70092)
Supplement: Supplementary file 6 — Table S4. GSEA of nascent RNAs. [file BTM2-11-e70092-s004.csv]

GO-BP
	ID	Description	setSize	enrichmentScore	NES	pvalue	p.adjust	qvalue	rank	leading_edge	core_enrichment
GO:1903241	GO:1903241	U2-type prespliceosome assembly	25	-0.769192451	-3.377607088	1.77E-10	5.13E-07	4.89E-07	3233	tags=76%, list=12%, signal=67%	9879/23451/10262/51634/6632/10946/6634/10992/27336/6635/6627/84844/6636/6637/83443/6629/6628/51639/6633
GO:0035279	GO:0035279	miRNA-mediated gene silencing by mRNA destabilization	103	0.644594043	1.897597251	1.00E-10	5.13E-07	4.89E-07	1814	tags=33%, list=7%, signal=31%	406941/406966/406915/406920/442891/442893/406961/406978/442905/407037/693147/100126335/406899/406919/100126315/724025/100126346/664613/406968/406984/574457/724033/574453/407054/693193/406911/407050/406994/406885/442909/406957/619552/407024/574503
GO:0090151	GO:0090151	establishment of protein localization to mitochondrial membrane	34	-0.661054672	-3.157196145	4.10E-10	7.93E-07	7.56E-07	2480	tags=59%, list=9%, signal=54%	5018/9804/581/25813/90580/23787/3320/26519/56993/10651/79568/23788/26517/100188893/26520/84233/26521/401505/140823/54543
GO:0000028	GO:0000028	ribosomal small subunit assembly	20	-0.820865412	-3.420680556	1.01E-09	1.46E-06	1.39E-06	3080	tags=75%, list=11%, signal=67%	26284/29777/102724159/27341/7520/51065/6232/51081/6209/6193/6234/6208/6223/2197/3921
GO:0000470	GO:0000470	maturation of LSU-rRNA	26	-0.69832464	-3.14364228	5.32E-09	6.17E-06	5.88E-06	3674	tags=69%, list=14%, signal=60%	54680/55759/117246/84154/8886/56342/23560/80135/285855/3692/9326/23029/10412/55003/51504/11224/6130/6129
GO:0033119	GO:0033119	negative regulation of RNA splicing	27	-0.669231024	-3.17438957	2.32E-08	2.24E-05	2.14E-05	3164	tags=59%, list=12%, signal=52%	135295/3181/27316/10921/6429/10772/3190/8683/7009/79171/56853/708/6432/10284/6231/6207
GO:0008535	GO:0008535	respiratory chain complex IV assembly	26	-0.664957274	-2.993432685	2.92E-08	2.42E-05	2.30E-05	2835	tags=50%, list=10%, signal=45%	100303755/51241/6834/29090/84334/51287/84987/647087/388753/100131801/10063/28958/389203
GO:0061157	GO:0061157	mRNA destabilization	194	0.50497409	1.534728701	3.89E-08	2.61E-05	2.48E-05	1231	tags=19%, list=5%, signal=18%	406941/406966/406915/406920/442891/442893/406961/406978/442905/407037/693147/100126335/406899/406919/100126315/724025/100126346/664613/406968/406984/390748/7538/574457/724033/574453/407054/693193/406911/407050/406994/406885/442909/80149/406957/619552/84069
GO:0050907	GO:0050907	detection of chemical stimulus involved in sensory perception	449	0.440633537	1.377292871	4.04E-08	2.61E-05	2.48E-05	12210	tags=67%, list=45%, signal=38%	347468/50831/120787/83756/390084/286365/255725/259286/259289/219957/392309/79345/392392/81697/5726/2780/344561/441911/390059/390066/390064/135924/391211/259293/259285/143496/340980/347168/83597/26497/79324/254786/390260/347169/391196/79317/4992/26693/79549/390063/124538/119774/127608/120796/390036/81466/80834/389090/390181/8590/26245/5284/1469/4025/283160/256148/219873/26184/119678/256144/23538/2…
GO:0050779	GO:0050779	RNA destabilization	198	0.500953149	1.523595436	5.14E-08	2.71E-05	2.58E-05	1231	tags=18%, list=5%, signal=17%	406941/406966/406915/406920/442891/442893/406961/406978/442905/407037/693147/100126335/406899/406919/100126315/724025/100126346/664613/406968/406984/390748/7538/574457/724033/574453/407054/693193/406911/407050/406994/406885/442909/80149/406957/619552/84069
GO:0009593	GO:0009593	detection of chemical stimulus	486	0.435203619	1.363206032	5.03E-08	2.71E-05	2.58E-05	12210	tags=66%, list=45%, signal=37%	347468/50831/120787/83756/2022/390084/286365/255725/259286/259289/219957/3164/392309/79345/54209/392392/81697/5726/2780/344561/441911/390059/390066/390064/135924/391211/259293/259285/143496/340980/347168/83597/26497/23643/79324/254786/390260/347169/391196/79317/4992/26693/5068/79549/390063/124538/119774/127608/120796/390036/81466/80834/389090/390181/8590/26245/5284/1469/4025/283160/256148/219873/…
GO:0016226	GO:0016226	iron-sulfur cluster assembly	29	-0.60961999	-2.993353591	8.00E-08	3.31E-05	3.16E-05	4238	tags=62%, list=16%, signal=52%	64428/4682/10539/150274/81689/3313/122961/9391/80224/57019/10101/27247/23479/84191/51647/51218/388962/4706
GO:0031163	GO:0031163	metallo-sulfur cluster assembly	29	-0.60961999	-2.993353591	8.00E-08	3.31E-05	3.16E-05	4238	tags=62%, list=16%, signal=52%	64428/4682/10539/150274/81689/3313/122961/9391/80224/57019/10101/27247/23479/84191/51647/51218/388962/4706
GO:0061014	GO:0061014	positive regulation of mRNA catabolic process	199	0.499363631	1.518435587	7.81E-08	3.31E-05	3.16E-05	1231	tags=18%, list=5%, signal=17%	406941/406966/406915/406920/442891/442893/406961/406978/442905/407037/693147/100126335/406899/406919/100126315/724025/100126346/664613/406968/406984/390748/7538/574457/724033/574453/407054/693193/406911/407050/406994/406885/442909/80149/406957/619552/84069
GO:0006122	GO:0006122	mitochondrial electron transport, ubiquinol to cytochrome c	12	-0.874035552	-2.97444204	2.36E-07	8.74E-05	8.33E-05	2875	tags=92%, list=11%, signal=82%	7385/27089/7384/7381/1537/54205/7386/440567/10975/7388/29796
GO:0001732	GO:0001732	formation of cytoplasmic translation initiation complex	15	-0.813257676	-2.909192669	2.50E-07	8.74E-05	8.33E-05	3630	tags=73%, list=13%, signal=64%	8666/1983/8665/8668/8664/8661/51386/10480/8667/3646/27335
GO:0035278	GO:0035278	miRNA-mediated gene silencing by inhibition of translation	99	0.568017469	1.669285117	2.56E-07	8.74E-05	8.33E-05	3154	tags=32%, list=12%, signal=29%	406915/442891/100126296/100302203/406921/407023/494328/574506/406899/406936/406891/407006/406984/7538/574457/406929/574453/407054/406924/406911/406994/494327/406957/407021/619552/407024/406901/100126343/407053/406913/574501/406949
GO:0033617	GO:0033617	mitochondrial cytochrome c oxidase assembly	23	-0.659535776	-2.848741179	3.75E-07	0.000120773	0.000115048	2835	tags=61%, list=10%, signal=55%	617/79064/100303755/51241/6834/29090/84334/51287/84987/647087/100131801/10063/28958/389203
GO:0000413	GO:0000413	protein peptidyl-prolyl isomerization	28	-0.591560731	-2.865494271	4.81E-07	0.000146702	0.000139748	3380	tags=64%, list=12%, signal=56%	10450/23398/4820/85313/5479/644591/653598/10105/10465/5481/9360/53938/5480/10283/2280/5300/51645/5478
GO:0090670	GO:0090670	RNA localization to Cajal body	19	-0.705159998	-2.826877283	6.66E-07	0.000160938	0.000153309	3114	tags=63%, list=11%, signal=56%	6950/10856/10574/22948/7203/10575/8607/908/10576/10694/1736/55505
GO:0090671	GO:0090671	telomerase RNA localization to Cajal body	19	-0.705159998	-2.826877283	6.66E-07	0.000160938	0.000153309	3114	tags=63%, list=11%, signal=56%	6950/10856/10574/22948/7203/10575/8607/908/10576/10694/1736/55505
GO:0090672	GO:0090672	telomerase RNA localization	19	-0.705159998	-2.826877283	6.66E-07	0.000160938	0.000153309	3114	tags=63%, list=11%, signal=56%	6950/10856/10574/22948/7203/10575/8607/908/10576/10694/1736/55505
GO:0090685	GO:0090685	RNA localization to nucleus	19	-0.705159998	-2.826877283	6.66E-07	0.000160938	0.000153309	3114	tags=63%, list=11%, signal=56%	6950/10856/10574/22948/7203/10575/8607/908/10576/10694/1736/55505
GO:0007608	GO:0007608	sensory perception of smell	431	0.426701406	1.332101454	6.43E-07	0.000160938	0.000153309	12609	tags=67%, list=46%, signal=36%	347468/120787/127534/4975/390084/286365/255725/54831/219957/392309/79345/392392/81697/344561/441911/390059/390066/390064/135924/391211/143496/340980/347168/29991/26497/79324/254786/390260/347169/391196/79317/4992/26693/79549/390063/124538/100507003/338440/119774/127608/120796/390036/81466/389090/390181/8590/26245/283160/256148/219873/1262/26184/119678/256144/23538/254783/119687/343170/219982/2831…
GO:1904358	GO:1904358	positive regulation of telomere maintenance via telomere lengthening	29	-0.560004096	-2.749729828	7.36E-07	0.000170754	0.00016266	2140	tags=45%, list=8%, signal=41%	10574/22948/51750/3178/7203/3320/10728/10575/908/10576/10694/1736/5570
GO:0045116	GO:0045116	protein neddylation	29	-0.55875854	-2.743613905	8.13E-07	0.000181357	0.00017276	3137	tags=48%, list=12%, signal=43%	50813/140739/10920/9039/9616/8533/51138/6135/10987/8883/150678/9978/6125/4738
GO:1904667	GO:1904667	negative regulation of ubiquitin protein ligase activity	10	-0.901699412	-2.857473505	8.45E-07	0.000181462	0.00017286	1112	tags=80%, list=4%, signal=77%	84101/10459/6135/4085/26271/9349/6125/6201
GO:1903313	GO:1903313	positive regulation of mRNA metabolic process	235	0.467779205	1.434981802	1.21E-06	0.00024982	0.000237978	1231	tags=15%, list=5%, signal=15%	406941/406966/406915/406920/442891/442893/406961/406978/442905/407037/693147/100126335/406899/406919/100126315/724025/100126346/664613/406968/406984/390748/7538/574457/724033/574453/407054/693193/406911/407050/406994/406885/442909/80149/406957/619552/84069
GO:0099116	GO:0099116	tRNA 5'-end processing	16	-0.774414881	-2.828144625	1.38E-06	0.000275458	0.0002624	3170	tags=56%, list=12%, signal=50%	10940/10556/10799/10248/54931/138716/51367/3028/6741
GO:0050911	GO:0050911	detection of chemical stimulus involved in sensory perception of smell	403	0.431317316	1.343337369	1.98E-06	0.000382221	0.000364103	12210	tags=66%, list=45%, signal=37%	347468/120787/390084/286365/255725/219957/392309/79345/392392/81697/344561/441911/390059/390066/390064/135924/391211/143496/340980/347168/26497/79324/254786/390260/347169/391196/79317/4992/26693/79549/390063/124538/119774/127608/120796/390036/81466/389090/390181/8590/26245/283160/256148/219873/26184/119678/256144/23538/254783/119687/343170/219982/283159/219981/338755/79470/219954/390190/79473/390…
GO:0050686	GO:0050686	negative regulation of mRNA processing	23	-0.618388263	-2.671012209	2.29E-06	0.000429126	0.000408784	3983	tags=61%, list=15%, signal=52%	135295/3181/27316/10921/6429/10772/3190/8683/580/79171/56853/708/6432/10284
GO:1904666	GO:1904666	regulation of ubiquitin protein ligase activity	21	-0.649006755	-2.749992141	2.37E-06	0.000430103	0.000409715	2376	tags=57%, list=9%, signal=52%	84101/991/27338/6500/10459/6135/4085/26271/9349/11065/6125/6201
GO:0007076	GO:0007076	mitotic chromosome condensation	19	-0.660128246	-2.646351957	2.86E-06	0.000503078	0.00047923	3103	tags=58%, list=11%, signal=51%	26993/5119/387893/9031/23397/10592/8467/113130/64151/10051/51203
GO:1905820	GO:1905820	positive regulation of chromosome separation	32	-0.530812246	-2.392625543	2.98E-06	0.000508411	0.000484311	3215	tags=53%, list=12%, signal=47%	51433/8881/5359/991/9587/23397/220134/10592/55143/9787/9212/64151/286053/10051/332/11065/51529
GO:0032212	GO:0032212	positive regulation of telomere maintenance via telomerase	26	-0.557047975	-2.50765828	3.80E-06	0.000630172	0.0006003	2140	tags=46%, list=8%, signal=43%	10574/22948/3178/7203/3320/10728/10575/908/10576/10694/1736/5570
GO:0000463	GO:0000463	maturation of LSU-rRNA from tricistronic rRNA transcript (SSU-rRNA, 5.8S rRNA, LSU-rRNA)	17	-0.690595282	-2.694497361	3.98E-06	0.000640271	0.000609921	3674	tags=76%, list=14%, signal=66%	54680/55759/117246/84154/8886/56342/23560/285855/9326/23029/55003/11224/6129
GO:0007042	GO:0007042	lysosomal lumen acidification	24	-0.580587073	-2.545027628	4.25E-06	0.000648426	0.000617689	3192	tags=54%, list=12%, signal=48%	8804/523/3916/2896/84317/51606/252839/527/9296/51382/23557/533/10159
GO:0007064	GO:0007064	mitotic sister chromatid cohesion	31	-0.515441273	-2.397269214	4.17E-06	0.000648426	0.000617689	4028	tags=48%, list=15%, signal=41%	8243/23137/80218/114799/546/991/84250/157570/113130/9555/9126/286053/5885/8260/91272
GO:0043537	GO:0043537	negative regulation of blood vessel endothelial cell migration	81	0.565171507	1.643595836	4.39E-06	0.000652598	0.000621663	5320	tags=43%, list=20%, signal=35%	406941/574508/406921/407037/574506/406976/693225/407006/407015/406968/406984/574453/100423036/574452/406994/406917/406972/406943/494323/619552/574449/51378/3273/28984/406949/348/6915/7040/79812/54567/4851/9314/406950/574408/406881
GO:0048025	GO:0048025	negative regulation of mRNA splicing, via spliceosome	22	-0.60301549	-2.518026678	5.03E-06	0.000729593	0.000695008	3983	tags=59%, list=15%, signal=50%	135295/3181/27316/10921/6429/10772/3190/8683/79171/56853/708/6432/10284
GO:0034508	GO:0034508	centromere complex assembly	30	-0.513013108	-2.471537835	5.68E-06	0.000802731	0.00076468	2844	tags=43%, list=10%, signal=39%	79003/23421/4678/64105/11339/9787/1063/1062/64946/3021/54069/201254/201161
GO:0070131	GO:0070131	positive regulation of mitochondrial translation	16	-0.735932051	-2.687606249	6.17E-06	0.000851945	0.000811561	3198	tags=69%, list=12%, signal=61%	81554/26995/79828/285367/51335/84769/55005/84300/708/54931/28958
GO:0036260	GO:0036260	RNA capping	15	-0.737079886	-2.636688794	6.49E-06	0.000875249	0.00083376	2118	tags=53%, list=8%, signal=49%	6632/6634/83640/6635/6636/6637/6628/6633
GO:0097428	GO:0097428	protein maturation by iron-sulfur cluster transfer	17	-0.677074228	-2.64174223	7.23E-06	0.000952913	0.000907742	4089	tags=65%, list=15%, signal=55%	10539/81689/122961/9391/64110/27247/84191/51647/55847/51218/388962
GO:1903405	GO:1903405	protein localization to nuclear body	12	-0.795440148	-2.706972972	1.11E-05	0.001369652	0.001304727	3114	tags=83%, list=11%, signal=74%	6950/10574/22948/7203/10575/908/10576/10694/51574/1736
GO:1904867	GO:1904867	protein localization to Cajal body	12	-0.795440148	-2.706972972	1.11E-05	0.001369652	0.001304727	3114	tags=83%, list=11%, signal=74%	6950/10574/22948/7203/10575/908/10576/10694/51574/1736
GO:0070129	GO:0070129	regulation of mitochondrial translation	25	-0.528893993	-2.32243062	1.08E-05	0.001369652	0.001304727	3198	tags=48%, list=12%, signal=42%	79828/51204/6472/285367/51335/84769/55005/84300/708/115416/54931/28958
GO:1904872	GO:1904872	regulation of telomerase RNA localization to Cajal body	12	-0.792432833	-2.696738736	1.19E-05	0.001443295	0.001374879	3114	tags=75%, list=11%, signal=66%	6950/10574/22948/7203/10575/908/10576/10694/1736
GO:0045048	GO:0045048	protein insertion into ER membrane	31	-0.487475671	-2.26720381	1.34E-05	0.001583693	0.001508622	3111	tags=52%, list=11%, signal=46%	9694/8266/51608/284361/55831/439/23471/54499/56851/7485/10328/57003/819/51234/10430/51398
GO:0051383	GO:0051383	kinetochore organization	21	-0.605538819	-2.565808413	1.44E-05	0.001673381	0.001594058	1625	tags=62%, list=6%, signal=58%	80152/26054/79003/64105/10592/9787/10051/1063/83540/1062/64946/10403/201254
GO:0035751	GO:0035751	regulation of lysosomal lumen pH	31	-0.479559087	-2.230384516	1.76E-05	0.002003661	0.001908682	3192	tags=45%, list=12%, signal=40%	8804/523/3916/55858/2896/84317/51606/252839/527/9296/51382/23557/533/10159
GO:0030150	GO:0030150	protein import into mitochondrial matrix	20	-0.599495304	-2.498195076	1.85E-05	0.002062563	0.001964792	4068	tags=70%, list=15%, signal=60%	9868/80273/10452/29103/10469/9804/29090/92609/100287932/131118/10245/10440/140823/54543
GO:0031468	GO:0031468	nuclear membrane reassembly	25	-0.512775784	-2.251653824	2.02E-05	0.00220491	0.002100391	4076	tags=68%, list=15%, signal=58%	6683/23141/1104/22933/57132/55968/9525/5119/80346/27243/165324/128866/7329/25978/51652/51510/8815
GO:0000462	GO:0000462	maturation of SSU-rRNA from tricistronic rRNA transcript (SSU-rRNA, 5.8S rRNA, LSU-rRNA)	34	-0.460860811	-2.201070561	2.72E-05	0.002918065	0.00277974	3095	tags=41%, list=11%, signal=37%	55813/29777/9790/23160/102724159/25879/404672/90121/10799/25983/6217/6223/6227/6202
GO:0006123	GO:0006123	mitochondrial electron transport, cytochrome c to oxygen	19	-0.600672592	-2.408003446	2.99E-05	0.003094652	0.002947956	1165	tags=63%, list=4%, signal=60%	9167/1340/54205/9377/1327/1329/1345/1351/4697/1350/1347/1337
GO:0090051	GO:0090051	negative regulation of cell migration involved in sprouting angiogenesis	44	0.613328469	1.698009966	2.96E-05	0.003094652	0.002947956	5320	tags=48%, list=20%, signal=38%	406941/407037/574506/406976/407006/407015/406968/574453/100423036/574452/406972/494323/619552/6915/79812/54567/4851/9314/406950/574408/406881
GO:0070104	GO:0070104	negative regulation of interleukin-6-mediated signaling pathway	11	0.838789581	1.89887001	3.28E-05	0.003334186	0.003176136	812	tags=45%, list=3%, signal=44%	407015/407055/407054/406911/406885
GO:0000154	GO:0000154	rRNA modification	34	-0.456482002	-2.180157371	3.37E-05	0.003371929	0.00321209	3982	tags=47%, list=15%, signal=40%	55651/64216/114049/345630/155400/117246/196074/54433/113000/55695/29960/1736/29081/115939/51504/55505
GO:0071786	GO:0071786	endoplasmic reticulum tubular network organization	21	-0.581785861	-2.465161625	3.56E-05	0.003500627	0.003334687	2557	tags=43%, list=9%, signal=39%	80346/51308/10890/65055/57142/23204/10313/6252/51062
GO:0051444	GO:0051444	negative regulation of ubiquitin-protein transferase activity	16	-0.676854184	-2.471855294	3.66E-05	0.003534919	0.003367353	1112	tags=44%, list=4%, signal=42%	10459/6135/4085/26271/9349/6125/6201
GO:0051131	GO:0051131	chaperone-mediated protein complex assembly	23	-0.53680946	-2.318647857	3.94E-05	0.003744795	0.003567281	1639	tags=48%, list=6%, signal=45%	1191/100885848/3320/10728/3326/56984/10576/3329/59353/84262/10471
GO:0007008	GO:0007008	outer mitochondrial membrane organization	14	-0.718956442	-2.642785441	4.08E-05	0.003754497	0.003576523	2323	tags=71%, list=9%, signal=65%	9804/25813/23787/3320/56993/10651/23788/100188893/401505/54543
GO:0045040	GO:0045040	protein insertion into mitochondrial outer membrane	14	-0.718956442	-2.642785441	4.08E-05	0.003754497	0.003576523	2323	tags=71%, list=9%, signal=65%	9804/25813/23787/3320/56993/10651/23788/100188893/401505/54543
GO:0001682	GO:0001682	tRNA 5'-leader removal	13	-0.744745413	-2.646841011	4.38E-05	0.003965279	0.003777313	3170	tags=62%, list=12%, signal=54%	79897/10940/10556/10799/10248/138716/51367/6741
GO:0051984	GO:0051984	positive regulation of chromosome segregation	30	-0.464914082	-2.239811668	4.53E-05	0.004038253	0.003846828	2077	tags=40%, list=8%, signal=37%	79677/9587/983/23397/220134/10592/55143/891/9212/64151/10051/332
GO:1901970	GO:1901970	positive regulation of mitotic sister chromatid separation	21	-0.571955135	-2.423506557	4.81E-05	0.004227464	0.00402707	3215	tags=57%, list=12%, signal=50%	51433/8881/991/9587/220134/55143/9787/9212/286053/332/11065/51529
GO:0070934	GO:0070934	CRD-mediated mRNA stabilization	11	-0.794593314	-2.563768818	5.33E-05	0.004570212	0.00435357	4528	tags=73%, list=17%, signal=61%	10644/10642/1660/10643/26986/10605/7812/4904
GO:0031424	GO:0031424	keratinization	82	0.533502449	1.551927554	5.36E-05	0.004570212	0.00435357	11087	tags=82%, list=41%, signal=48%	2810/353142/337966/6699/3868/1001/56603/140807/3850/7062/353132/51350/3890/3892/353137/338785/337967/3849/2125/448835/3887/26239/3872/112802/353133/353131/3851/9119/6706/6701/353140/353141/3853/353144/6698/5493/3713/3848/374454/163778/353134/144501/388697/25818/121391/3889/6704/7051/353135/3855/353145/84283/3852/3552/3888/23581/204219/254910/6703/6705/3854/196374/84518/337968/319101/6707/286887
GO:0090231	GO:0090231	regulation of spindle checkpoint	24	-0.513025873	-2.248870291	5.56E-05	0.00467018	0.0044488	3071	tags=58%, list=11%, signal=52%	84101/57082/7175/11130/9587/51451/220134/51143/55143/891/9212/332/4085/10403
GO:1990173	GO:1990173	protein localization to nucleoplasm	14	-0.693719292	-2.550017135	7.63E-05	0.006320388	0.006020783	2140	tags=79%, list=8%, signal=72%	29997/6950/10574/22948/7203/10575/908/10576/10694/51574/1736
GO:0070525	GO:0070525	tRNA threonylcarbamoyladenosine metabolic process	19	-0.563403188	-2.258596172	8.26E-05	0.006472906	0.006166072	3059	tags=58%, list=11%, signal=51%	79828/57570/54802/55644/64172/79693/8270/84520/51002/54931/3028
GO:0048490	GO:0048490	anterograde synaptic vesicle transport	19	-0.562825903	-2.256281925	8.26E-05	0.006472906	0.006166072	2565	tags=37%, list=9%, signal=33%	2647/26258/10947/55330/23557/1176/282991
GO:0099514	GO:0099514	synaptic vesicle cytoskeletal transport	19	-0.562825903	-2.256281925	8.26E-05	0.006472906	0.006166072	2565	tags=37%, list=9%, signal=33%	2647/26258/10947/55330/23557/1176/282991
GO:0099517	GO:0099517	synaptic vesicle transport along microtubule	19	-0.562825903	-2.256281925	8.26E-05	0.006472906	0.006166072	2565	tags=37%, list=9%, signal=33%	2647/26258/10947/55330/23557/1176/282991
GO:0032372	GO:0032372	negative regulation of sterol transport	31	0.646608629	1.734782745	8.65E-05	0.006596338	0.006283652	3772	tags=42%, list=14%, signal=36%	406915/406920/406961/406936/100126318/407015/336/768212/693198/345/348/6469/693120
GO:0032375	GO:0032375	negative regulation of cholesterol transport	31	0.646608629	1.734782745	8.65E-05	0.006596338	0.006283652	3772	tags=42%, list=14%, signal=36%	406915/406920/406961/406936/100126318/407015/336/768212/693198/345/348/6469/693120
GO:2000181	GO:2000181	negative regulation of blood vessel morphogenesis	162	0.467504048	1.409643198	9.19E-05	0.006833999	0.006510048	7706	tags=40%, list=28%, signal=29%	574508/406961/406978/574506/693225/407006/406968/406984/664616/406999/406929/574453/406911/574452/406994/407007/3339/407021/494323/574449/4879/354/641700/51378/11126/494326/3273/28984/356/23166/11117/5196/406949/90993/3087/5777/7058/8838/7075/5054/2828/407041/407034/9314/406950/574408/5176/7122/4881/2833/26254/7010/64102/64218/407031/11061/6833/112744/2658/1285/729230/22846/6464/51738/2296
GO:0009913	GO:0009913	epidermal cell differentiation	249	0.438816386	1.348399398	9.19E-05	0.006833999	0.006510048	11087	tags=61%, list=41%, signal=36%	7538/2810/406911/50604/222662/353142/2355/643226/6278/337966/6699/64072/3868/1747/344167/79152/1001/56603/140807/3850/7062/3784/5068/2068/353132/58495/2317/51350/8689/3890/4647/126695/728361/3892/645104/353137/338785/337967/29986/389207/3849/2125/448835/3887/26239/3872/112802/8456/353133/353131/3851/613/3605/4851/5339/5317/9119/25861/9314/5459/6706/10628/6701/353140/353141/3853/353144/10083/5308/…
GO:0010596	GO:0010596	negative regulation of endothelial cell migration	100	0.515798694	1.517066405	9.53E-05	0.006908415	0.006580936	5558	tags=39%, list=20%, signal=31%	406941/574508/406921/407037/574506/406976/693225/407006/407015/406968/406984/574453/100423036/574452/406994/406917/406972/406943/494323/619552/574449/51378/3273/28984/55466/406949/10563/348/6781/6915/7040/79812/54567/4851/9314/406950/574408/406881/5176
GO:0045765	GO:0045765	regulation of angiogenesis	360	0.415239456	1.289918225	9.42E-05	0.006908415	0.006580936	10829	tags=49%, list=40%, signal=30%	100302263/574508/406921/406890/406961/406978/574506/406976/693225/406919/407006/406968/406984/664616/6237/406999/1942/406929/574453/3162/2022/406911/7422/406994/10411/494327/1215/407007/80149/3339/407021/494323/6271/7101/1990/718/3553/574449/4879/1116/354/126393/641700/51378/1003/11126/494326/63923/3273/28984/356/406913/84432/3687/23166/11117/2041/5196/406949/90993/10563/4846/6356/406992/3087/491…
GO:0090266	GO:0090266	regulation of mitotic cell cycle spindle assembly checkpoint	23	-0.499193062	-2.156170874	9.98E-05	0.00705964	0.006724992	3071	tags=57%, list=11%, signal=50%	84101/57082/7175/9587/51451/220134/51143/55143/891/9212/332/4085/10403
GO:1903504	GO:1903504	regulation of mitotic spindle checkpoint	23	-0.499193062	-2.156170874	9.98E-05	0.00705964	0.006724992	3071	tags=57%, list=11%, signal=50%	84101/57082/7175/9587/51451/220134/51143/55143/891/9212/332/4085/10403
GO:0043488	GO:0043488	regulation of mRNA stability	271	0.431961615	1.331695515	0.000105474	0.007367918	0.007018657	1814	tags=15%, list=7%, signal=15%	406941/406966/406915/406920/442891/442893/406961/406978/442905/407037/693147/100126335/406899/406919/100126315/724025/100126346/664613/406968/406984/390748/7538/574457/724033/574453/407054/693193/326340/406911/407050/406994/406885/442909/80149/406957/6556/619552/84069/9641/115572/407024/574503
GO:1901343	GO:1901343	negative regulation of vasculature development	164	0.46701822	1.409504412	0.000108858	0.007513792	0.007157616	7706	tags=40%, list=28%, signal=29%	574508/406961/406978/574506/693225/407006/406968/406984/664616/406999/406929/574453/406911/574452/406994/407007/3339/407021/494323/10218/574449/4879/354/641700/51378/11126/494326/3273/28984/356/23166/11117/5196/406949/90993/3087/5777/7058/8838/7075/5054/2828/407041/407034/9314/406950/574408/5176/7122/4881/2833/26254/7010/64102/64218/407031/11061/6833/112744/2658/1285/729230/22846/6464/51738/2296
GO:1904869	GO:1904869	regulation of protein localization to Cajal body	10	-0.800947014	-2.538190489	0.00011474	0.007559781	0.007201425	3114	tags=90%, list=11%, signal=80%	6950/10574/22948/7203/10575/908/10576/10694/51574
GO:1904871	GO:1904871	positive regulation of protein localization to Cajal body	10	-0.800947014	-2.538190489	0.00011474	0.007559781	0.007201425	3114	tags=90%, list=11%, signal=80%	6950/10574/22948/7203/10575/908/10576/10694/51574
GO:1901798	GO:1901798	positive regulation of signal transduction by p53 class mediator	31	-0.434422419	-2.02045809	0.00011297	0.007559781	0.007201425	2992	tags=42%, list=11%, signal=37%	6224/6167/4487/51147/5366/6135/6209/7314/9349/6154/10467/6201/9521
GO:1903587	GO:1903587	regulation of blood vessel endothelial cell proliferation involved in sprouting angiogenesis	48	0.588413619	1.641300608	0.000114727	0.007559781	0.007201425	6062	tags=50%, list=22%, signal=39%	406941/406921/574506/407015/406968/664616/574453/100423036/3162/7422/574452/442909/407007/494323/619552/406913/406949/79812/54567/406950/57608/3592/3593/185
GO:0050909	GO:0050909	sensory perception of taste	65	0.548516272	1.568485061	0.000119033	0.007584081	0.007224574	10438	tags=75%, list=38%, signal=47%	50831/83756/259286/259289/5726/2780/259293/259285/83597/80834/6340/51764/5284/6338/1469/4025/7480/50838/22953/259296/338398/54429/255022/64108/3710/80835/3933/1472/338557/6337/342372/2779/40/563/285093/259295/5304/5330/765/9311/50834/7442/431704/119395/259290/259292/346562/9033/50836
GO:0090049	GO:0090049	regulation of cell migration involved in sprouting angiogenesis	80	0.52682938	1.53080462	0.000119033	0.007584081	0.007224574	1596	tags=25%, list=6%, signal=24%	406941/406921/407037/574506/406976/406942/407006/407015/406968/664616/574453/100423036/3162/7422/574452/406972/494323/619552/7101/407022
GO:0016525	GO:0016525	negative regulation of angiogenesis	160	0.46408831	1.39874304	0.000116765	0.007584081	0.007224574	7706	tags=40%, list=28%, signal=29%	574508/406961/406978/574506/693225/407006/406968/406984/664616/406999/406929/574453/406911/406994/407007/3339/407021/494323/574449/4879/354/641700/51378/11126/494326/3273/28984/356/23166/11117/5196/406949/90993/3087/5777/7058/8838/7075/5054/2828/407041/407034/9314/406950/574408/5176/7122/4881/2833/26254/7010/64102/64218/407031/11061/6833/112744/2658/1285/729230/22846/6464/51738/2296
GO:0070198	GO:0070198	protein localization to chromosome, telomeric region	26	-0.47163673	-2.123163185	0.000120572	0.007598669	0.00723847	3114	tags=42%, list=11%, signal=37%	6950/546/54984/79035/26354/7520/675/9555/908/7013/54386
GO:0045842	GO:0045842	positive regulation of mitotic metaphase/anaphase transition	17	-0.574728184	-2.242418414	0.00012542	0.007819208	0.007448555	3215	tags=53%, list=12%, signal=47%	51433/8881/991/9587/220134/9787/286053/11065/51529
GO:0042742	GO:0042742	defense response to bacterium	329	0.415095439	1.287432183	0.00013717	0.008460791	0.008059725	12098	tags=65%, list=45%, signal=37%	8347/245937/57817/3934/8343/2147/8993/8288/671/6556/2268/5225/353142/54209/149708/117159/4057/115727/8346/3553/140686/345611/3512/3240/140683/171389/4843/51297/140881/128488/354/10578/8344/7942/6039/6279/11126/117285/90070/245913/122665/1401/646627/23166/4852/11117/4353/3140/6338/4025/3394/834/10563/920/5319/257397/7425/5473/796/54106/2125/1672/613210/9971/55072/64127/6407/79812/8970/5054/114770/…
GO:0030216	GO:0030216	keratinocyte differentiation	177	0.457575721	1.386883955	0.000139438	0.008510103	0.008106699	11087	tags=64%, list=41%, signal=38%	7538/2810/406911/50604/353142/2355/6278/337966/6699/3868/1001/56603/140807/3850/7062/5068/353132/58495/2317/51350/8689/3890/126695/3892/353137/338785/337967/29986/3849/2125/448835/3887/26239/3872/112802/8456/353133/353131/3851/613/3605/4851/5339/5317/9119/6706/10628/6701/353140/353141/3853/353144/6698/130120/5493/3713/25833/6768/3848/247/374454/163778/353134/144501/388697/29841/7421/25818/121391/…
GO:0043535	GO:0043535	regulation of blood vessel endothelial cell migration	156	0.464416684	1.398389334	0.000143972	0.008695318	0.008283135	5320	tags=33%, list=20%, signal=26%	406941/442891/574508/406921/407037/574506/406976/693225/406942/407006/407015/406968/406984/664616/1942/574453/100423036/3162/7422/574452/406994/442909/406917/406972/406943/494323/619552/7101/407022/5155/406983/574449/51378/3273/28984/406913/574501/406949/4846/406992/348/6915/7040/79812/6868/54567/4851/9314/406950/574408/406881
GO:0002043	GO:0002043	blood vessel endothelial cell proliferation involved in sprouting angiogenesis	55	0.55510568	1.568392617	0.000148655	0.008794923	0.008378018	8043	tags=53%, list=30%, signal=37%	406941/406921/574506/407015/406968/664616/574453/100423036/3162/7422/574452/442909/407007/494323/619552/406913/406949/79812/54567/406950/57608/3592/3593/185/168667/407019/574434/7057/574456
GO:1901342	GO:1901342	regulation of vasculature development	369	0.41239094	1.281230561	0.000148507	0.008794923	0.008378018	10829	tags=49%, list=40%, signal=30%	100302263/574508/406921/406890/406961/406978/574506/406976/693225/406919/407006/406968/406984/664616/6237/406999/1942/406929/574453/3162/2022/406911/7422/574452/406994/10411/494327/1215/407007/80149/3339/407021/494323/6271/7101/1990/718/3553/10218/574449/4879/1116/354/126393/641700/51378/1003/11126/494326/63923/3273/28984/356/406913/84432/3687/23166/11117/2041/5196/406949/90993/10563/4846/6356/40…
GO:0001937	GO:0001937	negative regulation of endothelial cell proliferation	79	0.525230956	1.523425806	0.000159843	0.009361298	0.008917545	8120	tags=54%, list=30%, signal=38%	406941/406921/574506/407015/406968/664616/574453/100423036/407054/2022/574452/442909/406917/407007/406943/494323/619552/574449/28984/406913/406949/348/79812/54567/407034/406950/574408/7498/3592/2833/3593/64102/2321/11061/2658/1285/6347/22846/574434/51738/7057/574456/350
GO:1903588	GO:1903588	negative regulation of blood vessel endothelial cell proliferation involved in sprouting angiogenesis	26	0.652650652	1.704490503	0.000193227	0.011203286	0.010672217	5983	tags=65%, list=22%, signal=51%	406941/574506/407015/406968/574453/100423036/574452/442909/407007/494323/619552/406949/79812/54567/406950/3592/3593
GO:0009263	GO:0009263	deoxyribonucleotide biosynthetic process	14	-0.647444788	-2.379918394	0.000208692	0.011747545	0.011190677	1507	tags=64%, list=6%, signal=61%	6470/6241/9519/132/2987/6240/1716/1841/1854
GO:0009265	GO:0009265	2'-deoxyribonucleotide biosynthetic process	14	-0.647444788	-2.379918394	0.000208692	0.011747545	0.011190677	1507	tags=64%, list=6%, signal=61%	6470/6241/9519/132/2987/6240/1716/1841/1854
GO:0046385	GO:0046385	deoxyribose phosphate biosynthetic process	14	-0.647444788	-2.379918394	0.000208692	0.011747545	0.011190677	1507	tags=64%, list=6%, signal=61%	6470/6241/9519/132/2987/6240/1716/1841/1854
GO:0019076	GO:0019076	viral release from host cell	28	-0.43966955	-2.129740041	0.000229505	0.012673026	0.012072287	3513	tags=54%, list=13%, signal=47%	858/57132/7879/9525/5119/27243/5481/9218/128866/55207/25978/51652/7251/51510/5478
GO:0035891	GO:0035891	exit from host cell	28	-0.43966955	-2.129740041	0.000229505	0.012673026	0.012072287	3513	tags=54%, list=13%, signal=47%	858/57132/7879/9525/5119/27243/5481/9218/128866/55207/25978/51652/7251/51510/5478
GO:0071816	GO:0071816	tail-anchored membrane protein insertion into ER membrane	17	-0.542341167	-2.116053907	0.000257071	0.014061277	0.013394732	3905	tags=65%, list=14%, signal=55%	9694/8266/51608/284361/55831/439/56851/7485/10328/819/51234
GO:0044571	GO:0044571	[2Fe-2S] cluster assembly	11	-0.734282431	-2.369174731	0.00026802	0.014523197	0.013834755	1273	tags=55%, list=5%, signal=52%	57128/10539/150274/23479/51218/4706
GO:1902969	GO:1902969	mitotic DNA replication	17	-0.537666593	-2.097815109	0.000277037	0.014872764	0.014167752	4058	tags=65%, list=15%, signal=55%	4171/5888/4172/4173/9837/10269/7083/675/64785/4175/51507
GO:0000027	GO:0000027	ribosomal large subunit assembly	16	-0.592618533	-2.164228711	0.00028702	0.015185042	0.014465227	1389	tags=44%, list=5%, signal=42%	3692/29960/51154/6135/55299/6152/6125
GO:0009147	GO:0009147	pyrimidine nucleoside triphosphate metabolic process	22	-0.484889711	-2.024765945	0.000288092	0.015185042	0.014465227	3266	tags=41%, list=12%, signal=36%	83549/4833/9519/50808/4832/1841/79077/4830/1854
GO:0002042	GO:0002042	cell migration involved in sprouting angiogenesis	95	0.498421462	1.461184707	0.000303037	0.015828895	0.015078559	5788	tags=35%, list=21%, signal=27%	406941/406921/407037/574506/406976/406942/407006/407015/406968/664616/574453/100423036/3162/7422/574452/406972/494323/619552/3164/7101/407022/406913/6915/79812/54567/4851/84830/9314/406950/574408/406881/57608/1960
GO:0051315	GO:0051315	attachment of mitotic spindle microtubules to kinetochore	26	-0.441799251	-1.988844049	0.000326624	0.016908615	0.016107097	1767	tags=54%, list=7%, signal=50%	11004/1060/348235/51115/79003/983/220134/55143/9212/83540/1062/332/91272/10403
GO:0006268	GO:0006268	DNA unwinding involved in DNA replication	21	-0.509766257	-2.159997859	0.000346239	0.017765445	0.016923311	4058	tags=62%, list=15%, signal=53%	4171/5888/641/4172/4173/9837/6742/5965/3159/4176/64785/4175/51659
GO:0036258	GO:0036258	multivesicular body assembly	32	-0.425724679	-1.918945447	0.000360405	0.018330086	0.017461187	3513	tags=47%, list=13%, signal=41%	51534/57132/9798/51028/9525/5119/27243/128866/11267/51160/25978/51652/7251/51510/84313
GO:0006388	GO:0006388	tRNA splicing, via endonucleolytic cleavage and ligation	13	-0.658044084	-2.338702648	0.000389216	0.019623267	0.018693067	3231	tags=62%, list=12%, signal=54%	339487/79042/51493/116461/283989/1653/51637/83707
GO:0034086	GO:0034086	maintenance of sister chromatid cohesion	13	-0.649381366	-2.307915162	0.000443367	0.021971287	0.020929784	4478	tags=69%, list=16%, signal=58%	5925/55719/79075/23137/546/84250/9555/286053/8260
GO:0034088	GO:0034088	maintenance of mitotic sister chromatid cohesion	13	-0.649381366	-2.307915162	0.000443367	0.021971287	0.020929784	4478	tags=69%, list=16%, signal=58%	5925/55719/79075/23137/546/84250/9555/286053/8260
GO:0043248	GO:0043248	proteasome assembly	14	-0.615750274	-2.263413699	0.00045023	0.022045695	0.021000665	3323	tags=57%, list=12%, signal=50%	11047/5715/5717/134510/56984/84262/5716/51371
GO:1900016	GO:1900016	negative regulation of cytokine production involved in inflammatory response	41	0.58499739	1.610513587	0.000452473	0.022045695	0.021000665	1394	tags=27%, list=5%, signal=25%	84651/407006/407015/407054/407050/406917/494327/2147/407007/80149/54209
GO:1902101	GO:1902101	positive regulation of metaphase/anaphase transition of cell cycle	18	-0.524039706	-2.054183075	0.000493133	0.023826551	0.022697103	3215	tags=50%, list=12%, signal=44%	51433/8881/991/9587/220134/9787/286053/11065/51529
GO:0071028	GO:0071028	nuclear mRNA surveillance	11	-0.703356063	-2.269390279	0.00050564	0.024228926	0.023080404	1824	tags=55%, list=7%, signal=51%	84186/23016/56915/54512/5393/11340
GO:0060623	GO:0060623	regulation of chromosome condensation	13	-0.634112083	-2.253647808	0.000565206	0.02572836	0.02450876	2021	tags=54%, list=7%, signal=50%	9031/23397/10592/8467/64151/10051/3021
GO:0042772	GO:0042772	DNA damage response, signal transduction resulting in transcription	17	-0.510519492	-1.991895196	0.000556809	0.02572836	0.02450876	2229	tags=47%, list=8%, signal=43%	51147/675/8533/11200/51065/10459/6154/10467
GO:0019985	GO:0019985	translesion synthesis	26	-0.426670108	-1.92073731	0.000554827	0.02572836	0.02450876	15578	tags=35%, list=57%, signal=15%	26073/51455/7415/5425/7398/10714/10459/9768/5111
GO:0045026	GO:0045026	plasma membrane fusion	32	0.603595447	1.6257871	0.000551011	0.02572836	0.02450876	6688	tags=56%, list=25%, signal=42%	339168/284359/146378/127579/101929726/2348/390243/389827/284680/124912/2350/7075/2352/135927/149095/79400/6677/167
GO:0061844	GO:0061844	antimicrobial humoral immune response mediated by antimicrobial peptide	135	0.460678721	1.374706148	0.000572432	0.02572836	0.02450876	8665	tags=56%, list=32%, signal=38%	8347/57817/8343/2147/6366/8993/671/5225/10344/6361/117159/6278/4057/8346/4879/51297/354/10578/2920/8344/6039/6354/117285/3273/5068/6346/4852/5196/6352/10563/5319/6356/5473/796/2125/1672/64127/8970/5650/3605/4283/6355/6280/3853/820/6367/3347/130120/56477/3960/133/2921/114771/1671/9547/25818/3958/112744/6363/81623/6369/6406/6347/1669/7432/6370/1755/5197/6283/4922/140850/5968/6375/6372/6373
GO:0019730	GO:0019730	antimicrobial humoral response	174	0.445338006	1.348309968	0.000563273	0.02572836	0.02450876	8665	tags=53%, list=32%, signal=37%	8347/57817/5646/8343/2147/6366/8993/671/6556/5225/10344/6361/149708/117159/6278/4057/8346/140686/3512/4879/51297/128488/354/10578/2920/8344/78989/6039/6354/117285/128822/3273/5068/6346/4852/5196/6352/10563/5319/6356/5473/796/2125/1672/64127/6407/8970/5650/128821/3605/4283/6355/730249/6280/3853/820/6367/3347/130120/56477/3960/133/2921/114771/1671/4069/9547/1511/5657/25818/26525/3958/164237/6700/11…
GO:0043487	GO:0043487	regulation of RNA stability	283	0.4192377	1.292980897	0.000563273	0.02572836	0.02450876	1814	tags=15%, list=7%, signal=14%	406941/406966/406915/406920/442891/442893/406961/406978/442905/407037/693147/100126335/406899/406919/100126315/724025/100126346/664613/406968/406984/390748/7538/574457/724033/574453/407054/693193/326340/406911/407050/406994/406885/442909/80149/406957/6556/619552/84069/9641/115572/407024/574503
GO:0008544	GO:0008544	epidermis development	388	0.398904434	1.241416003	0.000572432	0.02572836	0.02450876	11092	tags=55%, list=41%, signal=33%	79755/6615/7538/388533/2810/406911/2709/50604/222662/353142/2355/643226/6278/337966/6699/94234/64072/3868/1747/4909/11187/344167/646/79152/1001/56603/140807/3914/3850/7062/3846/3784/5068/2068/353132/80326/58495/3857/242/2317/51350/8689/1474/3890/3229/4647/126695/10481/728361/60529/3892/645104/353137/7480/338785/337967/29986/389207/3849/6469/2125/448835/3887/26239/54345/147183/1308/3872/112802/845…
GO:0017062	GO:0017062	respiratory chain complex III assembly	10	-0.732479394	-2.321217507	0.000592831	0.026238429	0.024994651	3943	tags=70%, list=15%, signal=60%	617/90624/54902/84300/84275/647087/7386
GO:0034551	GO:0034551	mitochondrial respiratory chain complex III assembly	10	-0.732479394	-2.321217507	0.000592831	0.026238429	0.024994651	3943	tags=70%, list=15%, signal=60%	617/90624/54902/84300/84275/647087/7386
GO:0061052	GO:0061052	negative regulation of cell growth involved in cardiac muscle cell development	13	0.74984112	1.739998651	0.00064346	0.028263494	0.026923722	567	tags=23%, list=2%, signal=23%	406978/406976/221476
GO:0006465	GO:0006465	signal peptide processing	13	-0.625303996	-2.222343681	0.000653201	0.028436673	0.027088692	407	tags=46%, list=1%, signal=45%	81502/55486/9789/23478/28972/90701
GO:0034643	GO:0034643	establishment of mitochondrion localization, microtubule-mediated	28	-0.409014524	-1.981248441	0.000666215	0.028436673	0.027088692	2853	tags=39%, list=11%, signal=35%	55288/3799/8409/26128/51566/9638/4747/55860/7345/3281/7314
GO:0047497	GO:0047497	mitochondrion transport along microtubule	28	-0.409014524	-1.981248441	0.000666215	0.028436673	0.027088692	2853	tags=39%, list=11%, signal=35%	55288/3799/8409/26128/51566/9638/4747/55860/7345/3281/7314
GO:0034370	GO:0034370	triglyceride-rich lipoprotein particle remodeling	12	0.746519195	1.708667107	0.000671926	0.028436673	0.027088692	3972	tags=67%, list=15%, signal=57%	336/345/116519/335/1071/337/348/9971
GO:0034372	GO:0034372	very-low-density lipoprotein particle remodeling	12	0.746519195	1.708667107	0.000671926	0.028436673	0.027088692	3972	tags=67%, list=15%, signal=57%	336/345/116519/335/1071/337/348/9971
GO:0001522	GO:0001522	pseudouridine synthesis	18	-0.508472791	-1.993162333	0.000694329	0.029171885	0.027789053	4787	tags=67%, list=18%, signal=55%	26995/83480/27079/142940/54517/55651/285367/54433/113000/1736/115939/55505
GO:0098742	GO:0098742	cell-cell adhesion via plasma-membrane adhesion molecules	280	0.41918578	1.292693243	0.000709813	0.029607864	0.028204365	12104	tags=61%, list=45%, signal=34%	407006/56097/286204/56141/56099/56113/56140/8641/56142/5097/53841/54660/5310/56105/3689/56098/56132/56104/56129/56109/1365/64072/56107/4099/5365/79363/140628/3684/56100/1014/1001/56103/49861/54538/1003/84966/10893/57575/54825/56102/389118/5068/56145/4680/91179/26167/335/999/56134/81607/9074/51294/1951/6401/56125/8642/1826/9075/57126/1088/4359/79414/56101/1015/7048/5802/5670/3683/9708/149461/9620/…
GO:0098734	GO:0098734	macromolecule depalmitoylation	14	-0.595408314	-2.188639438	0.000719592	0.029801404	0.02838873	10994	tags=100%, list=40%, signal=60%	126129/127018/51104/84945/51029/26090/55347/58489/5538/81926/9374/11313/10434
GO:0033275	GO:0033275	actin-myosin filament sliding	15	-0.572963881	-2.049611544	0.000756298	0.031099391	0.029625189	2779	tags=67%, list=10%, signal=60%	7139/7168/140465/4621/4625/7134/4626/4637/70/4632
GO:0010165	GO:0010165	response to X-ray	28	-0.405987603	-1.966586167	0.000768709	0.031168024	0.029690569	4201	tags=57%, list=15%, signal=48%	2067/7516/641/4436/6423/121457/836/64710/2625/7520/675/3735/7518/2547/6422/79184
GO:1904046	GO:1904046	negative regulation of vascular endothelial growth factor production	28	0.624305236	1.640234758	0.000768718	0.031168024	0.029690569	3154	tags=43%, list=12%, signal=38%	406899/406976/406924/407050/494327/494323/406901/100126343/406939/406971/574493/406949
GO:0042989	GO:0042989	sequestering of actin monomers	10	-0.711100155	-2.25346698	0.00078479	0.031380785	0.029893245	16	tags=40%, list=0%, signal=40%	5756/9168/7114/11013
GO:0043534	GO:0043534	blood vessel endothelial cell migration	181	0.439777371	1.333318709	0.000783083	0.031380785	0.029893245	5320	tags=31%, list=20%, signal=25%	406941/442891/574508/406921/407037/574506/406976/693225/406942/407006/407015/406968/406984/664616/1942/574453/100423036/3162/7422/574452/406994/442909/406917/406972/406943/494323/619552/3164/7101/407022/5155/406983/574449/51378/1003/3273/28984/406913/335/574501/406949/4846/406992/348/6915/7040/54345/79812/6868/54567/4851/84830/9314/406950/574408/406881
GO:1905205	GO:1905205	positive regulation of connective tissue replacement	12	0.743534365	1.701835294	0.000791377	0.031427421	0.029937669	4998	tags=42%, list=18%, signal=34%	406976/406971/406949/407041/406950
GO:0034501	GO:0034501	protein localization to kinetochore	15	-0.569574029	-2.037485337	0.000842731	0.032792976	0.031238493	3366	tags=60%, list=12%, signal=53%	54908/57082/55166/983/7272/9184/55055/9212/3550
GO:1903083	GO:1903083	protein localization to condensed chromosome	15	-0.569574029	-2.037485337	0.000842731	0.032792976	0.031238493	3366	tags=60%, list=12%, signal=53%	54908/57082/55166/983/7272/9184/55055/9212/3550
GO:0006271	GO:0006271	DNA strand elongation involved in DNA replication	15	-0.569423691	-2.036947546	0.000842731	0.032792976	0.031238493	3175	tags=60%, list=12%, signal=53%	4172/4173/9837/5425/5984/54107/4176/10714/5111
GO:0034384	GO:0034384	high-density lipoprotein particle clearance	18	0.672961645	1.665617273	0.000883955	0.0341678	0.032548147	3772	tags=50%, list=14%, signal=43%	406961/406936/336/54209/345/407053/335/348/693120
GO:0061013	GO:0061013	regulation of mRNA catabolic process	287	0.41202432	1.271642439	0.000929623	0.035695051	0.034003002	1814	tags=15%, list=7%, signal=14%	406941/406966/406915/406920/442891/442893/406961/406978/442905/407037/693147/100126335/406899/406919/100126315/724025/100126346/664613/406968/406984/390748/7538/574457/724033/574453/407054/693193/326340/406911/407050/406994/406885/442909/80149/406957/6556/619552/84069/9641/115572/407024/574503
GO:0051988	GO:0051988	regulation of attachment of spindle microtubules to kinetochore	23	-0.439059772	-1.896436401	0.000955102	0.036432115	0.034705126	2023	tags=35%, list=7%, signal=32%	4751/983/55143/891/55055/9212/332/998
GO:0070103	GO:0070103	regulation of interleukin-6-mediated signaling pathway	14	0.718211228	1.694180438	0.000972065	0.036836825	0.035090652	812	tags=36%, list=3%, signal=35%	407015/407055/407054/406911/406885
GO:0001936	GO:0001936	regulation of endothelial cell proliferation	179	0.434194901	1.315504581	0.001003254	0.037771859	0.035981362	8120	tags=45%, list=30%, signal=32%	406941/442891/406921/574506/406919/407015/406968/664616/574453/100423036/407054/3162/2022/7422/574452/442909/406917/407007/3339/406943/407021/494323/619552/3164/10344/5155/574449/5365/57804/2324/28984/406913/84432/574501/406949/6356/348/7075/79812/6868/54567/407034/405/406950/57521/574408/7498/57608/3592/2524/1960/23411/2833/3952/3593/2255/185/3357/7010/64102/8862/2321/11061/654/6369/2658/8854/12…
GO:0007063	GO:0007063	regulation of sister chromatid cohesion	17	-0.490137016	-1.912368838	0.001018299	0.037971761	0.036171789	3864	tags=53%, list=14%, signal=45%	23137/10664/546/2237/84250/9555/286053/5885/8260
GO:0002274	GO:0002274	myeloid leukocyte activation	244	0.424329598	1.302583201	0.001021662	0.037971761	0.036171789	10873	tags=56%, list=40%, signal=34%	406915/406919/57817/7305/5730/80149/406957/671/6556/1050/2268/54209/284467/3689/55509/10077/284021/345611/2214/11314/3684/26762/401258/1907/3596/136/5971/124912/2294/6688/23729/1437/10394/6338/6352/2208/84630/81501/22904/3965/54106/7040/5777/57126/6504/7048/1776/2205/4853/201294/613/8673/399687/712/3579/6813/3929/945/8291/914/146722/10333/5880/7462/820/199/306/10202/3662/3598/5729/9846/9173/399/1…
GO:0051382	GO:0051382	kinetochore assembly	17	-0.488723796	-1.906854874	0.001058627	0.039095021	0.037241803	1625	tags=59%, list=6%, signal=55%	1060/80152/26054/79003/64105/9787/1063/1062/64946/201254
GO:0050912	GO:0050912	detection of chemical stimulus involved in sensory perception of taste	43	0.556135854	1.537003739	0.001098586	0.040313918	0.038402921	10438	tags=79%, list=38%, signal=49%	50831/83756/259286/259289/5726/2780/259293/259285/83597/80834/5284/1469/4025/50838/259296/54429/64108/80835/1472/338557/342372/2779/563/285093/259295/5304/5330/765/50834/259290/259292/346562/9033/50836
GO:0050727	GO:0050727	regulation of inflammatory response	436	0.390000479	1.217563033	0.001113701	0.04061156	0.038686454	9038	tags=45%, list=33%, signal=30%	406941/406915/406890/724027/406976/406936/768218/407006/407015/100500826/7538/57817/100126320/406929/79626/2853/1215/407007/8993/100313774/58189/406957/494323/50604/1050/2268/59341/54209/284467/9021/718/3553/345611/2529/171389/183/3055/27293/6279/1003/3596/3559/50616/3587/4314/81030/136/26279/5068/406971/4318/7784/6346/406913/7356/6288/2294/335/84699/23729/406949/6352/2852/834/8840/84630/116379/2…
GO:0034244	GO:0034244	negative regulation of transcription elongation by RNA polymerase II	20	-0.46214665	-1.92584075	0.001168332	0.042337434	0.040330516	2409	tags=45%, list=9%, signal=41%	51548/7428/51497/142/7936/10915/6827/51574/55837
GO:0043588	GO:0043588	skin development	322	0.40308933	1.249353154	0.001187332	0.042758718	0.04073183	11092	tags=56%, list=41%, signal=34%	79755/2707/6615/7538/2810/406911/50604/353142/2355/5310/6278/337966/6699/94234/3868/1747/11187/344167/79152/1001/56603/140807/3850/7062/168002/5068/2068/353132/80326/58495/3857/242/2317/51350/8689/3890/3229/126695/60529/3892/353137/7480/338785/337967/29986/3849/6469/2125/448835/3887/26239/54345/147183/3872/3691/112802/8456/353133/353131/3851/613/239/1277/3605/4851/3911/5339/50509/5317/9119/22943/…
GO:0001818	GO:0001818	negative regulation of cytokine production	386	0.395651245	1.23131546	0.001242556	0.044471237	0.042363171	9801	tags=42%, list=36%, signal=28%	406941/406915/406921/406961/693121/407037/84651/724027/406899/406976/406919/768218/407006/407015/406984/7538/100126320/406999/574457/9455/407054/406924/406911/407050/406885/7305/406917/494327/2147/407007/4828/8993/336/80149/406943/406957/494323/8288/671/6556/54209/684/4057/407024/406901/345611/5004/79132/100126343/171389/257101/5552/9308/406939/7805/3596/406971/28984/2864/5971/7356/574493/64115/3…
GO:0002534	GO:0002534	cytokine production involved in inflammatory response	80	0.494049901	1.435557506	0.001334596	0.047182841	0.044946236	8100	tags=44%, list=30%, signal=31%	442898/84651/407006/407015/407054/407050/406917/494327/2147/84818/407007/80149/54209/4843/64127/3605/113/406950/10333/115362/4210/923/5678/3952/148022/112744/64170/225/3569/122618/7850/7098/27190/5187/8399
GO:1900015	GO:1900015	regulation of cytokine production involved in inflammatory response	80	0.494049901	1.435557506	0.001334596	0.047182841	0.044946236	8100	tags=44%, list=30%, signal=31%	442898/84651/407006/407015/407054/407050/406917/494327/2147/84818/407007/80149/54209/4843/64127/3605/113/406950/10333/115362/4210/923/5678/3952/148022/112744/64170/225/3569/122618/7850/7098/27190/5187/8399
GO:2000767	GO:2000767	positive regulation of cytoplasmic translation	16	-0.530543355	-1.937531644	0.001361083	0.047827649	0.045560479	2564	tags=56%, list=9%, signal=51%	10642/1660/26986/5315/10605/7812/7555/8531/4904
GO-CC
	ID	Description	setSize	enrichmentScore	NES	pvalue	p.adjust	qvalue	rank	leading_edge	core_enrichment
GO:0022624	GO:0022624	proteasome accessory complex	25	-0.836923398	-3.907524965	1.00E-10	8.91E-09	7.40E-09	3719	tags=84%, list=14%, signal=73%	5704/5718/11047/5715/5700/5721/5717/5705/5708/5719/5720/5714/9861/5707/5701/5702/10213/5706/5710/5713/5716
GO:0005689	GO:0005689	U12-type spliceosomal complex	26	-0.818486635	-3.852130287	1.00E-10	8.91E-09	7.40E-09	3221	tags=77%, list=12%, signal=68%	23451/10262/8233/10081/6632/6634/55599/10992/79622/6635/84844/6636/6637/51690/4904/83443/6628/51639/85437/6633
GO:0005838	GO:0005838	proteasome regulatory particle	22	-0.835794917	-3.493606612	1.00E-10	8.91E-09	7.40E-09	3719	tags=86%, list=14%, signal=75%	5704/5718/11047/5715/5700/5717/5705/5708/5719/5714/9861/5707/5701/5702/10213/5706/5710/5713/5716
GO:0045259	GO:0045259	proton-transporting ATP synthase complex	16	-0.915138667	-3.45009185	1.00E-10	8.91E-09	7.40E-09	1755	tags=88%, list=6%, signal=82%	498/517/506/513/522/516/515/9551/509/518/10632/539/521/10476
GO:0071007	GO:0071007	U2-type catalytic step 2 spliceosome	30	-0.749046634	-3.278551792	1.00E-10	8.91E-09	7.40E-09	2653	tags=67%, list=10%, signal=60%	57703/51362/6632/55696/6634/5356/988/22938/25949/10286/8896/6635/6627/51645/6636/6637/6629/6628/51503/6633
GO:0016442	GO:0016442	RISC complex	408	0.634826884	1.979316293	1.00E-10	8.91E-09	7.40E-09	2829	tags=35%, list=10%, signal=32%	100302175/406941/693189/406966/693211/100302289/442898/724026/406915/442891/574508/693138/406921/406890/406882/100302217/693233/406961/100126347/693121/574454/664612/406978/442905/407037/494337/407023/693135/100302122/724031/100126335/100302149/724027/574413/442903/407033/574506/100616354/406899/406976/693225/406919/100302287/100126315/406936/406942/494330/693200/406889/724025/693143/406891/40701…
GO:0031332	GO:0031332	RNAi effector complex	409	0.6344569	1.978187578	1.00E-10	8.91E-09	7.40E-09	2829	tags=35%, list=10%, signal=32%	100302175/406941/693189/406966/693211/100302289/442898/724026/406915/442891/574508/693138/406921/406890/406882/100302217/693233/406961/100126347/693121/574454/664612/406978/442905/407037/494337/407023/693135/100302122/724031/100126335/100302149/724027/574413/442903/407033/574506/100616354/406899/406976/693225/406919/100302287/100126315/406936/406942/494330/693200/406889/724025/693143/406891/40701…
GO:0016282	GO:0016282	eukaryotic 43S preinitiation complex	18	-0.84486633	-3.357077659	1.31E-09	9.10E-08	7.55E-08	2735	tags=78%, list=10%, signal=70%	8666/8665/8668/8664/8661/51386/10480/8667/54505/3646/27335/10209/1964/10289
GO:0070993	GO:0070993	translation preinitiation complex	19	-0.840366667	-3.29817014	1.30E-09	9.10E-08	7.55E-08	2908	tags=79%, list=11%, signal=71%	8666/1965/8665/8668/8664/8661/51386/10480/8667/54505/3646/27335/10209/1964/10289
GO:0000940	GO:0000940	outer kinetochore	20	-0.789523667	-3.211012055	3.24E-09	2.02E-07	1.68E-07	3970	tags=75%, list=15%, signal=64%	348235/57405/54908/57082/79003/11243/11130/79980/147841/220134/891/1063/83540/91272/10403
GO:0033290	GO:0033290	eukaryotic 48S preinitiation complex	17	-0.827836183	-3.197500083	1.51E-08	8.56E-07	7.10E-07	3630	tags=76%, list=13%, signal=66%	8666/1965/8665/8668/8664/8661/51386/10480/8667/3646/27335/10209/1964
GO:0005688	GO:0005688	U6 snRNP	11	-0.911439445	-3.009666607	4.13E-08	2.02E-06	1.68E-06	1592	tags=55%, list=6%, signal=51%	23658/27258/57819/51690/11157/25804
GO:0005686	GO:0005686	U2 snRNP	28	-0.662386486	-2.886820255	4.22E-08	2.02E-06	1.68E-06	3233	tags=71%, list=12%, signal=63%	9879/23451/10262/23350/51634/6632/10946/6634/10992/27336/6635/6627/84844/6636/6637/83443/6629/6628/51639/6633
GO:0008250	GO:0008250	oligosaccharyltransferase complex	14	-0.865864749	-3.0982215	6.38E-08	2.84E-06	2.36E-06	1768	tags=57%, list=7%, signal=53%	84061/6184/6185/100128731/200185/58505/1603/746
GO:0005839	GO:0005839	proteasome core complex	20	-0.722514375	-2.938483626	1.05E-07	4.37E-06	3.63E-06	1740	tags=70%, list=6%, signal=66%	5690/5684/5695/5686/5693/5689/5685/5692/5682/5691/5683/5688/5687/5694
GO:0030867	GO:0030867	rough endoplasmic reticulum membrane	26	-0.652836686	-3.072514398	1.46E-07	5.69E-06	4.72E-06	1493	tags=50%, list=5%, signal=47%	29880/23204/58477/57003/27346/6100/23480/10952/6234/6726/6748/6231/6155
GO:0034719	GO:0034719	SMN-Sm protein complex	18	-0.761042196	-3.024002332	1.95E-07	7.18E-06	5.96E-06	2118	tags=50%, list=8%, signal=46%	6632/6634/11171/8487/6635/6636/6637/6628/6633
GO:0005852	GO:0005852	eukaryotic translation initiation factor 3 complex	16	-0.762524242	-2.874732288	6.71E-07	2.33E-05	1.93E-05	2735	tags=69%, list=10%, signal=62%	8666/8665/8668/8664/8661/51386/10480/8667/3646/27335/10987
GO:1990229	GO:1990229	iron-sulfur cluster assembly complex	19	-0.705070555	-2.767176214	1.04E-06	3.41E-05	2.83E-05	1273	tags=58%, list=5%, signal=55%	64428/10539/81689/122961/9391/23479/84191/51647/51218/388962/4706
GO:1990062	GO:1990062	RPAP3/R2TP/prefoldin-like complex	11	-0.855490246	-2.82491661	2.08E-06	6.49E-05	5.38E-05	3722	tags=82%, list=14%, signal=71%	8725/5434/10856/55011/8409/81572/8607/10471/5202
GO:0008540	GO:0008540	proteasome regulatory particle, base subcomplex	12	-0.83814561	-2.879548951	3.38E-06	0.000100387	8.33E-05	3719	tags=92%, list=14%, signal=79%	5704/5715/5700/5705/5708/5707/5701/5702/5706/5710/5716
GO:0045275	GO:0045275	respiratory chain complex III	10	-0.876277708	-2.655542687	4.83E-06	0.000136985	0.000113692	2875	tags=90%, list=11%, signal=80%	7385/27089/7384/7381/1537/7386/440567/7388/29796
GO:0035145	GO:0035145	exon-exon junction complex	21	-0.608314689	-2.562893688	7.70E-06	0.00020882	0.000173312	3267	tags=57%, list=12%, signal=50%	55110/9967/10921/9775/9939/65110/5411/81550/65109/84305/10284/4116
GO:0005744	GO:0005744	TIM23 mitochondrial import inner membrane translocase complex	16	-0.684871082	-2.581978257	1.03E-05	0.000267216	0.000221779	3929	tags=81%, list=14%, signal=70%	3313/293/80273/29103/10469/29090/92609/26519/100287932/131118/10245/10440/140823
GO:0005687	GO:0005687	U4 snRNP	12	-0.794086002	-2.728176927	1.46E-05	0.00036413	0.000302214	2118	tags=67%, list=8%, signal=61%	6632/6634/6635/6636/6637/6628/26835/6633
GO:0005666	GO:0005666	RNA polymerase III complex	18	-0.649029189	-2.578918478	1.67E-05	0.000401789	0.000333469	3595	tags=61%, list=13%, signal=53%	55703/5434/9533/5437/27297/5435/51082/51728/84265/5441/5440
GO:0030677	GO:0030677	ribonuclease P complex	14	-0.734717611	-2.628953196	1.75E-05	0.000405168	0.000336273	4055	tags=64%, list=15%, signal=55%	79897/85495/10940/10556/10799/10248/54931/51367/3028
GO:0017101	GO:0017101	aminoacyl-tRNA synthetase multienzyme complex	11	-0.794786202	-2.624465624	1.97E-05	0.000440054	0.000365227	2138	tags=55%, list=8%, signal=50%	2058/3735/5917/9255/1615/9521
GO:0005665	GO:0005665	RNA polymerase II, core complex	16	-0.632960301	-2.38627353	5.10E-05	0.001096693	0.000910211	2029	tags=56%, list=7%, signal=52%	5434/5432/5437/5435/5439/5441/5438/5440/5436
GO:1902773	GO:1902773	GTPase activator complex	11	-0.751200129	-2.480539937	6.61E-05	0.001375807	0.001141864	3163	tags=73%, list=12%, signal=64%	10681/10670/64121/8649/55004/389541/28956/10542
GO:0071162	GO:0071162	CMG complex	11	-0.741955146	-2.450012052	8.79E-05	0.001733539	0.001438767	4058	tags=91%, list=15%, signal=77%	4174/84296/4171/4172/4173/9837/4176/64785/4175/51659
GO:0034709	GO:0034709	methylosome	13	-0.696034599	-2.391736902	8.89E-05	0.001733539	0.001438767	3135	tags=85%, list=12%, signal=75%	79084/1207/6632/6634/3276/6635/6636/6637/6628/2079/6633
GO:0005868	GO:0005868	cytoplasmic dynein complex	17	-0.595729467	-2.300992707	9.20E-05	0.001739984	0.001444116	2098	tags=53%, list=8%, signal=49%	7175/8723/1781/1783/51143/6990/83658/8655/6993
GO:0033177	GO:0033177	proton-transporting two-sector ATPase complex, proton-transporting domain	19	-0.580059972	-2.276549693	9.98E-05	0.00178006	0.001477378	1949	tags=58%, list=7%, signal=54%	9114/527/517/8992/522/516/9551/518/533/10159/521
GO:0005682	GO:0005682	U5 snRNP	24	-0.501353411	-2.189565955	9.92E-05	0.00178006	0.001477378	2118	tags=33%, list=8%, signal=31%	6632/6634/6635/6636/6637/26830/6628/6633
GO:0150005	GO:0150005	enzyme activator complex	14	-0.672733703	-2.407163502	0.000103255	0.001789762	0.00148543	3163	tags=64%, list=12%, signal=57%	10681/10670/64121/8649/55004/389541/28956/10542/5111
GO:0031083	GO:0031083	BLOC-1 complex	15	-0.621101742	-2.233721361	0.000112935	0.001904642	0.001580775	3133	tags=53%, list=12%, signal=47%	23673/2647/6616/79036/26258/55330/23557/282991
GO:0000176	GO:0000176	nuclear exosome (RNase complex)	16	-0.601612308	-2.268090943	0.000133646	0.002194606	0.001821435	2458	tags=44%, list=9%, signal=40%	23404/56915/10200/54512/5393/10438/11340
GO:0033178	GO:0033178	proton-transporting two-sector ATPase complex, catalytic domain	18	-0.586814998	-2.331710296	0.000144161	0.002306582	0.001914369	3191	tags=67%, list=12%, signal=59%	514/523/534/51606/498/529/9296/51382/506/513/509/9550
GO:0000974	GO:0000974	Prp19 complex	14	-0.64443992	-2.305923204	0.000201012	0.00313578	0.00260257	3527	tags=71%, list=13%, signal=62%	27339/56949/57461/56259/55696/5356/988/25949/10286/51503
GO:0009897	GO:0009897	external side of plasma membrane	396	0.405855003	1.264154681	0.000223326	0.003398906	0.002820954	10012	tags=51%, list=37%, signal=32%	939/2022/9244/2147/57124/8784/2741/1237/696/153579/3595/7293/929/2348/390243/3689/115650/284021/2214/80329/3684/9308/10663/3561/78989/55867/388512/1003/3596/3559/84966/114836/933/930/64096/2811/165530/356/353091/339390/3687/3938/150356/915/6340/89886/3140/343413/6338/2208/2350/920/8747/2206/1233/1636/6401/100141515/50489/10332/3680/7036/6504/9034/4352/1236/80328/7048/1238/50615/2205/947/3683/921/…
GO:0031010	GO:0031010	ISWI-type complex	13	-0.656015455	-2.254221806	0.000238767	0.003547391	0.002944191	3338	tags=77%, list=12%, signal=67%	10042/54108/2186/11177/51773/54107/9031/8467/6594/5931
GO:0000178	GO:0000178	exosome (RNase complex)	23	-0.511516971	-2.174282193	0.00028198	0.004091987	0.003396183	2458	tags=43%, list=9%, signal=40%	23016/6832/51013/23404/56915/10200/54512/5393/10438/11340
GO:1990877	GO:1990877	FNIP-folliculin RagC/D GAP	10	-0.747242616	-2.264504331	0.000313017	0.004439147	0.003684312	3129	tags=70%, list=12%, signal=62%	10670/64121/8649/55004/389541/28956/10542
GO:0005742	GO:0005742	mitochondrial outer membrane translocase complex	22	-0.495441686	-2.070936681	0.000321621	0.004459814	0.003701465	2851	tags=59%, list=11%, signal=53%	9868/3313/10452/10989/440574/9804/25813/56993/10651/100188893/79135/401505/54543
GO:0045095	GO:0045095	keratin filament	91	0.495372705	1.462668827	0.000348605	0.004728908	0.003924803	8890	tags=64%, list=33%, signal=43%	386680/337880/85291/643812/3868/353332/386675/386674/140807/3850/386683/388818/3857/51350/8689/3890/386672/2852/3892/386681/386685/386678/338785/83481/3849/85349/3887/386682/147183/3872/112802/386679/3851/84616/353333/386677/9119/3853/3860/3848/85289/374454/81871/144501/121391/386676/3889/728224/85293/643803/3855/730755/100505753/728318/3852/83897/3888/23581
GO:0071004	GO:0071004	U2-type prespliceosome	17	-0.542669861	-2.096051081	0.000419297	0.005232821	0.00434303	1443	tags=47%, list=5%, signal=45%	55015/23451/55660/51747/6637/51690/6628/6631
GO:0071010	GO:0071010	prespliceosome	17	-0.542669861	-2.096051081	0.000419297	0.005232821	0.00434303	1443	tags=47%, list=5%, signal=45%	55015/23451/55660/51747/6637/51690/6628/6631
GO:0005697	GO:0005697	telomerase holoenzyme complex	22	-0.48913563	-2.044577486	0.000408544	0.005232821	0.00434303	2173	tags=36%, list=8%, signal=33%	54433/3183/6634/10728/1736/6635/6628/55505
GO:0000786	GO:0000786	nucleosome	126	0.468415615	1.403760208	0.000403288	0.005232821	0.00434303	3674	tags=32%, list=14%, signal=28%	317772/8365/8347/8352/8329/440689/8368/3018/8348/8358/8343/3012/8360/8367/8340/8355/3010/373861/7141/8357/8346/10847/653604/7142/8344/158983/221613/8332/255626/8290/391769/8356/8354/8969/8330/8350/8362/8295/8342/5619
GO:1902555	GO:1902555	endoribonuclease complex	34	-0.393065751	-1.810592231	0.000428492	0.00524273	0.004351254	4170	tags=53%, list=15%, signal=45%	57418/79897/85495/1660/10940/79042/8575/10556/7247/6895/283989/7257/10799/10248/54931/138716/51367/3028
GO:0098554	GO:0098554	cytoplasmic side of endoplasmic reticulum membrane	23	-0.492051965	-2.091543165	0.000476345	0.005716139	0.004744164	1534	tags=26%, list=6%, signal=25%	6235/3301/29880/6234/6231/6155
GO:0031261	GO:0031261	DNA replication preinitiation complex	13	-0.625194907	-2.148315229	0.000495497	0.005833782	0.004841802	3175	tags=69%, list=12%, signal=61%	4171/4172/4173/9837/23595/4176/64785/4175/51659
GO:0005732	GO:0005732	sno(s)RNA-containing ribonucleoprotein complex	28	-0.444338834	-1.936522517	0.000521549	0.006026785	0.005001988	2402	tags=57%, list=9%, signal=52%	9410/345630/10940/10556/54433/10528/10799/51602/10199/10248/1736/138716/51367/4809/11157/55505
GO:0071782	GO:0071782	endoplasmic reticulum tubular network	30	-0.400199903	-1.751661446	0.00054493	0.006182473	0.005131202	2726	tags=37%, list=10%, signal=33%	114882/64801/80346/51308/3837/10890/65055/57142/23204/2010/51062
GO:0051233	GO:0051233	spindle midzone	37	-0.354917417	-1.724447649	0.000608474	0.006780134	0.005627236	2429	tags=30%, list=9%, signal=27%	9055/6790/9094/55207/9585/55143/9212/1062/332/998/201161
GO:0099522	GO:0099522	cytosolic region	35	-0.363960646	-1.644498139	0.000676433	0.007405156	0.00614598	2360	tags=26%, list=9%, signal=24%	3799/9097/6857/801/7341/5300/805/10550/2171
GO:0030681	GO:0030681	multimeric ribonuclease P complex	10	-0.705124131	-2.136865074	0.000758173	0.008156899	0.006769896	4055	tags=60%, list=15%, signal=51%	79897/10940/10556/10799/10248/51367
GO:0098799	GO:0098799	outer mitochondrial membrane protein complex	23	-0.476483798	-2.025368258	0.000789679	0.008351858	0.006931704	2851	tags=57%, list=11%, signal=51%	9868/3313/10452/10989/440574/9804/25813/56993/10651/100188893/79135/401505/54543
GO:0045277	GO:0045277	respiratory chain complex IV	19	-0.49131792	-1.928265548	0.000906947	0.009432246	0.007828383	1165	tags=53%, list=4%, signal=50%	9167/1340/9377/1327/1329/1351/4697/1350/1347/1337
GO:0098574	GO:0098574	cytoplasmic side of lysosomal membrane	13	-0.59813962	-2.055346964	0.000933157	0.009545735	0.007922574	2650	tags=62%, list=10%, signal=56%	729991/2647/79036/9516/23557/1915/282991/119032
GO:0019774	GO:0019774	proteasome core complex, beta-subunit complex	11	-0.641174295	-2.11722334	0.000979739	0.009704083	0.008053996	1740	tags=64%, list=6%, signal=60%	5690/5695/5693/5689/5692/5691/5694
GO:0030894	GO:0030894	replisome	24	-0.434836697	-1.899066818	0.000965047	0.009704083	0.008053996	3469	tags=54%, list=13%, signal=47%	2073/7507/4172/29980/5425/5557/10714/5356/988/6118/10286/6119/5111
GO:0031466	GO:0031466	Cul5-RING ubiquitin ligase complex	15	-0.533055162	-1.917071907	0.001065339	0.010387052	0.008620833	3636	tags=53%, list=13%, signal=46%	115294/122773/8065/8835/9616/6921/6923/9978
GO:0000177	GO:0000177	cytoplasmic exosome (RNase complex)	16	-0.520159984	-1.961013982	0.001273117	0.01222192	0.010143698	2458	tags=50%, list=9%, signal=46%	23016/6832/51013/23404/56915/54512/5393/11340
GO:0000939	GO:0000939	inner kinetochore	19	-0.475803509	-1.867376455	0.001356397	0.01282412	0.0106435	2555	tags=53%, list=9%, signal=48%	55839/1060/80152/23421/55166/79682/64105/64946/3021/201254
GO:0005882	GO:0005882	intermediate filament	206	0.418241293	1.279223427	0.001979419	0.018435185	0.015300457	11087	tags=60%, list=41%, signal=36%	386684/386680/440051/337966/728299/337880/85291/643812/3868/353332/337879/337878/386675/387264/100288287/386674/140807/3850/353288/337975/3846/386683/337978/337974/388818/3857/140258/51350/8689/3890/386672/2852/3892/386681/386685/386678/337985/338785/83481/337967/3849/2125/100131902/85349/3887/386682/284827/147183/3872/112802/337970/8419/386679/3851/84616/353333/151531/337882/135/386677/5339/5317…
GO:0000346	GO:0000346	transcription export complex	12	-0.595729535	-2.046699686	0.002032607	0.018652154	0.015480533	3291	tags=67%, list=12%, signal=59%	10189/9877/9984/26097/57187/84321/84324/80145
GO:0005680	GO:0005680	anaphase-promoting complex	22	-0.433372675	-1.811489411	0.002235578	0.020211956	0.016775106	3648	tags=45%, list=13%, signal=39%	246184/51433/8881/119504/991/27338/10459/25847/11065/51529
GO:0036452	GO:0036452	ESCRT complex	29	-0.391101473	-1.759103057	0.002267367	0.020211956	0.016775106	3513	tags=45%, list=13%, signal=39%	57132/51028/81624/5119/27243/128866/11267/51160/25978/51652/7251/51510/84313
GO:0106068	GO:0106068	SUMO ligase complex	13	-0.556177158	-1.911154179	0.002316821	0.020361924	0.016899572	2077	tags=69%, list=8%, signal=64%	56160/23137/79677/84250/387082/54780/7329/197370/286053
GO:1905354	GO:1905354	exoribonuclease complex	26	-0.41713066	-1.963186175	0.002528199	0.021911062	0.018185294	2458	tags=27%, list=9%, signal=25%	23404/56915/10200/54512/5393/10438/11340
GO:0072379	GO:0072379	ER membrane insertion complex	14	-0.531338831	-1.901226941	0.002570963	0.021976452	0.018239565	3609	tags=50%, list=13%, signal=43%	54557/8266/51608/54499/57003/10430/51398
GO:0101019	GO:0101019	nucleolar exosome (RNase complex)	10	-0.638368448	-1.934563265	0.003193045	0.026925139	0.022346776	2458	tags=70%, list=9%, signal=64%	23016/51013/23404/56915/54512/5393/11340
GO:0005828	GO:0005828	kinetochore microtubule	19	-0.440116994	-1.727318307	0.003663705	0.030482022	0.025298844	3513	tags=53%, list=13%, signal=46%	57132/81930/5119/27243/128866/55055/25978/1062/51652/51510
GO:0031082	GO:0031082	BLOC complex	20	-0.4285673	-1.742993686	0.004501271	0.036957807	0.030673484	3133	tags=40%, list=12%, signal=35%	23673/2647/6616/79036/26258/55330/23557/282991
GO:0032045	GO:0032045	guanyl-nucleotide exchange factor complex	23	-0.418870337	-1.78047331	0.005730636	0.046440482	0.03854372	692	tags=26%, list=3%, signal=25%	8649/55004/51622/389541/28956/10542
GO:0036128	GO:0036128	CatSper complex	14	0.6686788	1.591312195	0.006070755	0.048566038	0.040307845	4063	tags=57%, list=15%, signal=49%	3306/378807/285588/100130348/117144/347732/257062/117155
GO-MF
	ID	Description	setSize	enrichmentScore	NES	pvalue	p.adjust	qvalue	rank	leading_edge	core_enrichment
GO:0008137	GO:0008137	NADH dehydrogenase (ubiquinone) activity	34	-0.899272381	-4.219839958	1.00E-10	2.30E-08	2.09E-08	1663	tags=82%, list=6%, signal=77%	4714/4722/4698/4720/4723/4701/4695/4711/4728/4726/4700/4724/4717/4729/4702/4716/4718/4708/4725/4709/4710/4713/4712/55967/4715/4697/4707/4694
GO:1903231	GO:1903231	mRNA base-pairing translational repressor activity	298	0.658951881	2.034199202	1.00E-10	2.30E-08	2.09E-08	1978	tags=36%, list=7%, signal=33%	100302175/406941/406966/406915/574450/406920/442891/100302263/100126296/100302203/574508/442893/406921/406890/406961/693121/406978/442905/407037/494337/407023/693135/693147/724031/100302288/100126335/100422981/494328/724027/574413/407033/574506/406899/406976/723778/693225/406919/100126315/406936/406942/724025/100126318/406891/407014/407006/407015/442919/100126346/664613/724024/406968/406984/66461…
GO:0030371	GO:0030371	translation repressor activity	332	0.63289531	1.960334761	1.00E-10	2.30E-08	2.09E-08	1978	tags=32%, list=7%, signal=30%	100302175/406941/406966/406915/574450/406920/442891/100302263/100126296/100302203/574508/442893/406921/406890/406961/693121/406978/442905/407037/494337/407023/693135/693147/724031/100302288/100126335/100422981/494328/724027/574413/407033/574506/406899/406976/723778/693225/406919/100126315/406936/406942/724025/100126318/406891/407014/407006/407015/442919/100126346/664613/724024/406968/406984/66461…
GO:0045182	GO:0045182	translation regulator activity	435	0.554852551	1.728091223	1.00E-10	2.30E-08	2.09E-08	1978	tags=25%, list=7%, signal=23%	100302175/406941/406966/406915/574450/406920/442891/100302263/100126296/100302203/574508/442893/406921/406890/406961/693121/406978/442905/407037/494337/407023/693135/693147/724031/100302288/100126335/100422981/494328/724027/574413/407033/574506/406899/406976/723778/693225/406919/100126315/406936/406942/724025/100126318/406891/407014/407006/407015/442919/100126346/664613/724024/406968/406984/66461…
GO:0003730	GO:0003730	mRNA 3'-UTR binding	260	0.511232381	1.571500255	1.00E-10	2.30E-08	2.09E-08	3292	tags=23%, list=12%, signal=21%	406915/574450/406920/442891/100302263/100126296/100302203/442893/406961/693135/100126335/100422981/494328/407033/406899/406976/723778/406919/100126315/406936/406891/407015/442919/406968/406984/7538/406929/574453/693158/407054/693193/406924/326340/406911/407050/406994/406917/100302142/406959/693235/80149/406943/407021/494323/619552/693198/554210/574455/407022/407024/574503/407002/494333/406939/442…
GO:0048027	GO:0048027	mRNA 5'-UTR binding	24	-0.789902316	-3.310210537	2.92E-10	5.61E-08	5.10E-08	2687	tags=50%, list=10%, signal=45%	10643/4691/26354/26156/22948/6154/6208/6125/6201/6207/6171/6189
GO:0003755	GO:0003755	peptidyl-prolyl cis-trans isomerase activity	38	-0.598739362	-2.957332626	7.07E-10	1.16E-07	1.06E-07	4506	tags=63%, list=17%, signal=53%	10450/9049/23398/5524/4820/2281/23770/55033/85313/5479/644591/653598/10105/10465/5481/9360/53938/5480/2280/5303/5300/51645/2287/5478
GO:0046933	GO:0046933	proton-transporting ATP synthase activity, rotational mechanism	15	-0.904225258	-3.026700078	1.55E-09	2.23E-07	2.02E-07	1755	tags=87%, list=6%, signal=81%	498/527/267020/506/513/522/515/9551/509/10632/539/521/10476
GO:0031386	GO:0031386	protein tag activity	14	-0.820095873	-2.717027336	1.82E-06	0.000137441	0.000124832	1746	tags=79%, list=6%, signal=74%	7311/387082/6612/9636/7341/9140/7314/6613/6233/4738/59286
GO:0141047	GO:0141047	molecular tag activity	14	-0.820095873	-2.717027336	1.82E-06	0.000137441	0.000124832	1746	tags=79%, list=6%, signal=74%	7311/387082/6612/9636/7341/9140/7314/6613/6233/4738/59286
GO:0055105	GO:0055105	ubiquitin-protein transferase inhibitor activity	15	-0.797826614	-2.670553442	1.44E-06	0.000137441	0.000124832	3050	tags=80%, list=11%, signal=71%	11146/84837/6224/6167/55611/6135/11315/26271/6209/9349/6125/6201
GO:0016018	GO:0016018	cyclosporin A binding	17	-0.750717091	-2.59812716	1.41E-06	0.000137441	0.000124832	4506	tags=65%, list=17%, signal=54%	10450/4820/5479/644591/653598/10105/10465/5481/9360/5480/5478
GO:0043024	GO:0043024	ribosomal small subunit binding	18	-0.700933306	-2.559715862	1.72E-06	0.000137441	0.000124832	3713	tags=72%, list=14%, signal=62%	6059/55037/10146/26284/7374/10600/54505/4528/219402/10209/4869/4830/10289
GO:0070182	GO:0070182	DNA polymerase binding	21	-0.635074723	-2.519878546	1.19E-06	0.000137441	0.000124832	2060	tags=43%, list=8%, signal=40%	79035/51750/3320/10728/8099/3326/286257/3146/5111
GO:0140597	GO:0140597	protein carrier chaperone	37	-0.466156953	-2.269199408	1.55E-06	0.000137441	0.000124832	2921	tags=49%, list=11%, signal=43%	25842/284361/55831/1191/5018/439/55723/56851/6944/23787/81611/4673/26519/10328/11137/23788/51234/26520
GO:0004984	GO:0004984	olfactory receptor activity	401	0.430665718	1.338251282	1.91E-06	0.000137441	0.000124832	12609	tags=68%, list=46%, signal=37%	347468/120787/390084/286365/255725/219957/392309/79345/392392/81697/344561/441911/390059/390066/390064/135924/391211/143496/340980/347168/26497/79324/254786/390260/347169/391196/79317/4992/26693/79549/390063/124538/119774/127608/120796/390036/81466/389090/390181/8590/26245/283160/256148/219873/26184/119678/256144/23538/254783/119687/343170/219982/283159/219981/338755/79470/219954/390190/79473/390…
GO:0055106	GO:0055106	ubiquitin-protein transferase regulator activity	33	-0.494639043	-2.275595426	2.45E-06	0.000166344	0.000151084	3050	tags=48%, list=11%, signal=43%	84837/6224/6167/1027/991/7334/55611/7332/6135/5300/11315/26271/6209/9349/6125/6201
GO:1990948	GO:1990948	ubiquitin ligase inhibitor activity	11	-0.831582265	-2.686358173	8.21E-06	0.000525149	0.000476972	3050	tags=82%, list=11%, signal=73%	84837/6224/6167/6135/26271/6209/9349/6125/6201
GO:0001056	GO:0001056	RNA polymerase III activity	10	-0.850193969	-2.665238327	1.23E-05	0.000748408	0.000679749	3595	tags=90%, list=13%, signal=78%	55703/5434/9533/5437/5435/51082/51728/5441/5440
GO:0017070	GO:0017070	U6 snRNA binding	16	-0.671456083	-2.282348556	1.55E-05	0.000810934	0.000736539	1782	tags=50%, list=7%, signal=47%	9733/55696/27258/51574/57819/51690/26835/25804
GO:0061631	GO:0061631	ubiquitin conjugating enzyme activity	34	-0.476517141	-2.236058968	1.50E-05	0.000810934	0.000736539	3882	tags=56%, list=14%, signal=48%	7328/65264/51465/54926/7322/9246/7327/7324/7334/7323/27338/7321/7332/997/7319/7320/10477/11065/29089
GO:0030515	GO:0030515	snoRNA binding	32	-0.477094582	-2.214075082	1.51E-05	0.000810934	0.000736539	3095	tags=44%, list=11%, signal=39%	55813/9790/26747/4521/54433/7520/10528/55272/84309/51602/283927/1736/4809/55505
GO:0003899	GO:0003899	DNA-directed 5'-3' RNA polymerase activity	29	-0.511101827	-2.333561337	2.25E-05	0.001008317	0.000915814	3196	tags=52%, list=12%, signal=46%	55703/5434/9533/9477/5557/5432/5437/27297/5435/51082/5439/51728/5441/5438/5440
GO:0015252	GO:0015252	proton channel activity	24	-0.547065003	-2.292562384	2.25E-05	0.001008317	0.000915814	1755	tags=54%, list=6%, signal=51%	498/527/267020/506/513/522/515/9551/509/10632/539/521/10476
GO:0034062	GO:0034062	5'-3' RNA polymerase activity	31	-0.479739814	-2.151735764	2.28E-05	0.001008317	0.000915814	3196	tags=48%, list=12%, signal=43%	55703/5434/9533/9477/5557/5432/5437/27297/5435/51082/5439/51728/5441/5438/5440
GO:0097747	GO:0097747	RNA polymerase activity	31	-0.479739814	-2.151735764	2.28E-05	0.001008317	0.000915814	3196	tags=48%, list=12%, signal=43%	55703/5434/9533/9477/5557/5432/5437/27297/5435/51082/5439/51728/5441/5438/5440
GO:0031492	GO:0031492	nucleosomal DNA binding	42	-0.393351162	-2.138477829	2.60E-05	0.001110233	0.001008381	2864	tags=48%, list=11%, signal=43%	8091/60/6599/8971/10473/1108/6598/3183/9555/6605/86/7443/3066/3007/3021/3150/3151/79366/9324/3015
GO:0030527	GO:0030527	structural constituent of chromatin	89	0.53754276	1.565668254	2.81E-05	0.001154661	0.001048733	3663	tags=38%, list=13%, signal=33%	317772/8365/8347/8352/8329/440689/8368/3018/8348/8358/8343/3012/8360/8367/8340/8355/3010/8357/8346/653604/8344/158983/221613/8332/255626/8290/391769/8356/8354/8969/8330/8350/8362/8342
GO:0005125	GO:0005125	cytokine activity	237	0.444786756	1.36201455	3.56E-05	0.001415775	0.001285892	8778	tags=50%, list=32%, signal=34%	386653/7422/9244/6366/50604/10344/6361/9235/1440/8744/92304/3553/282617/27179/2920/6354/3596/7478/56832/2688/50616/3578/356/6346/80326/4982/7481/5196/1437/3623/27177/64806/6352/55801/10563/6356/5473/7480/3589/100141515/7040/374/282618/7475/113540/146225/29949/7479/3567/7471/3976/3605/4283/6355/10637/7472/8740/389658/131177/6367/11009/3626/246778/944/3592/56477/7483/5008/2921/83729/89780/116173/35…
GO:0008236	GO:0008236	serine-type peptidase activity	191	0.452621833	1.371125794	7.39E-05	0.002837316	0.002577021	8947	tags=52%, list=33%, signal=35%	51032/5646/1215/2147/3250/10136/1990/8909/646960/4057/64699/9407/9159/3240/360200/354/63036/5653/11202/23430/23436/4314/84000/4318/146547/3002/377047/9622/10279/2160/3004/100287362/64499/1636/339105/400668/345062/1506/26085/11330/1512/3816/8858/25823/132724/55554/7177/3817/341277/5650/5652/203100/56649/3249/4319/5649/10747/164656/3818/360226/716/5624/43849/4322/284366/3001/344805/8492/5644/2161/3…
GO:0004252	GO:0004252	serine-type endopeptidase activity	174	0.460649425	1.390721431	0.00010209	0.003793784	0.003445743	9475	tags=56%, list=35%, signal=37%	51032/5646/1215/2147/3250/10136/1990/646960/4057/64699/9407/9159/3240/360200/354/63036/5653/11202/23430/23436/4314/84000/4318/146547/3002/377047/9622/2160/3004/100287362/64499/339105/400668/345062/1506/26085/11330/1512/3816/8858/25823/132724/55554/7177/3817/341277/5650/5652/203100/56649/3249/4319/10747/164656/3818/360226/716/5624/43849/4322/284366/3001/344805/8492/5644/2161/389208/5655/6768/10942…
GO:0017171	GO:0017171	serine hydrolase activity	195	0.44515456	1.350244659	0.000155308	0.0055911	0.005078173	8947	tags=52%, list=33%, signal=35%	51032/5646/1215/2147/3250/10136/1990/8909/646960/4057/64699/9407/9159/3240/360200/354/63036/5653/11202/23430/23436/4314/84000/4318/146547/3002/377047/9622/10279/2160/3004/100287362/64499/1636/339105/400668/345062/1506/26085/11330/1512/3816/8858/25823/132724/55554/7177/3817/341277/5650/5652/203100/56649/3249/4319/5649/10747/164656/3818/360226/716/5624/43849/4322/284366/3001/344805/8492/5644/2161/3…
GO:0032977	GO:0032977	membrane insertase activity	17	-0.619039035	-2.142407772	0.000162284	0.005665198	0.005145474	2915	tags=65%, list=11%, signal=58%	284361/55831/5018/439/56851/23787/26519/10328/23788/51234/26520
GO:0042162	GO:0042162	telomeric DNA binding	38	-0.35867746	-1.771603177	0.000306068	0.010370299	0.00941893	2283	tags=32%, list=8%, signal=29%	4691/79035/10111/7520/80119/3178/65110/2547/328/6118/7013/54386
GO:0061575	GO:0061575	cyclin-dependent protein serine/threonine kinase activator activity	12	-0.687619617	-2.247491688	0.000329184	0.010428241	0.009471557	3517	tags=50%, list=13%, signal=44%	896/4331/891/595/1163/1164
GO:0008175	GO:0008175	tRNA methyltransferase activity	34	-0.408393568	-1.916388778	0.000320041	0.010428241	0.009471557	16077	tags=100%, list=59%, signal=41%	9836/115708/57604/6894/1787/54888/51531/27037/158234/79979/55006/387338/152992/91801/144233/63899/80745/221078/131965/79828/57570/60487/4234/55621/25917/93587/127253/54482/81627/24140/55798/339175/54931
GO:0005179	GO:0005179	hormone activity	131	0.470552946	1.400937931	0.000334935	0.010428241	0.009471557	9372	tags=55%, list=35%, signal=36%	57817/3972/5697/2797/551/5539/4828/10911/2691/2689/2520/55908/8614/114131/183/4879/5368/181/347148/1907/2688/1444/5068/4295/4852/6343/7276/3623/117579/7425/796/6781/3060/51052/5744/10022/2980/4878/3626/885/80763/133/83729/3952/434/9607/5741/5367/8862/7038/1906/27302/3375/5179/2922/3630/2056/51738/7432/1081/6370/338872/4922/6013/84666/3625/56729/1325/2488/1442/114336/122876
GO:0004526	GO:0004526	ribonuclease P activity	12	-0.68130333	-2.226846841	0.000410281	0.01243798	0.011296923	4055	tags=58%, list=15%, signal=50%	79897/85495/10940/10556/10799/10248/51367
GO:0019104	GO:0019104	DNA N-glycosylase activity	13	-0.631038812	-2.158921512	0.000505642	0.0149359	0.013565684	4319	tags=69%, list=16%, signal=58%	55247/4595/23583/6996/8930/7374/328/4913/5111
GO:0098847	GO:0098847	sequence-specific single stranded DNA binding	13	-0.623913513	-2.134544306	0.000557502	0.015746035	0.014301497	2575	tags=62%, list=9%, signal=56%	3181/5093/79035/10111/3178/6118/7013/54386
GO:0051537	GO:0051537	2 iron, 2 sulfur cluster binding	27	-0.446537669	-2.020765401	0.000560406	0.015746035	0.014301497	2403	tags=41%, list=9%, signal=37%	4719/51022/493856/57019/27247/23479/7386/55847/6390/4729/51218
GO:0033204	GO:0033204	ribonuclease P RNA binding	10	-0.705124131	-2.210464821	0.000581207	0.015769855	0.014323132	4055	tags=60%, list=15%, signal=51%	79897/10940/10556/10799/10248/51367
GO:0005132	GO:0005132	type I interferon receptor binding	17	-0.570617987	-1.974829277	0.000602321	0.015769855	0.014323132	3396	tags=65%, list=13%, signal=57%	3445/3446/3441/3443/3451/3449/3448/3444/3440/3439/338376
GO:0003688	GO:0003688	DNA replication origin binding	16	-0.532357927	-1.809539562	0.000596558	0.015769855	0.014323132	12706	tags=38%, list=47%, signal=20%	4171/1660/5001/23595/55388/3329
GO:0016891	GO:0016891	RNA endonuclease activity, producing 5'-phosphomonoesters	29	-0.413323872	-1.887131987	0.000784246	0.0200767	0.018234868	4055	tags=41%, list=15%, signal=35%	79897/85495/83594/10940/246243/10556/2237/10799/328/10535/10248/51367
GO:0140375	GO:0140375	immune receptor activity	152	0.446489371	1.338923551	0.000911305	0.022822252	0.020728544	10128	tags=54%, list=37%, signal=34%	9244/84818/1237/3595/2854/2214/132014/10663/3561/11126/3559/3587/64096/5284/10936/3140/2208/920/116379/2840/1233/9034/1512/4352/1236/27202/1240/1238/50615/2205/1380/1441/1235/51348/3579/2856/2212/2357/53832/8809/2215/163702/3560/3594/26280/2833/3598/3593/2829/9173/400935/1230/2359/2213/9180/972/5618/2322/8807/7850/2358/8808/729230/1438/3554/9214/133396/1439/3601/2859/3566/10148/1524/58985/3568/35…
GO:0043047	GO:0043047	single-stranded telomeric DNA binding	11	-0.63551878	-2.052991196	0.000967021	0.0237023	0.021527856	2060	tags=64%, list=8%, signal=59%	3181/79035/10111/3178/6118/7013/54386
GO:0000217	GO:0000217	DNA secondary structure binding	39	-0.336826608	-1.707089961	0.001010992	0.023768619	0.021588092	3941	tags=46%, list=15%, signal=40%	7516/23137/641/7528/4436/7508/5889/4137/2073/8091/63967/3149/79677/3159/10635/4208/3146/3148
GO:0004896	GO:0004896	cytokine receptor activity	97	0.475013336	1.389710145	0.001003254	0.023768619	0.021588092	10128	tags=63%, list=37%, signal=40%	9244/84818/1237/3595/132014/10663/3561/3559/3587/64096/10936/920/116379/2840/1233/9034/4352/1236/1240/1238/50615/1441/1235/3579/53832/8809/163702/3560/3594/26280/2833/3598/3593/2829/9173/400935/1230/9180/972/5618/2322/8807/7850/8808/729230/1438/3554/133396/1439/3601/2859/3566/10148/1524/58985/3568/3575/149233/10803/3577/960
GO:0043023	GO:0043023	ribosomal large subunit binding	14	-0.600691034	-1.990125806	0.001077875	0.024788719	0.022514608	2411	tags=57%, list=9%, signal=52%	26046/51250/9147/3692/115416/29789/4869/4706
GO:0008474	GO:0008474	palmitoyl-(protein) hydrolase activity	14	-0.595408314	-1.972623832	0.001118935	0.024788719	0.022514608	10994	tags=100%, list=40%, signal=60%	126129/127018/51104/84945/51029/26090/55347/58489/5538/81926/9374/11313/10434
GO:0098599	GO:0098599	palmitoyl hydrolase activity	14	-0.595408314	-1.972623832	0.001118935	0.024788719	0.022514608	10994	tags=100%, list=40%, signal=60%	126129/127018/51104/84945/51029/26090/55347/58489/5538/81926/9374/11313/10434
GO:0016530	GO:0016530	metallochaperone activity	13	-0.588742204	-2.014215582	0.001433205	0.031151926	0.028294056	2446	tags=46%, list=9%, signal=42%	80224/10101/285381/11315/10063/475
GO:0001055	GO:0001055	RNA polymerase II activity	11	-0.604427598	-1.952553687	0.001750443	0.037207228	0.033793846	2029	tags=64%, list=7%, signal=59%	5434/5432/5437/5435/5439/5441/5440
GO:0022843	GO:0022843	voltage-gated monoatomic cation channel activity	135	0.448254532	1.335091477	0.001776387	0.037207228	0.033793846	11720	tags=67%, list=43%, signal=38%	378807/3743/8913/3752/3351/3737/3765/8912/117144/3784/347732/3744/60598/57582/8645/610/10089/3739/440699/117155/3766/23416/774/3773/219527/83795/255022/3761/3767/8911/51305/3738/3762/777/6327/338567/117532/348980/778/9424/3769/9256/56659/3741/3763/6833/23415/3747/10368/773/775/776/56479/3753/3749/57657/2906/3756/6261/3742/786/9254/3785/23704/9132/7442/93589/27091/3776/219931/779/3778/3759/3775/37…
GO:0003906	GO:0003906	DNA-(apurinic or apyrimidinic site) endonuclease activity	13	-0.579777346	-1.983544847	0.001833103	0.037709549	0.034250084	2864	tags=46%, list=11%, signal=41%	8091/3159/328/5423/4913/6188
GO:0043175	GO:0043175	RNA polymerase core enzyme binding	42	-0.307695145	-1.672803616	0.001918597	0.038775862	0.035218574	18810	tags=100%, list=69%, signal=31%	23248/22828/9400/58506/27161/57466/58490/23476/653390/8202/2064/54700/57805/55250/26523/144108/55197/63935/79577/51585/64754/2103/3192/284695/54623/81488/56950/51322/8725/1660/26610/2073/84232/79871/23160/9646/123169/2959/84337/51637/6827
GO:0008320	GO:0008320	protein transmembrane transporter activity	27	-0.405183494	-1.833620866	0.001966386	0.039056504	0.035473469	3770	tags=44%, list=14%, signal=38%	9868/9179/10452/5828/29928/9804/100287932/56993/10245/10440/23480/54543
GO:0004549	GO:0004549	tRNA-specific ribonuclease activity	17	-0.517152807	-1.789793743	0.002218055	0.043308469	0.03933536	4055	tags=47%, list=15%, signal=40%	79897/85495/10940/79042/10556/10799/10248/51367
KEGG
	ID	Description	setSize	enrichmentScore	NES	pvalue	p.adjust	qvalue	rank	leading_edge	core_enrichment
hsa03060	hsa03060	Protein export	31	-0.631416012	-3.163172288	9.86E-09	2.72E-06	2.58E-06	3111	tags=55%, list=11%, signal=49%	51608/7095/3309/5018/439/7485/58477/6729/6731/9789/23478/23480/28972/10952/6727/90701/6726
hsa03030	hsa03030	DNA replication	36	-0.538401519	-2.63380916	1.47E-07	2.03E-05	1.93E-05	3175	tags=61%, list=12%, signal=54%	4171/84153/56655/4172/246243/5982/4173/6742/5425/2237/5557/5984/54107/5981/4176/10714/4175/6118/10535/79621/6119/5111
hsa03020	hsa03020	RNA polymerase	31	-0.516610209	-2.588035567	3.07E-06	0.000211576	0.000200924	2029	tags=45%, list=7%, signal=42%	5434/9533/5432/5437/27297/5435/51082/5439/51728/84265/5441/5438/5440/5436
hsa04060	hsa04060	Cytokine-cytokine receptor interaction	298	0.445038967	1.372432637	2.49E-06	0.000211576	0.000200924	10230	tags=57%, list=38%, signal=36%	8794/939/386653/84818/6366/8784/50604/1237/3595/2689/10344/7293/6361/9235/115650/1440/4803/8744/3553/282617/608/27179/2920/132014/10663/3561/6354/3596/3559/56832/2688/943/50616/3587/1444/3578/356/6346/4982/269/5196/1437/3623/27177/64806/6352/55801/10563/920/1233/6356/5473/3589/7040/282618/4352/1236/7048/50615/29949/1441/1235/3567/3976/3605/4283/6355/355/3579/53832/8740/8809/163702/6367/285613/970…
hsa04740	hsa04740	Olfactory transduction	434	0.421025938	1.310638795	7.02E-06	0.000387312	0.000367813	12609	tags=66%, list=46%, signal=36%	347468/120787/390084/286365/255725/219957/392309/79345/392392/81697/390059/390066/390064/135924/391211/143496/340980/347168/26497/79324/254786/390260/347169/391196/79317/4992/26693/79549/390063/124538/119774/127608/120796/390036/81466/389090/390181/8590/51764/26245/283160/256148/219873/1262/119678/256144/23538/254783/119687/343170/219982/283159/219981/338755/219954/390190/79473/390077/138805/1270…
hsa00100	hsa00100	Steroid biosynthesis	20	-0.564128624	-2.324701346	2.49E-05	0.00114531	0.001087652	3073	tags=60%, list=11%, signal=53%	3930/1717/7108/4047/6713/50814/1718/2222/6307/51478/1595/10682
hsa03430	hsa03430	Mismatch repair	23	-0.50834423	-2.198532986	9.09E-05	0.003584584	0.003404124	3562	tags=52%, list=13%, signal=45%	4436/5395/5982/4437/6742/5425/5984/5981/10714/6118/6119/5111
hsa00900	hsa00900	Terpenoid backbone biosynthesis	23	-0.473251036	-2.046758774	0.000323792	0.011170837	0.010608461	2917	tags=52%, list=11%, signal=47%	2224/51449/10269/3156/9453/38/2339/10654/4597/39/3157/3422
hsa05206	hsa05206	MicroRNAs in cancer	310	0.412359294	1.273279301	0.000389617	0.011948263	0.011346749	2937	tags=20%, list=11%, signal=18%	442898/406915/442891/406890/406882/406978/442903/407033/406976/406942/693200/406889/406891/407014/407006/407015/406984/407055/574457/1942/407036/3162/407011/406911/406926/7422/574452/406885/442909/100500809/406917/407016/406912/407007/406959/406956/406943/406995/406957/407021/619552/406886/8651/407043/406894/407051/27165/574455/407045/407024/406901/5155/406983/406918/63923/407053/406971/4318/4069…
hsa04061	hsa04061	Viral protein interaction with cytokine and cytokine receptor	100	0.486106426	1.435340508	0.000590749	0.016304673	0.015483843	10158	tags=60%, list=37%, signal=38%	8794/6366/50604/1237/10344/6361/2920/3561/6354/3559/3587/6346/5196/6352/10563/1233/6356/5473/1236/29949/1235/4283/6355/3579/53832/8740/8809/6367/11009/3560/56477/2921/2833/2829/1230/9547/8793/8743/6363/3606/6369/3569/8807/6347/3586/729230/8795/6370/5197/6375/6372/6373/1524/58985/4055/1436/10803/6374/3577/1435
hsa00062	hsa00062	Fatty acid elongation	27	-0.416094942	-1.944431167	0.000949239	0.023644728	0.022454375	3230	tags=48%, list=12%, signal=42%	117145/3032/9524/6785/54898/3030/9374/3033/51144/79071/51495/10449/1892
hsa05322	hsa05322	Systemic lupus erythematosus	132	0.453594024	1.358429933	0.001058477	0.023644728	0.022454375	5195	tags=33%, list=19%, signal=27%	317772/8365/8347/8352/8329/440689/8368/3018/8348/8358/8343/3012/8360/8367/8340/8355/718/8357/8346/2214/732/653604/8344/714/158983/221613/8332/255626/8290/8356/8354/8969/8330/8350/8362/733/8342/713/8970/712/2212/716/2215/8351
hsa04080	hsa04080	Neuroactive ligand-receptor interaction	370	0.404443845	1.255630022	0.001113701	0.023644728	0.022454375	12213	tags=64%, list=45%, signal=36%	255061/3972/5646/5697/2797/8811/9248/551/1395/5539/2147/4828/10911/2691/2741/9127/151/2689/160065/113091/718/134860/114131/183/3351/2642/2696/3061/5368/554/2837/347148/5029/1907/1132/147/2688/6755/1444/136/5030/1135/4295/3814/3274/2151/4852/6343/9287/117579/55879/7425/796/56413/706/399968/799/6915/3060/152/3352/2692/153/51052/22953/9002/100169851/4159/2925/146/83551/2847/4544/2831/5731/154/140/10…
Reactome
R-HSA-4085377	R-HSA-4085377	SUMOylation of SUMOylation proteins	34	-0.313320549	-1.625731784	0.007104507	0.043524074	0.035503649	18655	tags=41%, list=69%, signal=13%	129401/57122/79902/8086/10210/6396/51588/11097/7175/8480/7329/7341/79023/6613
R-HSA-1358803	R-HSA-1358803	Downregulation of ERBB2:ERBB3 signaling	13	-0.479270375	-1.710696046	0.007346205	0.044778629	0.03652702	1746	tags=62%, list=6%, signal=58%	3084/7316/10000/10193/9101/7311/7314/6233
R-HSA-211979	R-HSA-211979	Eicosanoids	12	0.674487964	1.547489477	0.007581445	0.045981465	0.037508203	6694	tags=83%, list=25%, signal=63%	1580/8529/66002/11283/57834/1579/126410/1582/284541/4051
R-HSA-977225	R-HSA-977225	Amyloid fiber formation	107	0.441727933	1.309905904	0.007697156	0.046450997	0.037891211	7580	tags=43%, list=28%, signal=31%	8365/8347/8352/8368/3018/8348/8358/8343/3012/8360/8367/8340/3339/8355/8357/4057/8346/653604/8344/255626/6288/8356/8354/335/7276/5071/8350/8362/337/348/796/8342/8970/325/8351/4878/8359/8341/5045/4069/9027/3375/8353/6406/3630/8345
