# Supplementary material for: Kidney organoids as a novel platform to evaluate heat‐stress‐induced acute kidney injury pathogenesis
Source: Bioeng Transl Med. 2025 Nov 20;11(1):e70092. doi: 10.1002/btm2.70092 (PMC12821206; doi:10.1002/btm2.70092)
Supplement: Supplementary file 7 — Table S5. GSEA of steady‐state RNAs. [file BTM2-11-e70092-s007.csv]

GO-BP
	ID	Description	setSize	enrichmentScore	NES	pvalue	p.adjust	qvalue	rank	leading_edge	core_enrichment
GO:0015986	GO:0015986	proton motive force-driven ATP synthesis	65	-0.775703716	-3.272953779	1.00E-10	1.48E-08	1.17E-08	2548	tags=68%, list=9%, signal=61%	4722/513/267020/4698/4696/93974/6392/517/4702/515/4700/4710/51079/6390/4718/4714/4729/4711/522/4726/54539/4716/518/4713/4701/4717/4695/4709/539/126328/10632/55967/4706/4715/9551/10476/4724/4712/4725/4708/516/521/4694/4707
GO:0042776	GO:0042776	proton motive force-driven mitochondrial ATP synthesis	58	-0.791724034	-3.234680618	1.00E-10	1.48E-08	1.17E-08	2548	tags=66%, list=9%, signal=59%	4698/4696/93974/6392/4702/515/4700/4710/51079/6390/4718/4714/4729/4711/522/4726/54539/4716/4713/4701/4717/4695/4709/539/126328/10632/55967/4706/4715/9551/10476/4724/4712/4725/4708/521/4694/4707
GO:0042773	GO:0042773	ATP synthesis coupled electron transport	86	-0.716136725	-3.144991507	1.00E-10	1.48E-08	1.17E-08	2824	tags=59%, list=10%, signal=53%	170712/1716/4698/4696/6392/4702/4700/4710/7386/6390/54205/4718/4714/4729/4711/440567/1327/11315/4726/7381/388753/4716/4713/4701/4717/4695/1340/1349/10975/9377/4709/1337/29796/1329/1351/51142/27089/55967/4706/4715/1350/4697/4724/4712/4725/7388/4708/1347/4694/4707/1345
GO:0042775	GO:0042775	mitochondrial ATP synthesis coupled electron transport	86	-0.716136725	-3.144991507	1.00E-10	1.48E-08	1.17E-08	2824	tags=59%, list=10%, signal=53%	170712/1716/4698/4696/6392/4702/4700/4710/7386/6390/54205/4718/4714/4729/4711/440567/1327/11315/4726/7381/388753/4716/4713/4701/4717/4695/1340/1349/10975/9377/4709/1337/29796/1329/1351/51142/27089/55967/4706/4715/1350/4697/4724/4712/4725/7388/4708/1347/4694/4707/1345
GO:0033108	GO:0033108	mitochondrial respiratory chain complex assembly	93	-0.686147194	-3.107054971	1.00E-10	1.48E-08	1.17E-08	4307	tags=52%, list=16%, signal=44%	6834/84300/131474/4728/84334/4722/647087/4698/4696/90871/28958/100303755/4702/51287/4700/4710/55863/7386/51079/57001/84233/4718/4714/135154/4711/51241/84987/389203/10063/54539/284184/4716/4713/4717/4695/100131801/4709/126328/55967/4706/4715/91942/4724/4712/4725/4708/4694/4707
GO:0010257	GO:0010257	NADH dehydrogenase complex assembly	55	-0.757204142	-3.095113144	1.00E-10	1.48E-08	1.17E-08	2548	tags=55%, list=9%, signal=50%	4698/4696/90871/4702/4700/4710/55863/51079/84233/4718/4714/4711/54539/284184/4716/4713/4717/4695/4709/126328/55967/4706/4715/91942/4724/4712/4725/4708/4694/4707
GO:0032981	GO:0032981	mitochondrial respiratory chain complex I assembly	55	-0.757204142	-3.095113144	1.00E-10	1.48E-08	1.17E-08	2548	tags=55%, list=9%, signal=50%	4698/4696/90871/4702/4700/4710/55863/51079/84233/4718/4714/4711/54539/284184/4716/4713/4717/4695/4709/126328/55967/4706/4715/91942/4724/4712/4725/4708/4694/4707
GO:0019646	GO:0019646	aerobic electron transport chain	79	-0.708755335	-3.055623181	1.00E-10	1.48E-08	1.17E-08	1713	tags=58%, list=6%, signal=55%	4698/4696/6392/4702/4700/4710/7386/6390/54205/4718/4714/4729/4711/440567/1327/11315/4726/7381/4716/4713/4701/4717/4695/1340/1349/10975/9377/4709/1337/29796/1329/1351/27089/4706/4715/1350/4697/4724/4712/4725/7388/4708/1347/4694/4707/1345
GO:0006119	GO:0006119	oxidative phosphorylation	130	-0.632086546	-3.038306117	1.00E-10	1.48E-08	1.17E-08	2824	tags=51%, list=10%, signal=46%	4722/2631/513/79736/170712/1716/4698/4696/93974/6392/4702/515/4700/4710/7386/51079/6390/54205/4718/4714/4729/4711/440567/1327/522/11315/4726/7381/388753/54539/4716/4713/4701/4717/4695/1340/1349/10975/9377/4709/539/126328/1337/29796/1329/1351/51142/27089/10632/55967/4706/4715/9551/10476/1350/4697/4724/4712/4725/7388/4708/1347/521/4694/4707/1345
GO:0009145	GO:0009145	purine nucleoside triphosphate biosynthetic process	98	-0.658548361	-3.01997225	1.00E-10	1.48E-08	1.17E-08	2548	tags=51%, list=9%, signal=46%	4722/513/132/267020/4698/4696/93974/6392/318/4832/517/4702/515/4700/4710/51079/6390/4718/4714/4729/8382/4711/522/4726/54539/4716/518/4713/4701/4717/4695/4709/539/126328/10632/4830/55967/7114/4706/4715/9551/10476/4724/4712/4725/4708/516/521/4694/4707
GO:0009206	GO:0009206	purine ribonucleoside triphosphate biosynthetic process	97	-0.665099747	-3.012752804	1.00E-10	1.48E-08	1.17E-08	2548	tags=47%, list=9%, signal=43%	4698/4696/93974/6392/318/4832/517/4702/515/4700/4710/51079/6390/4718/4714/4729/8382/4711/522/4726/54539/4716/518/4713/4701/4717/4695/4709/539/126328/10632/4830/55967/7114/4706/4715/9551/10476/4724/4712/4725/4708/516/521/4694/4707
GO:0006754	GO:0006754	ATP biosynthetic process	87	-0.675547194	-3.004092681	1.00E-10	1.48E-08	1.17E-08	2548	tags=49%, list=9%, signal=45%	4698/4696/93974/6392/318/517/4702/515/4700/4710/51079/6390/4718/4714/4729/4711/522/4726/54539/4716/518/4713/4701/4717/4695/4709/539/126328/10632/55967/7114/4706/4715/9551/10476/4724/4712/4725/4708/516/521/4694/4707
GO:0097250	GO:0097250	mitochondrial respirasome assembly	103	-0.646772025	-2.994800015	1.00E-10	1.48E-08	1.17E-08	3837	tags=50%, list=14%, signal=43%	4728/54968/84334/4722/513/647087/25994/4698/4696/192286/90871/28958/100303755/4702/51287/4700/4710/55863/7386/51079/57001/84233/4718/4714/135154/4711/51241/84987/389203/10063/54539/284184/4716/4713/4717/4695/100131801/154791/4709/126328/55967/4706/4715/91942/4724/4712/4725/4708/1347/4694/4707
GO:0009201	GO:0009201	ribonucleoside triphosphate biosynthetic process	102	-0.64279715	-2.957383806	1.00E-10	1.48E-08	1.17E-08	2548	tags=45%, list=9%, signal=41%	4698/4696/93974/6392/318/4832/517/4702/515/4700/4710/51079/6390/4718/4714/4729/8382/4711/522/4726/54539/4716/518/4713/4701/4717/4695/4709/539/126328/10632/4830/55967/7114/4706/4715/9551/10476/4724/4712/4725/4708/516/521/4694/4707
GO:0022904	GO:0022904	respiratory electron transport chain	109	-0.622967097	-2.908352727	1.00E-10	1.48E-08	1.17E-08	2824	tags=49%, list=10%, signal=44%	170712/1716/4698/4696/2109/6392/4702/4700/4710/7386/6390/54205/4718/4714/4729/4711/4190/440567/1327/11315/4726/7381/388753/4716/4713/4701/4717/4695/1340/1349/10975/9377/4709/1337/29796/1329/1351/51142/27089/55967/4706/4715/1350/4697/4724/4712/4725/7388/4708/1347/4694/4707/1345
GO:0002181	GO:0002181	cytoplasmic translation	163	-0.586781006	-2.900291038	1.00E-10	1.48E-08	1.17E-08	3177	tags=44%, list=12%, signal=39%	6142/6228/6125/6203/8894/6146/51389/6175/6167/6137/6143/23521/6204/27335/4904/6217/55854/6130/389874/6187/3921/6209/6224/9349/6133/6235/6161/11224/6156/6188/6218/200916/25873/6208/6157/6201/6128/6136/6194/6152/6168/6154/6234/2197/6210/6165/6223/6202/6147/6231/4736/6171/6160/6232/6222/6169/6181/6189/6155/6159/6230/6129/51121/6229/6207/6227/6176/6164/6206/6233/6170/6144
GO:0009142	GO:0009142	nucleoside triphosphate biosynthetic process	110	-0.609199882	-2.833920889	1.00E-10	1.48E-08	1.17E-08	2548	tags=43%, list=9%, signal=39%	4698/4696/93974/6392/318/1841/4832/517/4702/515/4700/4710/51079/6390/4718/4714/4729/8382/4711/522/4726/54539/4716/518/4713/4701/4717/4695/4709/539/126328/10632/4830/55967/7114/4706/4715/9551/10476/4724/4712/4725/4708/516/521/4694/4707
GO:0022900	GO:0022900	electron transport chain	119	-0.594941528	-2.795437118	1.00E-10	1.48E-08	1.17E-08	2824	tags=45%, list=10%, signal=40%	170712/1716/4698/4696/2109/6392/4702/4700/4710/7386/6390/54205/4718/4714/4729/4711/4190/440567/1327/11315/4726/7381/388753/4716/4713/4701/4717/4695/1340/1349/10975/9377/4709/1337/29796/1329/1351/51142/27089/55967/4706/4715/1350/4697/4724/4712/4725/7388/4708/1347/4694/4707/1345
GO:0006120	GO:0006120	mitochondrial electron transport, NADH to ubiquinone	44	-0.726516672	-2.781392038	1.00E-10	1.48E-08	1.17E-08	2548	tags=59%, list=9%, signal=54%	4698/4696/4702/4700/4710/4718/4714/4729/4711/11315/4726/4716/4713/4701/4717/4695/4709/4706/4715/4697/4724/4712/4725/4708/4694/4707
GO:0009060	GO:0009060	aerobic respiration	180	-0.51989668	-2.620888494	1.00E-10	1.48E-08	1.17E-08	1713	tags=38%, list=6%, signal=36%	79736/4693/170712/1716/4698/4696/93974/402/6392/4702/515/4700/4710/7386/51079/6390/54205/4718/4714/135154/8802/4729/4711/4190/440567/1327/522/11315/4726/7381/388753/54539/4716/2647/4713/4701/4717/4695/1340/1349/10975/9377/4709/539/126328/1337/29796/1329/1351/51142/27089/10632/55967/4706/4715/9551/10476/1350/4697/4724/4712/4725/7388/4708/1347/521/4694/4707/1345
GO:0007156	GO:0007156	homophilic cell adhesion via plasma membrane adhesion molecules	168	0.652379975	2.459336409	1.00E-10	1.48E-08	1.17E-08	4109	tags=52%, list=15%, signal=44%	5310/56140/56105/8641/8642/56099/56142/56098/1951/56097/56141/54549/1952/23654/56101/56100/56132/9620/25930/54660/2195/56125/56135/56133/56107/221935/56109/56134/56102/5818/56103/56145/56137/120114/56144/56104/3897/26167/9746/6900/79633/53841/1002/56114/56129/5100/5754/56143/57863/56146/55714/56128/56111/57549/5097/56113/64072/51294/22883/56123/9708/64403/56136/84623/56121/5797/56122/56106/28316/…
GO:1902600	GO:1902600	proton transmembrane transport	179	-0.480925156	-2.40353945	1.00E-10	1.48E-08	1.17E-08	4470	tags=44%, list=16%, signal=37%	1537/509/285335/6834/133060/529/7350/479/480/10159/4728/534/84334/4722/292/513/389015/267020/5250/6564/51802/4698/4696/8992/51382/57084/245972/9296/517/57282/4702/1528/515/4700/4710/7386/284525/4718/4714/4729/4711/533/1327/127124/522/10063/11315/4726/9550/4716/518/4713/4701/4717/4695/1340/1349/9377/4709/539/29796/1329/1351/10632/55967/7114/4715/9551/10476/4697/4724/4712/4725/7388/4708/516/521/469…
GO:0009152	GO:0009152	purine ribonucleotide biosynthetic process	142	-0.487243125	-2.378306266	1.00E-10	1.48E-08	1.17E-08	3524	tags=38%, list=13%, signal=33%	2986/4722/513/132/267020/353/2984/4698/4696/93974/2987/6392/318/4832/517/4702/515/4700/4710/51079/6390/4718/4714/4729/8382/4711/522/4726/54539/4716/518/4713/4701/4717/4695/4709/539/126328/10632/4830/55967/7114/4706/4715/9551/10476/4724/4712/4725/4708/516/521/4694/4707
GO:0045333	GO:0045333	cellular respiration	228	-0.456714495	-2.372963232	1.00E-10	1.48E-08	1.17E-08	2548	tags=32%, list=9%, signal=29%	4693/170712/1716/4698/4696/93974/2109/402/6392/205251/3458/4702/515/4700/4710/7386/51079/6390/54205/4718/4714/135154/8802/4729/4711/4190/440567/1327/522/11315/4726/55847/7381/388753/54539/4716/2647/4713/4701/4717/4695/1340/1349/10975/9377/4709/539/126328/1337/29796/1329/1351/51142/27089/10632/55967/4706/4715/9551/10476/1350/4697/4724/4712/4725/7388/4708/1347/521/4694/4707/1345
GO:0098742	GO:0098742	cell-cell adhesion via plasma-membrane adhesion molecules	280	0.58864377	2.30371153	1.00E-10	1.48E-08	1.17E-08	6135	tags=51%, list=23%, signal=40%	286204/5310/56140/56105/8641/8642/56099/56142/56098/1951/5802/56097/56141/54549/1952/23654/56101/56100/56132/9620/5792/25930/54660/10893/79414/2195/56125/79363/56135/56133/56107/221935/56109/407006/56134/56102/5818/56103/56145/5598/56137/120114/56144/56104/26011/3897/26167/9746/6900/79633/386724/53841/266727/1002/56114/49861/56129/5100/5754/7042/56143/57863/56146/55714/56128/56111/57549/5097/5611…
GO:0034728	GO:0034728	nucleosome organization	137	0.592947289	2.200460829	1.00E-10	1.48E-08	1.17E-08	4586	tags=39%, list=17%, signal=33%	8357/8358/8346/8343/8344/8341/8340/8367/8360/8356/8348/8355/8347/8365/8354/8345/8351/8342/8368/8366/8352/8968/3008/128854/8353/8289/23523/3018/8339/6830/8350/653604/7290/8970/8888/8349/3006/8294/196528/3009/85453/8359/8363/6597/23270/7994/6602/7141/29855/3005/79903/6046/7259/64061
GO:0006334	GO:0006334	nucleosome assembly	118	0.603282626	2.190521129	1.00E-10	1.48E-08	1.17E-08	4586	tags=40%, list=17%, signal=33%	8357/8358/8346/8343/8344/8341/8340/8367/8360/8356/8348/8355/8347/8365/8354/8345/8351/8342/8368/8366/8352/8968/3008/128854/8353/23523/3018/8339/8350/653604/7290/8970/8349/3006/8294/3009/85453/8359/8363/23270/7994/29855/3005/79903/6046/7259/64061
GO:0007416	GO:0007416	synapse assembly	268	0.536219835	2.092478649	1.00E-10	1.48E-08	1.17E-08	6096	tags=46%, list=22%, signal=36%	5802/54549/57524/5361/8927/23654/375790/56132/5362/55558/57555/9231/79414/56125/5364/9423/56133/221935/266743/1499/6712/5818/4038/51738/23129/1399/84687/26167/9746/1813/1141/8473/25/386724/266727/54910/6585/9215/115703/10672/10507/2049/351/4204/57622/54413/392617/8128/9806/114798/55327/575/2239/375323/85358/22883/56123/26999/1793/91584/9379/94030/84623/9294/7855/56122/90668/29801/23316/54862/2338…
GO:0051056	GO:0051056	regulation of small GTPase mediated signal transduction	299	0.532303417	2.091512365	1.00E-10	1.48E-08	1.17E-08	6713	tags=50%, list=25%, signal=38%	4851/84033/2245/23094/57449/613/8831/9828/117/5364/29/116985/7410/4853/80728/6714/50649/26230/57572/9909/7249/4038/1399/51291/9649/57580/4650/8473/25/2064/7204/79567/157285/55160/9922/8567/9181/23370/10672/10507/153090/28964/408/7042/9826/201163/19/2305/1795/392/26030/8216/9901/9743/9912/64787/8997/3707/57186/257106/8729/5662/2909/221178/867/57493/22898/27352/9289/23380/26053/9266/1435/6091/9265/…
GO:0097485	GO:0097485	neuron projection guidance	236	0.52566523	2.032959645	1.00E-10	1.48E-08	1.17E-08	5005	tags=38%, list=18%, signal=31%	7422/4917/4851/1951/5361/4854/55558/1954/57216/9423/4853/9369/56134/23114/6868/5818/3913/10501/91653/10500/2736/3897/8482/6900/5727/2064/7204/1002/54910/6585/2128/10507/90249/54437/6608/57715/5754/2049/351/3798/57549/2131/4858/4756/8997/6405/7143/26999/91584/8399/2909/5797/1605/10013/2737/219699/1630/5080/6091/54915/1855/5795/153478/8941/10505/56896/9353/137970/80031/1889/55701/2048/10509/51466/1…
GO:0007411	GO:0007411	axon guidance	235	0.52150791	2.017532002	1.00E-10	1.48E-08	1.17E-08	5005	tags=38%, list=18%, signal=31%	7422/4917/4851/1951/4854/55558/1954/57216/9423/4853/9369/56134/23114/6868/5818/3913/10501/91653/10500/2736/3897/8482/6900/5727/2064/7204/1002/54910/6585/2128/10507/90249/54437/6608/57715/5754/2049/351/3798/57549/2131/4858/4756/8997/6405/7143/26999/91584/8399/2909/5797/1605/10013/2737/219699/1630/5080/6091/54915/1855/5795/153478/8941/10505/56896/9353/137970/80031/1889/55701/2048/10509/51466/115557…
GO:0050807	GO:0050807	regulation of synapse organization	311	0.51032492	2.013906166	1.00E-10	1.48E-08	1.17E-08	6096	tags=43%, list=22%, signal=34%	5802/57524/375790/407030/57555/9231/79414/9423/1499/547/5818/4038/51738/23098/84687/8482/9746/1813/1141/8473/25/386724/80725/266727/54910/8506/6585/115703/10672/10507/153090/5100/23237/2049/351/4204/57549/1627/57622/57497/7779/54413/8128/114798/55327/27161/26115/575/9912/2239/375323/1639/85358/22883/6405/26999/1793/1760/9379/94030/9294/90668/1605/29801/23316/54862/23380/26050/5663/4920/81609/8991…
GO:0051962	GO:0051962	positive regulation of nervous system development	296	0.510887759	2.008883492	1.00E-10	1.48E-08	1.17E-08	6641	tags=44%, list=24%, signal=34%	7422/4851/5361/23654/375790/5362/55558/57555/84630/9231/57611/1954/5364/9423/745/26230/407006/1499/51738/4825/23129/2475/407007/2852/26011/3897/8482/9746/1813/386724/1002/63925/8140/10419/10507/3984/6608/4036/6663/2049/1181/4204/26259/1627/23363/7779/54413/3976/8128/114798/575/406934/284403/85358/22883/91584/94030/9820/57154/1605/23316/26050/10013/2737/22954/1523/57465/2335/5080/22906/6091/5365/6…
GO:0050803	GO:0050803	regulation of synapse structure or activity	317	0.506698561	2.00175708	1.00E-10	1.48E-08	1.17E-08	6096	tags=42%, list=22%, signal=33%	5802/57524/375790/407030/57555/9231/8831/79414/9423/1499/547/5818/4038/51738/23098/84687/8482/9746/1813/1141/8473/25/386724/80725/266727/54910/8506/6585/115703/10672/10507/153090/5100/23237/2049/351/4204/57549/1627/57622/57497/7779/54413/8128/114798/55327/27161/26115/575/9912/2239/375323/1639/85358/22883/6405/26999/1793/1760/9379/94030/9294/90668/1605/29801/23316/54862/23380/26050/5663/4920/81609…
GO:0099173	GO:0099173	postsynapse organization	245	0.516008245	2.001119179	1.00E-10	1.48E-08	1.17E-08	7951	tags=55%, list=29%, signal=39%	5802/57524/3911/1742/407030/57555/9231/8831/80728/6712/547/4038/51738/1399/50944/84687/25/80725/54910/8506/115703/9026/10672/23237/2049/351/1627/57622/57497/7779/54413/26115/9912/729956/375323/1501/85358/6405/26999/1793/9379/94030/9294/9722/90668/29801/23316/54862/5663/10013/4920/3480/89910/23369/54434/10160/51517/102/8326/1855/2185/9844/9762/4763/2894/23181/4076/207/29904/2048/23012/2017/388135/…
GO:0016358	GO:0016358	dendrite development	238	0.512695265	1.986715841	1.00E-10	1.48E-08	1.17E-08	6539	tags=47%, list=24%, signal=36%	5802/1952/1742/50488/57555/9231/238/8831/10498/221935/547/4038/51738/1399/23098/50944/120114/84687/57580/85442/1141/25/9344/80725/9922/115703/10507/153090/23237/2049/351/4204/55201/26259/57549/1627/23363/7779/26115/9912/1501/85358/9820/23316/54862/23380/26050/5663/10013/1523/23769/57465/1630/22906/10160/4776/22903/1855/9762/3196/56896/473/26012/582/23181/4076/6794/23072/50674/29904/2048/57520/258…
GO:0050769	GO:0050769	positive regulation of neurogenesis	246	0.506854256	1.965785869	1.00E-10	1.48E-08	1.17E-08	6641	tags=45%, list=24%, signal=34%	7422/4851/5361/23654/5362/55558/84630/57611/1954/5364/9423/745/26230/407006/1499/4825/23129/2475/407007/2852/26011/3897/8482/1813/1002/63925/8140/10419/10507/3984/6608/4036/6663/1181/4204/26259/1627/23363/7779/3976/114798/406934/284403/85358/91584/9820/57154/1605/23316/10013/2737/22954/1523/57465/2335/5080/22906/6091/5365/60484/4915/6722/57463/1463/30812/7732/9353/3091/4076/6794/23013/29904/2048/…
GO:0051960	GO:0051960	regulation of nervous system development	460	0.47778313	1.918723171	1.00E-10	1.48E-08	1.17E-08	7488	tags=46%, list=28%, signal=34%	7422/4851/5802/5361/23654/375790/5362/55558/57555/84630/9231/57611/8831/1954/5364/9423/745/26230/407006/1890/1499/4038/51738/4825/23129/2475/23500/407007/2852/10500/26011/3897/8482/9746/1813/386724/1002/63925/8140/6585/10419/10507/3984/6497/6608/6653/4036/27242/6663/2049/56963/351/1181/11076/4204/26259/1627/4771/23363/7779/54413/54567/3976/8128/114798/575/406934/284403/85358/22883/6405/7143/91584…
GO:0010975	GO:0010975	regulation of neuron projection development	451	0.477157397	1.914332765	1.00E-10	1.48E-08	1.17E-08	5780	tags=39%, list=21%, signal=31%	7422/2316/5802/5361/23654/5362/55558/5792/57611/238/8831/26153/1954/5364/9423/10498/406992/26230/407006/547/4038/23129/401720/1399/407007/23098/120114/8428/10500/3897/8482/57580/85442/6900/160/1141/25/386724/80725/1002/5753/157285/6585/115703/10507/153090/3984/5754/2580/112755/23237/2049/56963/55714/93650/26259/407002/1627/23363/7779/23258/4858/25987/114798/26115/9912/4756/780/85358/6405/79625/71…
GO:0007409	GO:0007409	axonogenesis	458	0.476507301	1.91326364	1.00E-10	1.48E-08	1.17E-08	6542	tags=41%, list=24%, signal=32%	7422/4917/3996/4851/1951/5802/5361/23334/23654/4854/5362/55558/57611/8831/1954/5364/57216/9423/4853/9369/26230/56134/23114/6868/5818/3913/4038/4825/23129/10501/91653/10500/2736/3897/8482/1813/6900/1141/5727/25/2064/9344/7204/1002/54910/8506/6585/2128/10507/3984/90249/54437/6608/107/57715/5754/2049/56963/351/3798/55201/57549/54413/2131/4858/56978/25987/114798/575/4756/8997/6405/7143/26999/91584/83…
GO:0050767	GO:0050767	regulation of neurogenesis	381	0.471694823	1.881537057	1.00E-10	1.48E-08	1.17E-08	6641	tags=42%, list=24%, signal=32%	7422/4851/5802/5361/23654/5362/55558/84630/57611/8831/1954/5364/9423/745/26230/407006/1499/4038/4825/23129/2475/23500/407007/2852/10500/26011/3897/8482/1813/1002/63925/8140/6585/10419/10507/3984/6497/6608/6653/4036/6663/56963/1181/4204/26259/1627/4771/23363/7779/54567/3976/114798/406934/284403/85358/6405/7143/91584/9820/57154/1605/23316/5663/657/10013/8408/2737/22954/1523/57465/1630/2335/5080/229…
GO:0007264	GO:0007264	small GTPase-mediated signal transduction	488	0.466922675	1.873385478	1.00E-10	1.48E-08	1.17E-08	7075	tags=44%, list=26%, signal=33%	4851/84033/2245/23094/266747/57449/613/643338/9620/9855/8831/9828/117/5364/29/116985/7410/9423/4853/80728/6714/50649/26230/128239/57572/9909/7249/4038/1399/11188/51291/9649/57580/85442/4650/8473/25/2064/7204/8844/79567/157285/55160/9922/8567/10188/9181/23370/115703/10672/10507/153090/3984/28964/408/7042/9826/201163/19/440193/2305/1795/392/26030/8216/9901/9743/9912/64787/8997/3707/1793/57186/25710…
GO:0031346	GO:0031346	positive regulation of cell projection organization	362	0.466367487	1.857596061	1.00E-10	1.48E-08	1.17E-08	5780	tags=37%, list=21%, signal=30%	7422/2316/5361/23654/375790/643338/5362/1742/55558/57611/238/1954/5364/116985/9423/6714/3064/26230/407006/6239/23129/2475/407007/8428/9696/3897/8482/160/25/1002/5753/9727/150696/10507/153090/3984/5754/56963/57787/55714/1856/26259/1627/2648/23363/7779/1857/114798/64787/780/79625/91584/9820/2909/57154/9842/23316/10013/482/57451/26053/4920/10801/2889/1523/10300/2033/3480/57465/23369/2335/22906/22191…
GO:0046390	GO:0046390	ribose phosphate biosynthetic process	164	-0.446533397	-2.209601215	1.09E-10	1.55E-08	1.22E-08	3524	tags=34%, list=13%, signal=30%	2986/4722/513/132/267020/353/2984/4698/7378/4696/93974/2987/6392/318/4832/517/221823/4702/515/4700/4710/51079/6390/4718/4714/4729/8382/4711/522/4726/54539/4716/518/4713/4701/4717/4695/4709/539/126328/10632/4830/55967/7114/4706/4715/9551/10476/4724/4712/4725/4708/516/521/4694/4707
GO:0009260	GO:0009260	ribonucleotide biosynthetic process	157	-0.452701582	-2.205923753	1.09E-10	1.55E-08	1.22E-08	3524	tags=35%, list=13%, signal=31%	2986/4722/513/132/267020/353/2984/4698/7378/4696/93974/2987/6392/318/4832/517/4702/515/4700/4710/51079/6390/4718/4714/4729/8382/4711/522/4726/54539/4716/518/4713/4701/4717/4695/4709/539/126328/10632/4830/55967/7114/4706/4715/9551/10476/4724/4712/4725/4708/516/521/4694/4707
GO:0032543	GO:0032543	mitochondrial translation	130	-0.486343893	-2.337752059	1.34E-10	1.86E-08	1.47E-08	4590	tags=38%, list=17%, signal=32%	64963/64983/115416/7818/84769/6183/10240/84300/128308/64981/116540/64960/54460/4528/78988/54998/64928/51373/65993/54948/64965/219402/55052/90480/6182/28958/29088/3396/64975/28973/51642/51264/219927/57129/60488/64968/51023/116541/118487/28957/65003/54931/51650/64979/122704/51258/65008/6150/28998/9553
GO:1901888	GO:1901888	regulation of cell junction assembly	267	0.483378516	1.885509789	2.25E-10	3.05E-08	2.41E-08	6096	tags=39%, list=22%, signal=31%	7422/5802/57524/375790/57555/9231/79414/9423/261734/6714/1969/1499/5818/6548/4038/51738/7057/84687/9746/4088/1141/8473/25/386724/266727/54910/6585/115703/10672/10507/7094/2049/351/57622/79834/54413/57662/8128/23332/114798/4323/55327/575/406934/2239/375323/22883/26999/1793/8861/9379/94030/9294/7855/90668/29801/23316/54862/23380/26050/2889/89910/23369/10160/51517/5795/2185/4641/1981/4915/9844/57463…
GO:0022604	GO:0022604	regulation of cell morphogenesis	245	0.493405655	1.913464618	4.87E-10	6.46E-08	5.11E-08	5931	tags=42%, list=22%, signal=33%	7422/5361/2245/23654/643338/5362/1742/55558/5364/116985/6714/4627/6239/283149/23129/59284/9203/157922/6900/9344/57619/127833/157285/226/23370/10672/10507/23237/4478/1856/4204/26259/1627/4771/23363/7779/23025/1857/4343/91584/9820/91010/2909/57154/1605/23316/10013/1523/4651/57465/2335/7694/5365/2768/1855/2185/85369/4076/10810/755/8994/29904/2048/23499/3679/192670/8874/7074/23191/5747/79784/23580/37…
GO:0051963	GO:0051963	regulation of synapse assembly	167	0.528327201	1.988194097	7.84E-10	1.02E-07	8.06E-08	6096	tags=45%, list=22%, signal=35%	5802/57524/375790/57555/9231/79414/9423/1499/5818/4038/51738/84687/9746/1141/8473/386724/266727/54910/6585/115703/10672/10507/2049/351/57622/54413/8128/114798/55327/575/2239/375323/22883/26999/1793/9379/94030/9294/90668/29801/23316/54862/23380/26050/89910/23369/10160/51517/2185/1981/4915/9844/57463/57633/84631/29904/2048/7476/55209/79953/9148/9732/2047/23394/9113/22865/2260/64084/647135/8321/5789…
GO:0015980	GO:0015980	energy derivation by oxidation of organic compounds	333	-0.343852978	-1.899145845	8.25E-10	1.05E-07	8.31E-08	3036	tags=25%, list=11%, signal=22%	79736/34/266977/4693/170712/1716/4698/4696/93974/2109/402/6392/205251/112464/3458/5741/4702/5506/51052/515/4700/4710/55829/7386/51079/6390/54205/4718/4714/135154/8802/4729/4711/4190/440567/1327/522/11315/4726/55847/7381/406971/388753/54539/4716/2647/4713/4701/4717/4695/1340/1349/10975/9377/4709/539/126328/1337/29796/1329/1351/51142/406949/27089/10632/55967/4706/4715/9551/10476/1350/4697/4724/4712…
GO:0001667	GO:0001667	ameboidal-type cell migration	240	0.488639562	1.893228126	1.03E-09	1.29E-07	1.02E-07	5902	tags=42%, list=22%, signal=34%	286204/7422/5339/5335/3911/7145/494328/25930/1954/4041/9219/6714/407006/6239/83481/10501/2475/23500/407007/10500/7057/154810/8482/4318/54910/9922/56413/10672/10507/153090/54437/6608/57715/7042/59/6663/55698/5371/23332/27161/5467/2201/8394/6405/1793/199953/51421/253943/91/117584/23380/10013/10487/2335/5080/8660/2768/10505/3611/154796/29941/4838/8879/30812/5585/11221/3091/207/57669/80031/411/23499/…
GO:0050770	GO:0050770	regulation of axonogenesis	146	0.551695197	2.062993916	1.80E-09	2.21E-07	1.75E-07	6295	tags=47%, list=23%, signal=36%	7422/5802/5361/23654/5362/55558/57611/8831/1954/5364/9423/26230/4038/23129/10500/3897/8482/6900/1002/6585/10507/3984/2049/56963/114798/6405/7143/91584/2909/57154/5663/10013/8408/1630/2335/22906/6091/5365/9024/4915/10505/6722/57463/9353/6794/80031/23303/2048/23499/7074/7476/23191/57609/29882/84446/23394/2932/1942/118813/659/6792/5048/2011/80128/1826/3792/673/2664/26037
GO:0006164	GO:0006164	purine nucleotide biosynthetic process	182	-0.408218215	-2.054038157	2.14E-09	2.57E-07	2.03E-07	3524	tags=32%, list=13%, signal=28%	2986/4722/2978/513/132/267020/353/2984/1716/4698/4696/93974/2987/6392/318/4832/517/221823/4702/515/4700/4710/27231/51079/6390/4718/4714/4729/8382/4711/522/4726/54539/4716/518/4713/4701/4717/4695/4709/539/126328/10632/4830/55967/7114/4706/4715/9551/10476/4724/4712/4725/4708/516/521/4694/4707
GO:0006959	GO:0006959	humoral immune response	298	-0.342939928	-1.842333994	3.03E-09	3.58E-07	2.83E-07	7456	tags=50%, list=27%, signal=37%	3123/940/7018/28984/6362/712/54210/149708/4589/1669/922/57829/729/6360/3627/5473/3448/326/6374/4069/1671/1604/4922/7784/5645/5319/5967/9214/1670/6278/3467/6407/5225/1378/3445/164237/5266/729230/3346/716/6356/25818/2243/732/1673/6590/5919/338376/85569/128821/1235/4879/1379/6387/130120/3447/3078/1755/117285/4153/64127/6355/6346/79987/84659/714/2627/7432/2919/3442/6372/6283/81494/6364/10406/683/6406…
GO:0048813	GO:0048813	dendrite morphogenesis	142	0.551262693	2.06043895	3.57E-09	4.13E-07	3.27E-07	6539	tags=54%, list=24%, signal=41%	1952/1742/50488/547/4038/23098/50944/85442/1141/9344/80725/115703/10507/23237/2049/26259/1627/23363/7779/26115/9912/1501/85358/9820/23316/54862/26050/10013/1523/57465/22906/10160/4776/22903/1855/9762/3196/56896/473/26012/23181/4076/6794/23072/50674/29904/2048/57520/25830/64689/80243/7074/7476/8301/23542/56965/29882/8609/2047/84079/2932/1942/25791/23327/6792/5048/5649/3688/26039/1826/5789/11178/11…
GO:0010720	GO:0010720	positive regulation of cell development	458	0.420921182	1.690075244	3.71E-09	4.23E-07	3.34E-07	6641	tags=36%, list=24%, signal=28%	7422/4851/5361/23654/5362/57521/55558/84630/57611/1954/5364/9423/4853/745/26230/407006/1499/55626/4825/23129/2475/407007/2852/10524/26011/8289/9580/2736/3897/8482/1813/64410/57178/57492/1002/63925/8140/10419/10507/3984/7071/6608/939/140685/4036/6663/1181/4204/26259/1627/558/5624/23363/7779/3976/114798/4323/406934/284403/3707/85358/91584/3297/9820/9294/57154/1605/23316/55274/196528/10013/2737/2295…
GO:0005996	GO:0005996	monosaccharide metabolic process	260	0.468375093	1.823800994	4.99E-09	5.49E-07	4.34E-07	7916	tags=47%, list=29%, signal=34%	5214/3099/132158/4123/221937/26330/4041/6714/406992/4122/2875/283450/51738/2821/5209/3636/9746/406895/8473/23038/3667/226/4485/1609/230/5210/89944/57190/23324/23417/32/2648/90007/5165/9563/5467/29925/208/3607/23509/1374/2548/3098/2033/4125/6515/1642/8660/51363/55657/5091/6513/2023/8864/23275/10776/5163/6794/207/10580/5211/2524/200186/23516/3643/7157/2026/10295/84750/79411/5562/10499/8445/85414/53…
GO:0016055	GO:0016055	Wnt signaling pathway	473	0.41638617	1.670627312	4.94E-09	5.49E-07	4.34E-07	8032	tags=43%, list=30%, signal=31%	100126315/406976/5310/4035/4851/1951/139285/1952/643965/9968/65268/10297/9620/4041/57216/6299/607/261734/6714/1499/283149/7249/10076/4038/406994/23500/57805/154810/9580/1813/4088/406959/1291/25/1454/153090/6497/5754/80139/57674/6663/351/440193/1856/6932/54972/205147/1500/55959/65125/2131/7090/4811/1857/25987/2239/9679/6468/1501/8549/55182/8861/57154/7855/2887/51421/63977/2263/7091/8629/64359/5663…
GO:0031329	GO:0031329	regulation of cellular catabolic process	468	0.412793398	1.656925164	6.69E-09	7.22E-07	5.71E-07	7415	tags=42%, list=27%, signal=31%	406976/3099/11180/20/23274/57521/221937/340485/26330/23352/257364/6714/10075/3064/84219/79443/7249/55626/2475/23130/10524/55072/23265/8897/4864/25/8140/94241/56893/3667/57533/405/219931/26086/6653/1263/201163/5045/10868/56963/351/114881/140775/23417/1917/8396/9681/32/9110/8517/65125/55187/2081/493/11067/8925/143686/1612/90427/3162/225689/208/3607/7855/23400/340371/6721/9711/5663/10013/8408/112574…
GO:0050772	GO:0050772	positive regulation of axonogenesis	78	0.622085177	2.164578466	6.87E-09	7.30E-07	5.77E-07	5234	tags=47%, list=19%, signal=38%	7422/5361/23654/5362/55558/57611/1954/5364/9423/26230/23129/3897/8482/1002/10507/3984/114798/91584/57154/2335/22906/6091/5365/4915/6722/57463/9353/6794/23499/7074/23191/29882/23394/118813/659/6792/5048
GO:0007611	GO:0007611	learning or memory	281	0.462637251	1.810468348	7.38E-09	7.71E-07	6.10E-07	6852	tags=43%, list=25%, signal=32%	84197/1742/84630/23152/8831/342371/6714/9369/3064/109/266743/632/114781/50944/23373/10347/2821/84687/1813/6900/1141/25/9215/28964/107/23237/143941/351/4204/2648/54413/27087/729956/85358/7143/9379/22986/23316/2055/157680/5663/23385/5582/2033/4125/3710/114/4909/5080/57338/25946/4776/8326/54915/267/2334/4915/4763/6543/6722/196500/1268/80208/8061/5590/1497/1979/3091/23259/29767/4885/3678/2048/10919/2…
GO:0009165	GO:0009165	nucleotide biosynthetic process	218	-0.379451256	-1.944937114	8.11E-09	8.34E-07	6.59E-07	3524	tags=28%, list=13%, signal=25%	2986/4722/2978/513/132/267020/353/2984/1716/4698/7378/4696/93974/2987/6392/318/1841/4832/517/221823/4702/515/4700/4710/27231/51079/6390/4718/4714/4729/8382/4711/522/4726/54539/4716/518/4713/4701/4717/102157402/4695/1854/4709/539/126328/10632/4830/55967/7114/4706/4715/9551/10476/4724/4712/4725/4708/516/521/4694/4707
GO:0060560	GO:0060560	developmental growth involved in morphogenesis	238	0.478243243	1.8532128	1.49E-08	1.48E-06	1.17E-06	5780	tags=38%, list=21%, signal=30%	7422/4851/5802/5361/9968/55558/57611/1954/6299/9423/1499/3913/55909/4825/59284/10500/3897/8482/9746/25/1002/127833/6585/10507/3984/54437/5754/56963/351/4204/54413/23025/2131/8128/114798/780/6405/7143/26999/91584/57154/2263/10013/8408/26053/23769/23369/1630/2335/1435/1855/1785/10505/6722/80208/5590/9353/6794/57669/80031/23499/1901/84445/2017/65059/7074/23191/57609/8828/84258/4882/29882/7040/6586/2…
GO:0019318	GO:0019318	hexose metabolic process	236	0.477173534	1.845422679	1.47E-08	1.48E-06	1.17E-06	7429	tags=45%, list=27%, signal=33%	5214/3099/132158/4123/221937/26330/4041/6714/406992/4122/2875/283450/51738/2821/5209/3636/406895/8473/23038/3667/226/4485/1609/230/5210/89944/23324/23417/32/2648/90007/5165/9563/5467/29925/208/3607/23509/1374/2548/3098/2033/4125/1642/8660/51363/55657/5091/2023/8864/23275/10776/5163/6794/207/10580/5211/2524/200186/23516/3643/7157/2026/10295/84750/79411/5562/10499/8445/85414/5373/390637/5164/1407/5…
GO:0010506	GO:0010506	regulation of autophagy	369	0.428371134	1.706732268	1.67E-08	1.63E-06	1.29E-06	9019	tags=52%, list=33%, signal=35%	406976/3099/11180/23274/57521/221937/340485/23352/10075/3064/84219/79443/7249/55626/2475/23130/10524/55072/23265/8897/4864/25/8140/94241/56893/57533/219931/26086/1263/201163/10868/114881/140775/1917/8396/9681/9110/8517/65125/55187/2081/11067/8925/143686/1612/90427/3162/225689/3607/7855/23400/340371/6721/9711/10013/8408/112574/254122/22954/65018/2033/5296/6829/23255/29979/57602/8131/53373/30849/55…
GO:0002009	GO:0002009	morphogenesis of an epithelium	498	0.407016592	1.634843462	1.74E-08	1.68E-06	1.32E-06	5906	tags=33%, list=22%, signal=26%	7422/5310/8642/2316/4851/5361/23654/1522/9968/3911/9620/9231/1289/9687/1954/2195/4041/57216/6299/9423/4853/5534/6714/1969/23513/407006/1499/6239/57591/6868/7249/64783/26005/23129/401720/2475/182/5420/2736/4088/5727/25/54910/27443/51684/10672/5293/25865/5100/6497/6608/5754/7042/4036/6663/4478/26160/56963/80144/55966/1856/121643/2648/2131/54567/57662/2022/3976/5371/65266/23332/4323/284217/55327/780…
GO:0001764	GO:0001764	neuron migration	189	0.498384395	1.90276614	2.08E-08	1.98E-06	1.56E-06	5714	tags=39%, list=21%, signal=31%	7422/2316/1952/5361/23654/9620/55558/26153/9423/1499/4825/1399/120114/1813/460/6900/57178/266727/9181/2128/9215/153090/23060/83482/558/284403/4756/79625/116983/84623/23245/89796/9289/85508/23380/5663/26053/5830/57465/23284/1630/5080/4915/8941/6722/85451/26012/582/137970/6656/23314/30837/2621/6774/54820/58158/8828/84892/57556/54328/9860/6792/2260/5048/8239/55140/6376/5649/2011/8403/80128/1641/3675…
GO:0042254	GO:0042254	ribosome biogenesis	308	-0.328209618	-1.769848252	3.08E-08	2.89E-06	2.28E-06	4591	tags=29%, list=17%, signal=25%	6193/6191/1736/51042/51118/115416/10528/84769/6205/120379/4869/10799/56915/55646/29960/11137/51065/55299/55272/92342/51575/5036/6228/55651/4809/29081/10969/6125/2971/6203/404672/140801/30836/26609/5393/5901/51602/6217/1964/6130/51367/10199/10412/9326/3921/6209/51119/10200/51406/11224/128061/23029/11340/55003/55319/6218/401466/51504/91582/6208/5303/51187/2483/6201/10248/10438/6194/6152/6154/6234/1…
GO:0016049	GO:0016049	cell growth	486	0.405449169	1.626677846	3.28E-08	3.03E-06	2.40E-06	8279	tags=44%, list=30%, signal=31%	406976/7422/3304/8085/5802/5361/3303/57521/55558/57611/26153/1954/9423/1499/6868/3913/6548/55909/27296/4825/8425/2475/1399/57805/59284/10500/84687/3897/8482/9746/4088/25/2064/9344/1002/127833/6585/10507/3984/54437/7042/51320/9826/56963/351/4204/2137/54413/23025/2131/9150/5371/8128/114798/4323/9564/780/22883/6405/7143/26999/91584/57154/123879/91/10013/84678/8408/22954/26053/8314/23251/2810/54825/2…
GO:1990138	GO:1990138	neuron projection extension	169	0.505576861	1.909229097	3.34E-08	3.04E-06	2.41E-06	7810	tags=51%, list=29%, signal=36%	7422/5802/5361/55558/57611/1954/9423/1499/3913/4825/59284/10500/3897/8482/9746/25/1002/127833/6585/3984/54437/4204/54413/23025/8128/114798/780/6405/7143/26999/91584/57154/10013/8408/26053/23769/2335/1855/1785/10505/6722/80208/5590/9353/6794/80031/23499/2017/65059/7074/23191/57609/8828/84258/29882/6586/23394/2932/118813/659/23327/6792/5048/8239/9962/3688/80128/114804/1826/8936/2664/23122/7414/2301…
GO:0071526	GO:0071526	semaphorin-plexin signaling pathway	48	0.676820456	2.189281736	5.39E-08	4.83E-06	3.82E-06	4577	tags=52%, list=17%, signal=43%	2316/5361/23654/5362/55558/9855/5364/23129/10501/10500/8482/2064/54910/10507/54437/57715/6405/91584/5365/10505/80031/1889/10509/8828/57556
GO:0048588	GO:0048588	developmental cell growth	232	0.472088219	1.826665596	6.61E-08	5.85E-06	4.63E-06	7810	tags=46%, list=29%, signal=33%	406976/7422/8085/5802/5361/55558/57611/1954/9423/1499/3913/4825/59284/10500/3897/8482/9746/25/1002/127833/6585/10507/3984/54437/51320/56963/351/4204/54413/23025/2131/9150/8128/114798/780/6405/7143/26999/91584/57154/10013/8408/26053/23769/23369/1630/2335/1855/1785/10505/6722/80208/5590/9353/6794/80031/23499/2017/65059/7074/23191/57609/8828/84258/4882/29882/6586/23394/2932/118813/659/23327/6792/504…
GO:0046777	GO:0046777	protein autophosphorylation	180	0.49511307	1.876132883	7.30E-08	6.38E-06	5.04E-06	7667	tags=49%, list=28%, signal=36%	7422/85456/65268/50488/238/790/6714/2475/22853/8428/9149/4293/25/9344/4294/7786/5753/283629/10783/25865/23235/2049/79834/2081/1612/780/225689/9961/23400/4296/2263/91/23049/8408/23178/65018/3480/6793/2050/2185/4915/5170/6794/207/29904/11261/1859/3643/7016/9451/9770/5747/472/4215/2047/6872/84206/2932/10645/200576/6792/2260/25989/3654/1613/51755/2011/5526/1654/8550/1196/92597/8711/5292/7301/545/2066…
GO:0042274	GO:0042274	ribosomal small subunit biogenesis	106	-0.474040759	-2.192552359	7.93E-08	6.83E-06	5.40E-06	4591	tags=40%, list=17%, signal=33%	6193/6191/51118/10528/6205/4869/10799/51065/55272/6228/4809/6203/404672/30836/51602/6217/10199/3921/6209/51406/128061/6218/51504/91582/6208/6201/6194/6234/11157/102157402/2197/6210/6223/6202/6232/6189/6230/6229/6207/6227/6206/6233
GO:0008361	GO:0008361	regulation of cell size	178	0.49150716	1.863723162	8.28E-08	7.04E-06	5.56E-06	7638	tags=49%, list=28%, signal=35%	7422/5802/6560/57521/55558/57611/1954/10723/7410/9423/128239/4825/2475/10500/3897/8482/1291/25/23038/1002/6585/10507/3984/4478/56963/11194/9990/65125/85358/6405/7143/91584/2909/57154/2055/10013/8408/56996/23369/1630/2335/51704/1785/10505/1185/6722/154796/80031/23499/196527/2017/23191/57609/56262/29882/23394/2932/118813/659/6792/23108/5048/6558/80128/59341/1826/3792/3778/57468/80131/84335/2664/187…
GO:0030900	GO:0030900	forebrain development	415	0.410806547	1.642381732	1.16E-07	9.70E-06	7.67E-06	6780	tags=37%, list=25%, signal=28%	2316/4851/5802/5361/23334/317762/4854/55558/238/3340/26153/6299/6714/1499/10501/1399/23135/3337/84687/2736/8482/1813/6900/1141/57178/79633/266727/63925/80709/6585/9215/153090/6497/6608/4036/25777/2049/351/23353/4204/2648/4771/558/493/2131/56978/25987/8925/5079/284403/83696/85358/79625/7143/91584/84623/2909/23035/2263/9289/23380/157680/26050/5663/657/84678/482/3746/2737/5830/3480/56339/5080/6091/2…
GO:0099175	GO:0099175	regulation of postsynapse organization	149	0.513725986	1.924632274	1.28E-07	1.06E-05	8.36E-06	8585	tags=59%, list=32%, signal=41%	5802/57524/407030/547/4038/51738/84687/80725/54910/115703/10672/23237/351/1627/57622/57497/7779/26115/9912/85358/6405/26999/1793/9379/94030/9294/90668/29801/23316/54862/5663/4920/89910/23369/51517/102/1855/2185/9844/9762/4763/2894/4076/207/29904/2048/7074/7476/79953/8828/9148/9732/1942/25791/6792/9113/22941/2260/5048/50807/5649/85461/5789/11178/94134/78999/57468/26037/10458/3312/100528062/4131/20…
GO:0071824	GO:0071824	protein-DNA complex organization	246	0.459028374	1.78029775	1.36E-07	1.11E-05	8.80E-06	5019	tags=33%, list=18%, signal=27%	8357/8358/8346/8343/8344/8341/8340/8367/8360/8356/8348/8355/8347/8365/8354/8345/8351/8342/8368/6884/8366/8352/8968/9013/3008/128854/8353/8289/23523/51586/3018/8339/6830/8350/653604/7290/11176/8970/8888/9282/6878/23126/8349/55290/3006/81857/8294/10025/6874/51112/196528/3009/85453/8359/129685/8363/9441/6597/80306/79618/23270/7994/6602/7141/5893/29855/9862/64425/7157/3005/79903/2972/6046/7259/64061/…
GO:0042063	GO:0042063	gliogenesis	353	0.425362065	1.691057413	1.61E-07	1.30E-05	1.03E-05	6886	tags=39%, list=25%, signal=30%	4035/5339/4851/9968/2068/20/84630/10893/9423/5534/745/23513/407006/1499/3913/7448/4825/2475/23500/1399/407007/26011/9580/5209/1291/6900/25/57178/2064/8506/8140/9215/10419/153090/6497/6608/7042/4036/27242/6663/25777/351/23353/1181/11076/4204/4771/3976/56978/4323/406934/208/1605/9289/23380/5663/482/2737/23385/4920/135/56339/1435/5080/10675/5795/2185/60484/4152/4915/8941/9682/4763/3611/1463/30812/77…
GO:0032535	GO:0032535	regulation of cellular component size	357	0.417504805	1.663010821	1.67E-07	1.33E-05	1.05E-05	7571	tags=43%, list=28%, signal=31%	7422/5802/6560/643338/57521/55558/57611/1954/10723/7410/9423/128239/6712/64857/4825/2475/23500/10500/6709/3897/8482/57580/1291/57482/6900/25/53841/23038/1002/6585/9026/10507/3984/89848/4478/56963/11194/9990/85464/24142/65125/11078/80115/57704/55243/85358/6405/7143/26999/91584/2909/57154/23400/2055/10013/8408/5296/54825/56996/23369/1630/2335/54434/2314/119/51704/2185/1785/10505/1185/6722/154796/17…
GO:0048167	GO:0048167	regulation of synaptic plasticity	220	0.462105888	1.782277177	1.92E-07	1.51E-05	1.20E-05	7837	tags=50%, list=29%, signal=36%	442905/100126308/1742/407030/407037/442898/8831/266743/100313769/1813/664614/6900/25/407052/9215/1395/107/23237/351/9066/93650/4204/1627/2648/575/729956/85358/7143/57537/22986/1605/10814/5663/23154/8541/23385/5582/135/3710/114/57338/54434/2912/9145/4776/54915/2185/4915/2906/4763/6543/6722/693122/26012/5590/112476/1979/100302135/2048/2890/9148/5594/29882/2905/388336/4130/84446/7532/2932/5152/5914/…
GO:0035279	GO:0035279	miRNA-mediated gene silencing by mRNA destabilization	103	0.559266332	2.002223258	2.14E-07	1.67E-05	1.32E-05	2294	tags=30%, list=8%, signal=28%	664613/724033/100126315/574408/442905/724025/442893/100126335/407050/406941/406900/407030/407037/406961/619552/442908/406992/693147/100126333/406932/574480/406994/406899/494335/406915/406885/406920/27161/406934/4343/57472
GO:0141060	GO:0141060	disruption of anatomical structure in another organism	127	-0.42170981	-1.988295925	2.44E-07	1.83E-05	1.45E-05	7368	tags=49%, list=27%, signal=36%	6362/54210/4589/1669/729/3627/5473/4069/1671/2635/4922/1670/2999/400830/3346/6356/732/1673/6338/4879/6387/3078/117285/57151/4153/6355/6346/84659/64581/2919/6372/6283/81494/6364/1460/6406/2921/245939/2633/3001/2634/3827/57115/388646/735/3080/3576/3458/3002/115362/353144/5196/730/731/3347/6373/6156/3151/820/6223/140823/6863
GO:0021915	GO:0021915	neural tube development	151	0.504926823	1.888580988	2.40E-07	1.83E-05	1.45E-05	5558	tags=42%, list=20%, signal=33%	5310/8642/4851/23654/9968/5362/9620/57216/1969/23513/7249/55626/26005/9742/10524/2736/5727/25/54910/27443/51684/6497/6608/7042/4036/26160/56963/1856/2648/55182/648/10959/2909/5663/84678/2737/5080/1855/10427/57167/4763/3705/4838/3091/131405/23552/55764/8463/57728/6046/7040/5629/10522/199221/6491/5914/2019/54903/5076/23648/140467/23432/677
GO:0040029	GO:0040029	epigenetic regulation of gene expression	290	0.439361484	1.723913002	2.41E-07	1.83E-05	1.45E-05	7514	tags=43%, list=28%, signal=32%	8969/8357/8358/8356/8355/317772/3012/8085/8354/8329/8351/8330/8332/84444/8335/8352/8968/9219/9759/22880/8334/64783/8353/29890/353274/8289/57492/63925/23133/200424/434/26013/9112/29128/10014/10419/8350/351/84823/4204/26155/8338/11176/25792/83933/648/340602/57673/9869/28996/22893/10013/10432/2033/1642/56339/58487/4152/6597/4221/4968/56848/55051/23013/6602/10919/7141/57169/1859/55167/1788/55729/5253…
GO:0050890	GO:0050890	cognition	328	0.42875956	1.697049777	2.56E-07	1.90E-05	1.50E-05	6852	tags=39%, list=25%, signal=30%	84197/1742/84630/23152/8831/342371/6714/9369/3064/109/266743/632/114781/50944/23373/10347/4248/2821/84687/1813/6900/1141/25/9993/9215/28964/107/23237/143941/351/4204/2648/54413/27087/729956/85358/7143/9379/22986/1137/23316/2055/157680/5663/23385/5582/2033/4125/3710/114/4909/5080/57338/25946/4776/8326/54915/267/2334/4915/57477/4763/6543/6722/196500/1268/80208/8061/9980/5590/1497/1979/3091/23259/29…
GO:0065004	GO:0065004	protein-DNA complex assembly	227	0.464943704	1.793506411	2.74E-07	2.00E-05	1.58E-05	5019	tags=33%, list=18%, signal=27%	8357/8358/8346/8343/8344/8341/8340/8367/8360/8356/8348/8355/8347/8365/8354/8345/8351/8342/8368/6884/8366/8352/8968/9013/3008/128854/8353/23523/51586/3018/8339/8350/653604/7290/11176/8970/9282/6878/23126/8349/55290/3006/81857/8294/10025/6874/51112/3009/85453/8359/129685/8363/9441/6597/80306/79618/23270/7994/5893/29855/9862/64425/7157/3005/79903/2972/6046/7259/64061/6872/6047/4171/6837/79172/9735
GO:0016197	GO:0016197	endosomal transport	288	0.439570717	1.723635786	2.76E-07	2.00E-05	1.58E-05	6944	tags=40%, list=26%, signal=30%	2316/23274/25930/257364/6714/9827/85377/23513/8938/7840/7109/22853/10079/91056/57533/9727/124997/89853/6653/57724/4642/4478/19/30845/392/9110/4771/57589/23258/79778/9905/9912/1639/8729/63893/116986/51479/9146/157680/112574/254122/79735/54551/84766/81609/30849/29886/54497/29911/51271/26088/80852/23339/64601/84440/85021/6293/58513/26000/79643/91782/401548/374666/8218/10311/54520/144717/164/51272/83…
GO:0060562	GO:0060562	epithelial tube morphogenesis	331	0.425571798	1.686561954	2.86E-07	2.05E-05	1.62E-05	5906	tags=34%, list=22%, signal=27%	7422/5310/8642/4851/23654/1522/9968/3911/9620/9231/1954/4041/57216/6299/9423/4853/5534/6714/1969/23513/1499/7249/64783/26005/23129/5420/2736/4088/5727/25/54910/27443/51684/10672/5293/25865/6497/6608/7042/4036/26160/56963/1856/121643/2648/2131/54567/2022/5371/65266/4323/284217/780/8549/80000/10959/2909/1605/81792/2263/79812/5663/84678/80004/2737/55036/170690/1435/4776/9953/1855/10427/79192/57167/6…
GO:0031640	GO:0031640	killing of cells of another organism	124	-0.425017265	-2.020704489	3.04E-07	2.13E-05	1.68E-05	7368	tags=49%, list=27%, signal=36%	6362/54210/4589/1669/729/3627/5473/4069/1671/2635/4922/1670/2999/400830/3346/6356/732/1673/6338/4879/6387/3078/117285/57151/4153/6355/6346/84659/64581/2919/6372/6283/81494/6364/6406/2921/245939/2633/3001/2634/3827/57115/388646/735/3080/3576/3458/3002/115362/353144/5196/730/731/3347/6373/6156/3151/820/6223/140823/6863
GO:0141061	GO:0141061	disruption of cell in another organism	124	-0.425017265	-2.020704489	3.04E-07	2.13E-05	1.68E-05	7368	tags=49%, list=27%, signal=36%	6362/54210/4589/1669/729/3627/5473/4069/1671/2635/4922/1670/2999/400830/3346/6356/732/1673/6338/4879/6387/3078/117285/57151/4153/6355/6346/84659/64581/2919/6372/6283/81494/6364/6406/2921/245939/2633/3001/2634/3827/57115/388646/735/3080/3576/3458/3002/115362/353144/5196/730/731/3347/6373/6156/3151/820/6223/140823/6863
GO:0061014	GO:0061014	positive regulation of mRNA catabolic process	199	0.473096966	1.816394095	3.46E-07	2.40E-05	1.89E-05	5967	tags=39%, list=22%, signal=30%	664613/724033/100126315/574408/442905/724025/442893/100126335/407050/406941/85456/406900/407030/407037/406961/619552/442908/406992/693147/100126333/406932/23019/574480/406994/406899/4849/55095/9567/373863/494335/9924/406915/406885/406920/129563/399664/27161/406934/4343/57472/253943/7538/11044/23369/56339/54915/406881/255967/5976/57690/54542/4076/25819/131405/219988/8570/149041/407041/27327/406957…
GO:0061157	GO:0061157	mRNA destabilization	194	0.472061457	1.80803971	4.00E-07	2.74E-05	2.17E-05	5967	tags=39%, list=22%, signal=30%	664613/724033/100126315/574408/442905/724025/442893/100126335/407050/406941/85456/406900/407030/407037/406961/619552/442908/406992/693147/100126333/406932/23019/574480/406994/406899/4849/55095/373863/494335/9924/406915/406885/406920/129563/399664/27161/406934/4343/57472/253943/7538/11044/23369/56339/54915/406881/255967/5976/57690/54542/4076/25819/131405/219988/8570/149041/407041/27327/406957/5744…
GO:0031589	GO:0031589	cell-substrate adhesion	358	0.416013863	1.656871903	4.42E-07	3.00E-05	2.37E-05	7322	tags=40%, list=27%, signal=30%	7422/5310/2316/4851/3911/613/50488/340485/6714/1499/51754/6239/6548/7448/7059/182/1399/7057/3897/57580/4088/406959/25/9344/100126351/80725/7094/2049/81/55966/55698/6480/2199/4059/4771/558/79834/11078/5829/57662/4811/9806/79778/23332/4323/3915/5467/780/8394/79625/1793/8861/1605/81792/84962/23380/482/285613/6904/2335/1435/3728/10675/5795/2185/3674/4763/7007/6722/3611/10420/5590/10461/84168/26515/36…
GO:0098754	GO:0098754	detoxification	166	-0.380986686	-1.901590936	4.48E-07	3.01E-05	2.38E-05	5190	tags=36%, list=19%, signal=29%	2947/4504/84293/57016/54575/847/2168/3048/9403/406962/5743/54996/1719/10935/493869/9429/50506/10786/2879/6582/9588/213/216/4502/1193/26034/4258/2938/6649/10549/2950/241/2098/6280/2876/55829/326343/4494/5052/9446/948/7001/11315/406904/4259/4257/25824/407046/6647/442900/7295/6415/84560/84817/100126316/574453/442890/406917/574513
GO:0021537	GO:0021537	telencephalon development	280	0.44262993	1.732272939	4.60E-07	3.06E-05	2.42E-05	6780	tags=40%, list=25%, signal=30%	2316/5802/23334/317762/55558/238/26153/6299/1499/10501/1399/23135/84687/8482/1813/6900/57178/79633/266727/9215/153090/6497/6608/25777/2049/23353/4204/2648/4771/493/2131/56978/25987/8925/5079/284403/83696/85358/7143/91584/84623/23035/9289/23380/157680/26050/5663/84678/482/3746/2737/5830/3480/5080/6091/22903/5992/4915/8941/6513/4763/6722/196500/4967/582/22884/9353/3091/30837/2048/29954/166614/2890/…
GO:1903313	GO:1903313	positive regulation of mRNA metabolic process	235	0.45060189	1.743221371	4.73E-07	3.11E-05	2.46E-05	7829	tags=45%, list=29%, signal=32%	664613/724033/100126315/574408/442905/724025/442893/100126335/407050/406941/85456/406900/407030/407037/406961/619552/442908/406992/693147/100126333/406932/23019/11189/574480/406994/406899/4849/55095/10419/9567/373863/494335/9924/406915/4928/406885/406920/129563/399664/27161/406934/4343/57472/253943/7538/11044/23369/56339/54915/406881/255967/5976/57690/54542/4076/25819/131405/219988/8570/149041/40…
GO:0048592	GO:0048592	eye morphogenesis	167	0.483894198	1.820984395	5.30E-07	3.45E-05	2.72E-05	5799	tags=38%, list=21%, signal=30%	286204/7422/4851/25794/54549/1289/2195/4041/4853/1969/221935/1499/5818/182/120114/4647/9215/6497/204851/26160/55714/121643/357/25987/2201/5797/7855/28996/22882/84678/2737/5080/4915/9927/4763/30812/3091/6656/1735/2048/55764/6774/84465/10818/28514/7482/5629/2047/10220/56999/6094/112724/1290/85407/64220/8412/6664/8842/5076/50937/79738/1826/1419
GO:0021543	GO:0021543	pallium development	194	0.468718534	1.795236003	5.52E-07	3.56E-05	2.81E-05	6539	tags=41%, list=24%, signal=32%	2316/5802/317762/55558/238/26153/1499/10501/1399/23135/84687/57178/79633/266727/9215/153090/6608/25777/23353/4204/4771/493/25987/5079/284403/83696/84623/23035/9289/23380/157680/5663/2737/5830/3480/5080/6091/22903/4915/8941/6513/4763/6722/196500/4967/582/9353/3091/30837/29954/166614/2890/54820/5455/388677/2353/84750/5629/2932/1459/55054/5914/7832/5048/5649/140679/50937/9513/7547/8648/10579/153241/…
GO:0048814	GO:0048814	regulation of dendrite morphogenesis	64	0.614510061	2.068792562	6.73E-07	4.29E-05	3.39E-05	7475	tags=69%, list=28%, signal=50%	23098/85442/1141/10507/26259/1627/23363/7779/9820/23316/10013/1523/57465/4776/3196/56896/26012/4076/6794/23072/50674/29904/2048/57520/64689/7074/56965/29882/84079/2932/23327/6792/5048/5649/26039/5789/11178/1136/10458/23011/100528062/8322/2043/816
GO:1903311	GO:1903311	regulation of mRNA metabolic process	402	0.404050422	1.61425694	7.24E-07	4.57E-05	3.61E-05	7829	tags=40%, list=29%, signal=29%	664613/724033/100126315/574408/442905/724025/442893/100126335/407050/406941/85456/406900/407030/407037/406961/619552/442908/406992/693147/100126333/406932/23019/64783/11189/574480/406994/59284/29890/406899/4849/55095/9704/10419/9567/6830/8148/373863/494335/9924/406915/4928/406885/406920/129563/4858/399664/27161/406934/4343/3191/57472/11338/7536/253943/22794/7538/11044/155435/8313/23369/56339/5156…
GO:0050779	GO:0050779	RNA destabilization	198	0.466793313	1.790832239	8.58E-07	5.31E-05	4.20E-05	5967	tags=38%, list=22%, signal=30%	664613/724033/100126315/574408/442905/724025/442893/100126335/407050/406941/85456/406900/407030/407037/406961/619552/442908/406992/693147/100126333/406932/23019/574480/406994/406899/4849/55095/373863/494335/9924/406915/406885/406920/129563/399664/27161/406934/4343/57472/253943/7538/11044/23369/56339/54915/406881/255967/5976/57690/54542/4076/25819/131405/219988/8570/149041/407041/27327/406957/5744…
GO:0001906	GO:0001906	cell killing	258	-0.3226665	-1.708360186	8.51E-07	5.31E-05	4.20E-05	7373	tags=40%, list=27%, signal=30%	10870/6362/54210/4589/1669/922/729/22914/3627/5473/55207/4069/913/1671/2635/1604/4922/1670/909/2999/400830/1378/3346/57823/6356/2212/732/1673/6338/4879/1379/6387/911/3078/117285/57151/3952/4153/6355/6346/2215/84659/64581/3820/2919/912/6372/8302/6283/81494/6364/6406/2921/387836/245939/3575/3071/4068/56253/3593/910/59067/2633/26228/3001/2634/3827/3075/100431172/57115/567/1776/2885/8807/388646/5788/…
GO:0002064	GO:0002064	epithelial cell development	218	0.452135162	1.742783123	8.66E-07	5.31E-05	4.20E-05	6014	tags=37%, list=22%, signal=29%	7422/100126308/5339/2316/4851/5802/23094/2194/80781/51092/2317/2195/4853/6714/1969/3913/4825/182/5420/6608/59/4478/440193/171023/5624/85301/9294/7855/51421/57493/4643/4301/2889/2810/5080/1775/6781/60484/5170/137964/30812/6494/3091/26051/7082/207/54507/57669/3551/9223/50943/7476/126695/10818/28514/27134/2150/7040/5629/1050/3642/10220/2932/5914/353116/1026/10413/57835/54106/6382/4615/2683/91663/235…
GO:0048593	GO:0048593	camera-type eye morphogenesis	136	0.508930926	1.886494407	8.90E-07	5.40E-05	4.27E-05	5799	tags=42%, list=21%, signal=33%	286204/7422/4851/54549/2195/4041/4853/1969/221935/1499/5818/182/120114/9215/6497/204851/26160/55714/121643/357/25987/5797/7855/28996/22882/84678/2737/5080/4915/9927/4763/30812/3091/6656/1735/2048/55764/6774/84465/10818/28514/7482/5629/2047/10220/56999/6094/112724/64220/8412/6664/8842/5076/50937/79738/1826/1419
GO:0048568	GO:0048568	embryonic organ development	455	0.38976006	1.563530188	9.55E-07	5.75E-05	4.54E-05	7464	tags=37%, list=27%, signal=27%	286204/7422/5310/4851/79879/9968/2068/613/80781/3340/5426/1954/57216/6299/9423/4853/1969/22846/23513/1499/5089/26005/25861/9742/3218/2736/4647/4088/5727/2709/51684/405/6608/5754/7042/204851/26160/1856/26259/121643/7703/11078/2022/3976/10019/64072/26018/85301/4323/5079/2201/51294/161882/648/9394/257/91584/10959/7855/6665/28996/2263/5663/196528/657/84678/2737/9132/55036/5080/1855/10427/7007/6722/62…
GO:0035329	GO:0035329	hippo signaling	56	0.627626192	2.080700044	1.02E-06	6.06E-05	4.79E-05	6280	tags=55%, list=23%, signal=43%	8642/9231/6714/154810/79633/11113/4771/81788/55841/51421/84962/29888/16/154796/85369/57561/79817/7005/8994/284086/8463/26524/9686/10413/9113/22941/6664/25843/23286/7003/92597
GO:0001654	GO:0001654	eye development	411	0.396599118	1.584884795	1.03E-06	6.06E-05	4.79E-05	5816	tags=32%, list=21%, signal=26%	286204/7422/4851/25794/54549/23094/1289/285590/2195/7275/4041/4853/261734/1969/221935/1499/5089/6297/5818/3913/182/9742/120114/4647/1813/4088/200734/9215/6497/7042/204851/26160/27151/1181/55714/10218/5187/121643/357/51343/4771/493/54567/25987/1417/284217/10312/2201/79444/7837/2909/5797/7855/23093/28996/22882/2055/5663/84678/2737/5080/93/147912/4915/9927/4763/6722/84440/6597/8864/30812/582/835/149…
GO:0043087	GO:0043087	regulation of GTPase activity	192	0.465453083	1.778816323	1.06E-06	6.19E-05	4.89E-05	6619	tags=43%, list=24%, signal=33%	2245/23654/375790/613/10297/5364/29/116985/7410/9827/1969/26230/23513/7249/92154/51291/79567/150696/10507/153090/26086/8853/2049/64411/1856/65125/57589/1857/9905/9912/8394/57186/10959/115704/27352/23380/112574/2889/5365/4915/4763/57148/26000/55616/30851/10999/8874/7107/7074/55920/2150/5747/23603/9639/27237/85360/2932/57679/5905/25791/51735/85440/6792/85397/55114/5909/50807/8412/377630/3688/139818…
GO:0019730	GO:0019730	antimicrobial humoral response	174	-0.362442486	-1.803146762	1.09E-06	6.29E-05	4.98E-05	7406	tags=49%, list=27%, signal=36%	7018/6362/149708/4589/1669/6360/3627/5473/6374/4069/1671/4922/5645/5319/5967/1670/6278/6407/5225/164237/5266/3346/6356/25818/2243/1673/6590/5919/85569/128821/4879/6387/130120/1755/117285/64127/6355/6346/84659/2627/7432/2919/6372/6283/6364/10406/6406/11005/2921/6846/5068/6038/354/3827/57115/567/3576/55012/140686/671/5197/5968/2244/6280/3512/6354/5196/3347/6373/6156/6037/3151/820/51297/140850/25923…
GO:0007612	GO:0007612	learning	159	0.483675728	1.815160735	1.11E-06	6.39E-05	5.05E-05	6852	tags=46%, list=25%, signal=35%	1742/23152/8831/342371/9369/3064/109/266743/50944/10347/84687/1813/6900/1141/25/28964/23237/143941/351/4204/54413/27087/85358/7143/9379/22986/2055/57338/54915/4915/4763/6543/6722/196500/8061/1497/3091/23259/4885/2048/2890/3643/2353/23542/4130/84446/84152/60626/2902/6869/9486/65009/7832/2019/22941/6547/64220/64084/5649/3688/8867/85461/23208/84502/338811/57468/673/7248/2903/64478/1621/22829/57502
GO:0006006	GO:0006006	glucose metabolic process	195	0.4648148	1.778335508	1.18E-06	6.74E-05	5.33E-05	7429	tags=44%, list=27%, signal=32%	5214/3099/221937/26330/4041/6714/406992/2875/283450/51738/2821/3636/406895/8473/23038/3667/4485/1609/230/23417/32/2648/90007/5165/9563/5467/29925/208/3607/1374/2548/3098/2033/1642/8660/55657/5091/2023/8864/10776/5163/6794/207/10580/5211/200186/23516/3643/7157/2026/10295/5562/10499/8445/85414/5373/390637/5164/1407/5236/5903/5230/7167/151176/221927/83667/467/2542/3175/1196/5315/5255/3988/6652/90673…
GO:0140053	GO:0140053	mitochondrial gene expression	168	-0.366188244	-1.821762187	1.33E-06	7.48E-05	5.91E-05	4590	tags=42%, list=17%, signal=35%	64949/65080/7284/54148/51081/51069/29074/51001/84275/65005/64976/79590/80298/26589/10573/51649/55173/400916/64963/64983/115416/7818/84769/6183/10240/84300/128308/64981/116540/64960/54460/79736/4528/78988/54998/64928/51373/65993/54948/64965/219402/55052/90480/6182/28958/29088/3396/3028/64975/28973/51642/51264/219927/57129/60488/64968/51023/116541/118487/28957/65003/54931/51650/64979/122704/51258/6…
GO:0001558	GO:0001558	regulation of cell growth	404	0.400592169	1.601001821	1.40E-06	7.85E-05	6.20E-05	8369	tags=44%, list=31%, signal=31%	406976/7422/3304/5802/3303/57521/55558/57611/26153/1954/9423/6868/6548/27296/4825/8425/2475/1399/57805/59284/10500/84687/3897/8482/9746/4088/25/2064/9344/1002/127833/6585/10507/3984/7042/9826/56963/4204/2137/23025/9150/5371/4323/9564/780/22883/6405/7143/91584/57154/123879/91/10013/84678/8408/22954/8314/23251/2810/54825/23369/1630/2335/102/5795/2185/56981/1981/1785/10505/6722/6597/2023/6494/54617/…
GO:0007163	GO:0007163	establishment or maintenance of cell polarity	224	0.449131102	1.732715128	1.44E-06	7.98E-05	6.31E-05	7977	tags=47%, list=29%, signal=33%	286204/5310/3996/25794/23094/1742/9231/399687/2195/3064/23513/4627/6548/1399/10524/154810/1822/4926/25/26086/5754/9826/4478/26030/57662/23332/284217/9578/10312/1639/85302/8729/137886/2909/51421/57710/3480/23255/81609/10487/5080/9265/9024/3611/154796/6494/5590/6794/27/23221/22919/1495/54820/7476/29899/5747/83700/2047/84446/286/23189/9793/10615/2932/9948/85440/89958/5048/55083/2319/23291/1739/3688/…
GO:0030516	GO:0030516	regulation of axon extension	82	0.564033485	1.970774311	1.56E-06	8.50E-05	6.72E-05	7488	tags=55%, list=28%, signal=40%	7422/5802/55558/57611/1954/9423/4825/10500/3897/8482/25/1002/6585/3984/6405/7143/91584/57154/10013/2335/1785/10505/6722/80031/23499/2017/23191/57609/29882/23394/2932/118813/659/6792/5048/80128/1826/2664/23122/23011/25942/4131/393/1982/6049
GO:1902115	GO:1902115	regulation of organelle assembly	230	0.446884652	1.726522779	1.55E-06	8.50E-05	6.72E-05	7507	tags=43%, list=28%, signal=31%	3304/5802/57524/3303/6714/3064/7840/6712/23019/2475/23130/9742/9696/8897/4926/25/1778/57533/9727/347240/9898/4478/57787/140775/9924/8396/2648/57622/4771/225689/4957/57472/3297/94030/115704/2909/51112/10432/8408/112574/22954/10801/65018/170690/2185/255967/79837/4076/207/79643/91782/401548/100653515/2048/10919/8558/152185/29978/7016/29899/256364/472/5562/10615/6047/2932/6491/5601/200576/10413/6792/…
GO:0061013	GO:0061013	regulation of mRNA catabolic process	287	0.424019079	1.660660332	1.65E-06	8.90E-05	7.04E-05	7805	tags=43%, list=29%, signal=31%	664613/724033/100126315/574408/442905/724025/442893/100126335/407050/406941/85456/406900/407030/407037/406961/619552/442908/406992/693147/100126333/406932/23019/574480/406994/59284/406899/4849/55095/9704/9567/8148/373863/494335/9924/406915/406885/406920/129563/399664/27161/406934/4343/57472/253943/22794/7538/11044/155435/8313/23369/56339/54915/406881/5578/255967/5976/57690/54542/55051/4076/25819/…
GO:0048675	GO:0048675	axon extension	110	0.530738852	1.916405893	1.67E-06	8.93E-05	7.06E-05	6528	tags=49%, list=24%, signal=37%	7422/5802/55558/57611/1954/9423/3913/4825/10500/3897/8482/25/1002/6585/3984/54437/54413/6405/7143/91584/57154/10013/8408/26053/2335/1855/1785/10505/6722/80208/9353/80031/23499/2017/65059/23191/57609/8828/29882/6586/23394/2932/118813/659/6792/5048/8239/3688/80128/1826/2664/23122/7414/23011
GO:0016236	GO:0016236	macroautophagy	366	0.405150966	1.614604941	1.70E-06	9.03E-05	7.14E-05	6466	tags=36%, list=24%, signal=28%	3099/23274/5287/6714/10075/3064/23503/84219/79443/7249/55626/2475/23130/10524/55072/23265/8897/4864/8473/94241/56893/57533/23001/124997/23241/26086/57674/57724/140775/8396/8517/55187/2081/987/10312/143686/83933/3162/137886/57154/7855/23400/9842/340371/6721/9711/9146/5663/10013/8408/112574/254122/2548/22954/65018/5830/6829/29979/57602/89849/55102/192111/30849/9927/23339/64601/53349/5768/488/64771/…
GO:1990778	GO:1990778	protein localization to cell periphery	355	0.410706126	1.634080476	1.83E-06	9.62E-05	7.60E-05	6042	tags=34%, list=22%, signal=27%	4035/8642/2316/3911/20/1742/7275/9919/1969/23759/23513/59284/2852/84687/4926/5727/8473/2064/9727/9215/23241/6653/2580/112755/30845/25999/65125/493/246329/9254/65266/4323/9912/2239/375323/8394/55690/22883/22979/10959/208/57154/1605/29801/4301/5296/145567/2810/81619/3728/55625/102/83786/283576/25921/1981/5170/26088/80852/3611/582/5590/23062/6711/207/10580/85409/3551/2048/23499/64689/51763/23163/262…
GO:0043488	GO:0043488	regulation of mRNA stability	271	0.429670753	1.676395552	2.04E-06	0.000106409	8.41E-05	7805	tags=44%, list=29%, signal=32%	664613/724033/100126315/574408/442905/724025/442893/100126335/407050/406941/85456/406900/407030/407037/406961/619552/442908/406992/693147/100126333/406932/23019/574480/406994/59284/406899/4849/55095/8148/373863/494335/9924/406915/406885/406920/129563/399664/27161/406934/4343/57472/253943/7538/11044/155435/8313/23369/56339/54915/406881/5578/255967/5976/57690/54542/55051/4076/25819/207/23367/131405…
GO:0007405	GO:0007405	neuroblast proliferation	83	0.551893933	1.929978777	2.21E-06	0.000114396	9.04E-05	5714	tags=52%, list=21%, signal=41%	7422/4851/23654/1499/747/1813/63925/80709/9181/6608/6663/284403/2263/2737/5080/8326/60484/4763/1463/3091/7005/1495/54820/58158/9253/7157/10818/8650/2009/221955/7040/5629/9048/85440/7832/2260/5048/29127/6376/3688/404037/50937/2624
GO:0006402	GO:0006402	mRNA catabolic process	351	0.407417088	1.620012815	2.31E-06	0.000118877	9.40E-05	7743	tags=42%, list=29%, signal=31%	664613/724033/100126315/574408/442905/724025/442893/3304/100126335/407050/406941/85456/3303/406900/407030/407037/406961/619552/442908/406992/693147/100126333/406932/9811/23019/23644/23293/574480/406994/59284/406899/4849/55095/9704/9567/8148/23381/373863/494335/9924/2081/406915/406885/406920/129563/399664/27161/406934/4343/57472/26523/253943/22882/22794/7538/23049/11044/27044/155435/8313/23369/563…
GO:0042593	GO:0042593	glucose homeostasis	261	0.421954377	1.643909205	2.60E-06	0.000132481	0.000104732	7691	tags=46%, list=28%, signal=33%	442905/3099/2844/57521/51092/407037/221937/10723/4041/8938/632/406890/100313769/283450/51738/4825/2852/10524/65220/2821/406895/4088/5727/8473/3667/26056/9990/1408/2081/10497/143686/2201/7391/3607/5799/7466/3098/5296/3480/8398/114/5080/7776/8660/5795/5127/9024/6722/6597/1268/55777/3091/55144/5798/6794/111/100302135/207/200186/100381270/23516/51763/2621/6774/3643/7074/5894/56262/406948/8609/5562/70…
GO:0019364	GO:0019364	pyridine nucleotide catabolic process	100	0.5308454	1.897776856	3.28E-06	0.000166014	0.000131242	6193	tags=42%, list=23%, signal=33%	5214/3099/57521/221937/26330/9759/6714/2475/23098/2821/5209/1291/8473/3939/226/28964/230/405/201163/351/339123/3607/5663/3098/2033/55526/2023/4967/3091/5211/6774/3643/2026/5562/863/5236/5230/7167/441531/54541/55753/5315
GO:0007219	GO:0007219	Notch signaling pathway	187	0.460669139	1.756994679	3.39E-06	0.000168708	0.000133372	5034	tags=34%, list=19%, signal=28%	3996/4851/4854/9794/3955/23090/4853/6714/6868/64783/92714/406994/182/51107/57178/157285/55662/408/55534/7042/142678/26160/351/11060/4204/54567/23220/4323/8924/6721/23509/5663/100187716/84441/23385/55343/81619/56339/6091/102/83714/80852/55589/3714/29924/207/23013/4846/1840/6400/6774/58158/388677/28514/9148/22848/22905/7040/1050/54492/113878/9139/10413/51006
GO:0060485	GO:0060485	mesenchyme development	339	0.407760817	1.619167081	3.38E-06	0.000168708	0.000133372	5670	tags=32%, list=21%, signal=26%	286204/7422/693175/8642/2316/4851/139285/406941/3911/23187/9231/79755/494328/693158/79363/5534/407006/1499/283149/574480/10501/2475/182/407007/10500/84695/8482/4088/54910/80709/200734/10507/153090/54437/6608/57715/5754/80139/55223/7042/59/6663/55698/2131/2022/200558/23332/56926/406934/6405/9820/114990/1605/2263/657/8313/2335/5080/6091/205717/10505/642658/4838/30812/23275/3091/4846/57669/80031/846…
GO:0099565	GO:0099565	chemical synaptic transmission, postsynaptic	119	0.508081879	1.848818011	3.44E-06	0.000170115	0.000134484	7786	tags=54%, list=29%, signal=39%	4851/1742/407030/57555/266743/51738/2741/50944/1813/1141/2901/7442/112755/351/4204/1143/54413/10497/85358/1760/9294/1137/23316/1135/135/57465/54434/1855/2185/2906/6543/5590/207/1146/57596/2890/388135/7476/18/23542/2905/124925/1815/2932/2902/6804/6547/5649/285242/1136/10458/2030/2903/9127/4355/57502/2931/8898/409/1138/5575/134/66000/869
GO:0007369	GO:0007369	gastrulation	202	0.447467984	1.718945149	3.53E-06	0.000173249	0.000136961	6023	tags=36%, list=22%, signal=28%	286204/23187/1289/1954/4041/1969/407006/4627/1499/7448/1294/5598/23135/26011/2821/4088/1291/4318/27245/1856/4771/7290/65125/2131/23332/4323/79798/4324/51471/8861/1605/2263/2132/657/10432/2335/93/4313/1855/3196/6722/154796/642658/1284/4838/23275/7709/3678/57669/2139/3679/7157/60412/10818/8324/6886/1303/60626/659/57045/2260/1290/91663/5076/3688/9421/3675/1843/90/5607/1846/8312/7547
GO:0072522	GO:0072522	purine-containing compound biosynthetic process	247	-0.320549197	-1.691422059	3.66E-06	0.000177223	0.000140103	2828	tags=23%, list=10%, signal=21%	353/2984/1716/4698/4696/93974/83401/2987/25874/6392/318/4832/517/221823/4702/38/515/9200/4700/4710/27231/56952/51079/6390/4718/4714/4729/8382/4711/522/4726/54539/4716/518/4713/4701/4717/4695/4709/539/126328/10632/4830/55967/7114/4706/4715/9551/10476/4724/4712/4725/4708/516/521/4694/4707
GO:0045927	GO:0045927	positive regulation of growth	257	0.429133988	1.669854438	3.67E-06	0.000177223	0.000140103	6308	tags=35%, list=23%, signal=27%	406976/7422/693175/4851/375790/2844/57521/57611/1954/9423/6868/6548/51738/2475/407007/59284/3897/8482/1813/2064/1002/127833/10507/3984/6608/7042/4204/32/2137/23025/9254/4323/5467/57154/6665/2263/657/7466/84678/22954/5830/2810/23369/2335/1435/102/2185/1981/6722/23180/54617/207/1735/23499/9647/3643/23191/3373/28514/84258/29882/6195/5629/3574/23394/10413/118813/29104/659/23327/6792/7046/2260/5048/94…
GO:0150063	GO:0150063	visual system development	415	0.393365768	1.572654466	3.72E-06	0.000178493	0.000141107	5816	tags=32%, list=21%, signal=26%	286204/7422/4851/25794/54549/23094/1289/285590/2195/7275/4041/4853/261734/1969/221935/1499/5089/6297/5818/3913/182/9742/120114/4647/1813/4088/200734/9215/6497/7042/204851/26160/27151/1181/55714/10218/5187/121643/357/51343/4771/493/54567/25987/1417/284217/10312/2201/79444/7837/2909/5797/7855/23093/28996/22882/2055/5663/84678/2737/5080/93/147912/4915/9927/4763/6722/84440/6597/8864/30812/582/835/149…
GO:0010001	GO:0010001	glial cell differentiation	265	0.432503702	1.687773136	3.94E-06	0.000187558	0.000148273	7764	tags=45%, list=29%, signal=32%	4035/5339/4851/9968/2068/20/84630/10893/5534/745/1499/3913/7448/4825/2475/23500/26011/9580/5209/1291/6900/25/2064/8506/9215/10419/6497/6608/27242/6663/351/1181/11076/4204/3976/56978/406934/208/1605/5663/2737/23385/4920/135/56339/5080/10675/5795/60484/4152/4915/9682/4763/3611/1463/30812/7732/11221/6656/207/1840/10810/253782/57716/6774/58158/5894/28514/6886/5594/406957/7040/9639/1445/2840/9444/8541…
GO:0036293	GO:0036293	response to decreased oxygen levels	322	0.409982353	1.619334456	3.99E-06	0.00018817	0.000148758	8470	tags=46%, list=31%, signal=32%	7422/3099/3339/4851/2068/57521/406900/205/6714/406992/51129/406932/6868/6548/2475/64344/6261/22937/9915/7057/10869/1813/4088/1291/1141/1387/405/7042/1263/8996/4204/9777/56776/5165/2022/3976/5371/5351/4323/5467/79625/7391/3297/114990/867/28996/1137/2263/84962/1374/65018/2033/29979/5352/9361/4313/2185/6781/8614/6513/4763/6722/2023/3091/10525/5163/207/1735/8994/29904/10273/8751/5740/1788/4193/7157/1…
GO:0051648	GO:0051648	vesicle localization	223	0.439449755	1.694581684	4.16E-06	0.000195064	0.000154207	7810	tags=48%, list=29%, signal=34%	8927/57555/9919/3064/23513/8938/1499/547/79443/7109/4647/10079/23265/434/80179/55512/81/3798/4204/357/23233/8517/23025/23332/10497/55327/10312/26115/8224/1639/83696/225689/8729/10959/23400/9146/51112/5663/65018/22906/10749/9024/4641/1785/1759/80208/6853/5590/6794/1001/149371/23303/55770/164/54820/1487/388552/11336/7016/8301/79953/60412/30850/5871/84446/118426/26985/59349/8943/6382/5048/23095/5864…
GO:0048639	GO:0048639	positive regulation of developmental growth	171	0.468001094	1.772279267	4.34E-06	0.000202081	0.000159754	6308	tags=36%, list=23%, signal=28%	406976/7422/693175/4851/375790/2844/57611/1954/9423/51738/407007/59284/3897/8482/1813/1002/127833/10507/3984/6608/4204/32/23025/9254/5467/57154/6665/2263/657/5830/23369/2335/1435/6722/207/1735/23499/3643/23191/28514/84258/29882/5629/3574/23394/10413/118813/659/23327/6792/2260/5048/9472/9962/6531/2735/114804/1826/57731/7049/2664/5292
GO:0007044	GO:0007044	cell-substrate junction assembly	96	0.534991662	1.899690344	4.43E-06	0.000204598	0.000161744	6914	tags=46%, list=25%, signal=34%	7422/5339/613/7145/6714/6548/7057/4088/25/9344/7094/79834/57662/23332/4323/3915/8394/8861/84962/2335/5795/2185/10420/3678/10580/57669/23499/2017/8874/9647/1009/55920/5747/23603/10391/1613/5796/2039/23122/7248/7414/71/1845/87
GO:0099068	GO:0099068	postsynapse assembly	87	0.540953614	1.904293326	4.48E-06	0.000205256	0.000162265	7150	tags=55%, list=26%, signal=41%	5802/57524/57555/6712/4038/1399/84687/25/54910/115703/10672/57622/54413/85358/26999/1793/9379/94030/9294/90668/29801/54862/89910/23369/51517/2185/9844/2048/7476/79953/9148/389941/9732/9113/22865/2260/5649/5789/11178/94134/78999/57468/23229/22829/114784/57502/84628/4131
GO:0035264	GO:0035264	multicellular organism growth	156	0.472231277	1.774042295	4.62E-06	0.000210368	0.000166306	6096	tags=39%, list=22%, signal=30%	5339/2068/10743/2844/4853/6712/80169/51738/2475/1822/1813/5727/23038/9215/6608/55512/351/8455/2648/2131/9254/114798/10959/57493/157680/2033/5830/321/1435/8614/83931/8879/137964/55777/54542/1735/320/7543/6774/7157/114789/4882/472/10848/6491/27429/5914/2074/2019/1352/6531/104/79068/91461/2355/677/55224/55717/6506/57731/57468
GO:0018107	GO:0018107	peptidyl-threonine phosphorylation	79	0.547485253	1.9058667	4.73E-06	0.00021362	0.000168877	7287	tags=57%, list=27%, signal=42%	85456/57521/84630/790/22853/406895/4294/7786/283629/200734/25865/1609/351/65125/9294/28996/91/8408/1981/5170/5578/10114/6794/207/8558/1859/51763/57214/406948/5594/6872/2932/5591/2011/199731/2039/8312/56288/5599/8658/2931/5347/345611/808/9943
GO:0016482	GO:0016482	cytosolic transport	140	0.487815892	1.81780459	4.84E-06	0.000217292	0.00017178	6928	tags=45%, list=26%, signal=34%	9827/8938/547/7109/10079/160/57533/219931/2580/9066/3798/4204/30845/57589/23258/9905/26115/1639/8729/63893/51479/254122/79735/54551/29886/10749/54497/26088/6293/9980/26000/374666/8218/144717/164/51272/6272/23085/5870/10490/200576/27147/25938/1213/9907/23095/23033/23041/80128/143187/112936/9581/6811/10228/5305/64145/9779/23230/51542/29934/55275/2060/738
GO:0043487	GO:0043487	regulation of RNA stability	283	0.418400697	1.637574171	5.23E-06	0.000232992	0.000184191	7805	tags=43%, list=29%, signal=31%	664613/724033/100126315/574408/442905/724025/442893/100126335/407050/406941/85456/406900/407030/407037/406961/619552/442908/406992/693147/100126333/406932/23019/574480/406994/59284/406899/4849/55095/8148/373863/494335/9924/406915/406885/406920/129563/399664/27161/406934/4343/57472/253943/7538/11044/155435/8313/23369/56339/54915/406881/5578/255967/5976/57690/54542/55051/4076/25819/207/23367/131405…
GO:0010656	GO:0010656	negative regulation of muscle cell apoptotic process	59	0.600645431	2.009417274	5.29E-06	0.000234294	0.00018522	5426	tags=37%, list=20%, signal=30%	406976/406929/4851/406900/406992/55626/5598/8140/239/8996/3297/407034/3480/2185/5170/5514/10273/4040/9531/80149/5863/1786
GO:0009100	GO:0009100	glycoprotein metabolic process	390	0.393914422	1.573472971	5.40E-06	0.000237404	0.000187679	7099	tags=39%, list=26%, signal=29%	84197/20/54480/3340/340485/160335/1499/64772/170384/4122/26290/11173/146664/64132/6448/10347/3425/4248/406899/8708/4864/8509/8473/84447/26301/200424/9215/79690/619556/6480/55959/2137/2131/27087/4249/2590/8128/27161/64409/374907/57452/9394/56886/23193/29925/2134/81792/64090/2132/23509/5663/23385/55343/79947/4125/9469/79087/50614/22906/51363/9953/64131/267/3703/91949/9917/79586/442897/23275/124583/…
GO:0033500	GO:0033500	carbohydrate homeostasis	262	0.421877389	1.643342457	5.52E-06	0.00024112	0.000190616	7691	tags=45%, list=28%, signal=33%	442905/3099/2844/57521/51092/407037/221937/10723/4041/8938/632/406890/100313769/283450/51738/4825/2852/10524/65220/2821/406895/4088/5727/8473/3667/26056/9990/1408/2081/10497/143686/2201/7391/3607/5799/7466/3098/5296/3480/8398/114/5080/7776/8660/5795/5127/9024/6722/6597/1268/55777/3091/55144/5798/6794/111/100302135/207/200186/100381270/23516/51763/2621/6774/3643/7074/5894/56262/406948/8609/5562/70…
GO:0061387	GO:0061387	regulation of extent of cell growth	99	0.531974359	1.898108996	6.54E-06	0.000282424	0.000223269	7638	tags=53%, list=28%, signal=38%	7422/5802/55558/57611/1954/9423/4825/10500/3897/8482/25/1002/6585/10507/3984/56963/6405/7143/91584/57154/10013/8408/23369/1630/2335/1785/10505/6722/80031/23499/2017/23191/57609/29882/23394/2932/118813/659/6792/5048/80128/1826/2664/23122/23011/25942/4131/393/1982/2045/6049/1946
GO:0072526	GO:0072526	pyridine-containing compound catabolic process	103	0.523333773	1.8735815	6.56E-06	0.000282424	0.000223269	6193	tags=41%, list=23%, signal=32%	5214/3099/57521/221937/26330/9759/6714/2475/23098/2821/5209/1291/8473/3939/226/28964/230/405/201163/351/339123/3607/5663/3098/2033/55526/2023/4967/3091/5211/6774/3643/2026/5562/863/5236/5230/7167/441531/54541/55753/5315
GO:0001666	GO:0001666	response to hypoxia	308	0.40931881	1.611929488	6.60E-06	0.000282424	0.000223269	7603	tags=41%, list=28%, signal=30%	7422/3099/3339/4851/2068/57521/406900/205/6714/406992/51129/406932/6868/6548/2475/64344/6261/22937/9915/7057/10869/1813/4088/1141/1387/405/7042/1263/8996/4204/9777/56776/5165/2022/3976/5371/5351/4323/5467/79625/7391/3297/114990/867/28996/1137/2263/84962/1374/65018/2033/29979/5352/9361/4313/2185/6781/8614/6513/4763/6722/2023/3091/10525/5163/1735/8994/10273/8751/5740/1788/4193/7157/18/6839/2353/472…
GO:0016052	GO:0016052	carbohydrate catabolic process	179	0.463306249	1.756736883	6.73E-06	0.000286139	0.000226206	7274	tags=42%, list=27%, signal=31%	5214/3099/132158/4123/57521/221937/26330/4041/9759/6714/406992/2475/23130/2821/5209/1291/8473/3939/226/28964/230/405/89944/201163/351/23324/339123/3607/11181/5663/2548/3098/2033/4125/55102/55526/4668/2023/4967/10825/3091/5211/2524/6774/3643/7157/2026/84750/79411/5562/863/5834/5373/5236/5230/7167/2760/441531/2527/54541/55753/2523/5315/5255/3988/6652/2592/4351/2526/129807/2931/8972/9611/4126/3101/5…
GO:0006096	GO:0006096	glycolytic process	96	0.530309906	1.883065997	6.82E-06	0.000288053	0.000227719	6421	tags=44%, list=24%, signal=34%	5214/3099/57521/221937/26330/9759/6714/2475/2821/5209/1291/8473/3939/226/28964/230/405/201163/351/339123/3607/5663/3098/2033/55526/2023/4967/3091/5211/6774/3643/2026/5562/863/5236/5230/7167/441531/54541/55753/5315/3988
GO:0048638	GO:0048638	regulation of developmental growth	325	0.402541252	1.592728474	7.00E-06	0.000293418	0.00023196	5780	tags=32%, list=21%, signal=25%	406976/7422/693175/4851/5802/375790/10743/2844/55558/57611/1954/9423/83481/51738/4825/407007/59284/10500/3897/8482/1813/2261/5727/25/1002/127833/6585/10507/3984/6608/56963/351/4204/8455/32/23025/9150/9254/55327/5467/6405/7143/91584/55841/57154/6665/2263/657/10013/8408/5830/5600/23369/1630/2335/1435/8614/1785/10505/6722/8879/137964/55777/11221/207/80031/1735/23499/2017/6774/3643/23191/57609/28514/…
GO:0006123	GO:0006123	mitochondrial electron transport, cytochrome c to oxygen	19	-0.749242283	-2.303784424	7.68E-06	0.000317918	0.000251329	1304	tags=63%, list=5%, signal=60%	54205/1327/1340/1349/9377/1337/1329/1351/1350/4697/1347/1345
GO:0009895	GO:0009895	negative regulation of catabolic process	364	0.396009396	1.577580099	7.64E-06	0.000317918	0.000251329	7790	tags=43%, list=29%, signal=31%	406976/2316/11180/23274/57521/221937/238/9759/9827/7249/2475/57805/84074/4248/4864/4088/8473/9704/8140/51684/56893/57533/26580/153090/28964/8148/6653/201163/5045/143941/140775/373863/54972/56776/32/65125/493/57589/101927423/5371/8925/575/90427/3162/116986/3607/28996/23400/340371/64784/23450/7538/9711/5663/10013/11044/65018/5582/2033/8313/57602/55625/7917/1981/9682/5768/1268/257397/4170/55051/2581…
GO:0048193	GO:0048193	Golgi vesicle transport	305	0.408920753	1.608488094	7.74E-06	0.000318388	0.000251701	8114	tags=43%, list=30%, signal=30%	3996/399687/9919/3064/7109/57222/84342/22937/114879/10079/160/57533/26958/9727/9632/6653/2580/25956/30845/23233/8906/9905/83696/225689/8729/10959/84501/51479/51112/22820/10466/1523/29886/9265/23299/10749/10427/1785/26088/91949/64764/6293/377/9980/9570/582/10802/23062/6711/9382/10525/149371/10483/85409/23499/114815/55770/54520/23163/164/51272/374868/60412/6272/81562/6102/57020/83548/1314/57410/144…
GO:0010507	GO:0010507	negative regulation of autophagy	96	0.528339322	1.876068692	7.86E-06	0.000321214	0.000253935	7750	tags=56%, list=29%, signal=40%	406976/11180/23274/57521/221937/7249/2475/4864/8140/56893/57533/140775/65125/8925/90427/3162/3607/340371/9711/10013/65018/2033/57602/1981/9682/5768/257397/4170/207/80317/10919/23012/6774/7157/27429/23118/151176/5476/84749/6625/84861/3587/11178/80772/7248/54922/66036/55613/2801/55254/1982/8678/54832/4534
GO:0060070	GO:0060070	canonical Wnt signaling pathway	330	0.401748288	1.590970419	7.98E-06	0.000323882	0.000256044	8032	tags=44%, list=30%, signal=31%	100126315/406976/4851/139285/643965/65268/10297/4041/607/261734/6714/1499/283149/10076/4038/406994/23500/57805/9580/4088/406959/1291/1454/153090/5754/80139/6663/351/440193/1856/6932/205147/1500/55959/65125/2131/7090/4811/1857/9679/1501/8549/55182/7855/63977/2263/7091/8629/5663/25960/2737/8313/169200/3728/51704/8326/1855/267/83786/3611/6794/1001/23072/90268/27130/85409/8994/84445/7476/4040/8324/55…
GO:0001701	GO:0001701	in utero embryonic development	402	0.388388039	1.551682795	8.32E-06	0.000335514	0.00026524	7439	tags=39%, list=27%, signal=29%	7422/5310/4851/26173/5335/2068/4853/22846/4627/1499/115/23019/26005/23250/9654/9915/2821/4849/4088/5727/57178/2709/23038/63925/9632/10672/405/6608/6830/728661/6663/201163/5045/26259/1627/7703/2648/7779/57662/3976/9546/2707/4836/79798/51294/648/4952/9394/10959/7855/6665/57493/2263/91/64359/4643/657/2737/8314/321/10454/102/2768/129685/9927/57167/6722/23081/154796/85451/4838/30812/3714/8061/29924/20…
GO:0046032	GO:0046032	ADP catabolic process	98	0.522681753	1.862408633	8.51E-06	0.000341288	0.000269804	6421	tags=43%, list=24%, signal=33%	5214/3099/57521/221937/26330/9759/6714/2475/2821/5209/1291/8473/3939/226/28964/230/405/201163/351/339123/3607/5663/3098/2033/55526/2023/4967/3091/5211/6774/3643/2026/5562/863/5236/5230/7167/441531/54541/55753/5315/3988
GO:0048880	GO:0048880	sensory system development	422	0.389481139	1.556540763	8.60E-06	0.000342801	0.000271001	5816	tags=32%, list=21%, signal=25%	286204/7422/4851/25794/54549/23094/1289/285590/2195/7275/4041/4853/261734/1969/221935/1499/5089/6297/5818/3913/182/9742/120114/4647/1813/4088/200734/9215/124842/6497/7042/204851/26160/27151/1181/55714/10218/5187/121643/357/51343/4771/493/54567/25987/1417/284217/10312/2201/79444/7837/2909/5797/7855/23093/28996/22882/2055/5663/84678/2737/5080/93/147912/4915/9927/4763/6722/84440/6597/8864/30812/582/…
GO:0030010	GO:0030010	establishment of cell polarity	162	0.465934559	1.752965811	9.21E-06	0.000364508	0.000288161	7847	tags=49%, list=29%, signal=35%	286204/5310/3996/23094/399687/2195/3064/23513/4627/1399/10524/154810/4926/25/26086/5754/9826/4478/26030/57662/23332/284217/10312/1639/85302/8729/137886/51421/3480/81609/5080/9265/9024/154796/6494/5590/6794/27/23221/22919/54820/7476/29899/5747/83700/2047/84446/23189/10615/2932/85440/89958/5048/55083/2319/23291/3688/2011/6624/23286/9267/56288/23616/4134/117583/56603/253260/5347/10090/4131/6366/5569…
GO:0009185	GO:0009185	ribonucleoside diphosphate metabolic process	126	0.490959422	1.79945133	9.45E-06	0.000371865	0.000293977	6193	tags=39%, list=23%, signal=30%	5214/3099/57521/221937/205/26330/790/9759/6714/2475/2821/5209/1291/8473/3939/226/28964/230/405/201163/351/339123/3607/5663/3098/2033/55526/2023/4967/3091/5211/6774/3643/2026/5562/204/863/7372/5236/957/5230/7167/8573/1739/441531/57089/54541/55753/5315
GO:0060996	GO:0060996	dendritic spine development	98	0.521789847	1.859230614	9.63E-06	0.00037647	0.000297617	6455	tags=49%, list=24%, signal=37%	5802/1742/57555/9231/221935/547/50944/80725/9922/115703/23237/2049/4204/1627/7779/26115/9912/1501/85358/23316/23380/5663/10013/1855/9762/23181/4076/29904/2048/7074/7476/100132074/9148/2047/10298/1942/25791/6792/5048/50807/5649/8550/116443/5789/57468/8440/26037/10458
GO:0021987	GO:0021987	cerebral cortex development	129	0.487439632	1.794320953	1.00E-05	0.000389071	0.000307579	6533	tags=41%, list=24%, signal=31%	2316/5802/317762/26153/1499/1399/84687/57178/79633/266727/153090/6608/25777/23353/4204/5079/284403/83696/9289/23380/5663/2737/5830/5080/6091/22903/4915/8941/6513/4763/582/9353/3091/30837/2890/54820/5455/388677/2353/84750/2932/1459/5048/5649/50937/8648/10579/153241/79143/5194/10460/7248/54407
GO:0048762	GO:0048762	mesenchymal cell differentiation	273	0.418075236	1.632054975	1.02E-05	0.000394804	0.000312111	5670	tags=34%, list=21%, signal=27%	286204/7422/693175/2316/4851/139285/406941/3911/23187/9231/79755/494328/693158/5534/407006/1499/283149/574480/10501/2475/182/407007/10500/84695/8482/4088/54910/80709/200734/10507/153090/54437/6608/57715/80139/55223/7042/6663/55698/2131/2022/200558/23332/406934/6405/9820/114990/1605/2263/657/8313/2335/5080/205717/10505/30812/23275/3091/57669/80031/8751/10509/7074/4040/84172/5747/8828/5594/23603/40…
GO:0006401	GO:0006401	RNA catabolic process	407	0.385530103	1.540742068	1.03E-05	0.00039488	0.000312171	7743	tags=41%, list=29%, signal=29%	664613/724033/100126315/574408/442905/724025/442893/3304/100126335/407050/406941/85456/3303/406900/51092/407030/23053/407037/406961/619552/283131/442908/406992/693147/100126333/23211/406932/9811/23019/23644/23293/574480/406994/59284/406899/4849/55095/9704/9567/8148/23381/373863/494335/9924/2081/406915/406885/406920/129563/399664/27161/406934/4343/57472/26523/253943/22882/22794/7538/23049/11044/27…
GO:0009134	GO:0009134	nucleoside diphosphate catabolic process	108	0.510386369	1.837566454	1.06E-05	0.000405788	0.000320795	6193	tags=41%, list=23%, signal=32%	5214/3099/57521/221937/26330/9759/6714/2475/2821/5209/1291/8473/3939/226/28964/230/405/201163/351/339123/3607/5663/3098/2033/55526/2023/4967/3091/5211/6774/3643/2026/5562/863/5236/957/5230/7167/441531/955/57089/54541/55753/5315
GO:0007389	GO:0007389	pattern specification process	465	0.380720482	1.528779402	1.15E-05	0.000436638	0.000345183	7334	tags=34%, list=27%, signal=25%	286204/8642/4851/1952/9968/3911/10297/5362/8831/3955/1954/120237/4041/57216/4853/57585/1499/5089/26005/4038/23500/1399/9742/3218/5681/2736/4088/5727/57619/51684/5100/6497/6608/23237/204851/4036/26160/1856/121643/7703/2648/2131/54567/2022/56926/649/6405/55182/648/257/8861/10959/7855/28996/2263/9289/221833/23509/5663/657/84678/162/2737/27019/55036/2033/8313/4909/5080/93/6091/1855/6781/79192/6722/48…
GO:0006122	GO:0006122	mitochondrial electron transport, ubiquinol to cytochrome c	12	-0.847674662	-2.253423695	1.17E-05	0.00044008	0.000347904	1429	tags=67%, list=5%, signal=63%	7386/54205/440567/7381/10975/29796/27089/7388
GO:1905475	GO:1905475	regulation of protein localization to membrane	194	0.443662359	1.699268498	1.18E-05	0.000442336	0.000349688	5811	tags=35%, list=21%, signal=27%	4035/57555/1969/4038/1399/2852/84687/8473/2064/25999/65125/7779/493/246329/9254/65266/4323/9912/2239/10959/208/1605/29801/5296/2810/23255/221914/54434/10160/55625/102/8326/4641/25921/6526/5170/5590/6711/207/10580/85409/2048/11261/51763/57214/8301/8650/64114/7040/388336/1445/56246/6248/27237/10490/10082/2817/1213/3745/377630/1739/3688/91461/60/3675/112936/2039
GO:0007015	GO:0007015	actin filament organization	457	0.380554314	1.527978278	1.31E-05	0.000486662	0.000384729	6456	tags=33%, list=24%, signal=26%	406929/5339/2316/25794/406941/79729/643338/2195/116985/6714/128239/7840/6712/64857/83715/6548/55909/51738/2475/23500/29109/50944/84687/6709/3636/4647/57580/4088/57482/25/57619/55160/9181/226/23370/80179/9026/3984/408/89848/4642/57553/8522/85464/56776/1627/357/4771/24142/11078/5829/80115/201191/79778/23332/9564/144347/57704/55243/85358/26999/114822/84501/2909/90668/64423/79767/4643/10013/54551/529…
GO:0007613	GO:0007613	memory	129	0.484626374	1.783965029	1.38E-05	0.000509604	0.000402866	6611	tags=44%, list=24%, signal=34%	23152/342371/266743/114781/50944/23373/10347/1813/1141/9215/107/23237/143941/351/4204/2648/729956/85358/22986/23316/157680/5663/3710/114/4909/57338/4776/54915/6543/6722/1268/80208/5590/1497/1979/3678/10919/2890/3643/100132074/894/2353/4130/23394/6869/9486/6547/5649/55902/3675/23208/338811/1827/1620/2903/64478/1621
GO:0018209	GO:0018209	peptidyl-serine modification	170	0.457137085	1.728196509	1.38E-05	0.000509604	0.000402866	7736	tags=47%, list=28%, signal=34%	5310/85456/57521/84630/83983/146664/406994/2475/406921/22853/4294/7786/283629/10783/25865/351/407002/65125/2081/5165/3976/2590/57452/28996/23049/10013/8408/65018/156/1981/369/10114/5590/207/3551/1859/51763/9647/5894/9451/9770/5594/472/6872/84446/2932/7867/2074/200576/85440/9113/7046/5603/6300/5591/2011/2039/57731/8312/7037/9261/673/5599/146057/8658/9125/545/253260/10769/2931/5347/345611/1017/5566…
GO:0051965	GO:0051965	positive regulation of synapse assembly	64	0.579583171	1.951208661	1.39E-05	0.000510108	0.000403265	5369	tags=44%, list=20%, signal=35%	375790/57555/9231/51738/9746/386724/10507/2049/54413/8128/114798/575/22883/94030/23316/26050/4915/57463/57633/84631/29904/2048/7476/79953/2047/23394/22865/64084
GO:0060079	GO:0060079	excitatory postsynaptic potential	109	0.506700585	1.824239681	1.46E-05	0.000531259	0.000419985	7786	tags=54%, list=29%, signal=39%	1742/407030/57555/266743/51738/2741/50944/1813/1141/2901/7442/112755/351/4204/1143/54413/85358/1760/9294/1137/23316/1135/135/57465/54434/1855/2185/2906/6543/5590/207/1146/57596/2890/7476/23542/2905/124925/2932/2902/6804/6547/5649/285242/1136/10458/2030/2903/9127/4355/57502/2931/8898/409/1138/5575/134/66000/869
GO:0018105	GO:0018105	peptidyl-serine phosphorylation	158	0.464546056	1.742094271	1.48E-05	0.000534622	0.000422644	7736	tags=49%, list=28%, signal=35%	5310/85456/57521/84630/83983/406994/2475/406921/22853/4294/7786/283629/10783/25865/351/407002/65125/2081/5165/3976/28996/23049/10013/8408/65018/156/1981/369/10114/5590/207/3551/1859/51763/9647/5894/9451/9770/5594/472/6872/84446/2932/7867/2074/200576/85440/9113/7046/5603/6300/5591/2011/2039/57731/8312/7037/9261/673/5599/146057/8658/9125/545/253260/10769/2931/5347/345611/1017/5566/4916/83942/127933…
GO:0007034	GO:0007034	vacuolar transport	170	0.456496893	1.725776276	1.49E-05	0.000535268	0.000423154	8022	tags=48%, list=30%, signal=34%	4035/3303/23274/25930/59284/4864/219931/89853/3482/6653/2580/57724/23295/57617/30845/8906/55187/57154/51479/23400/9842/22898/9146/65018/81609/22906/30849/29911/51271/23339/64601/6293/84315/79643/91782/374666/411/23163/164/56112/6272/9392/10490/57679/201475/26985/55048/8943/27092/143187/51332/23355/137492/274/138050/63971/27183/3988/3312/64145/9737/55823/23230/51542/55275/738/59283/55652/345611/83…
GO:0045216	GO:0045216	cell-cell junction organization	218	0.431083233	1.661637152	1.50E-05	0.000537544	0.000424954	7363	tags=41%, list=27%, signal=30%	7422/389813/5339/2316/57555/9231/25930/55765/261734/6714/1969/1499/5818/25861/4088/1002/8506/49861/7094/80139/7042/204851/201163/23396/4771/2131/57662/144100/79778/406934/55243/64403/85302/7855/57493/4301/28316/24146/6904/51599/3728/51564/102/55334/4641/6722/154796/5578/2701/64405/1001/7082/3551/2048/1495/1009/9253/27134/2150/8650/83700/7040/1445/9948/3801/7046/100132463/149461/9074/1739/60/6624/…
GO:0031345	GO:0031345	negative regulation of cell projection organization	188	0.450710781	1.717739611	1.53E-05	0.000545345	0.000431121	8758	tags=53%, list=32%, signal=36%	2316/5802/55558/407030/8831/9423/10498/406992/4038/401720/120114/10500/386724/157285/6585/347240/2580/112755/56963/93650/407002/23258/25987/9912/4756/6405/7143/115704/112/5663/10013/8408/22954/23251/1630/27124/4776/5365/10505/3196/56896/349667/9353/207/80031/2048/8558/64689/51466/4193/7016/57609/1809/23189/1942/9860/9139/25791/10413/5793/5048/5909/348110/80128/59341/3675/29956/2288/10251/84260/26…
GO:0043010	GO:0043010	camera-type eye development	362	0.392494134	1.563349884	1.59E-05	0.000563778	0.000445693	5816	tags=33%, list=21%, signal=26%	286204/7422/4851/54549/2195/7275/4041/4853/261734/1969/221935/1499/5818/3913/182/9742/120114/1813/4088/200734/9215/6497/7042/204851/26160/1181/55714/10218/5187/121643/357/51343/4771/493/54567/25987/1417/284217/10312/2201/79444/2909/5797/7855/23093/28996/22882/2055/5663/84678/2737/5080/93/147912/4915/9927/4763/6722/84440/6597/8864/30812/582/835/1497/10461/3091/6656/130557/23552/4810/1735/2048/7988…
GO:0050773	GO:0050773	regulation of dendrite development	99	0.521995169	1.862502785	1.60E-05	0.000563825	0.00044573	6859	tags=53%, list=25%, signal=39%	238/10498/1399/23098/120114/57580/85442/1141/25/10507/153090/26259/1627/23363/7779/9820/23316/10013/1523/57465/1630/4776/3196/56896/26012/4076/6794/23072/50674/29904/2048/57520/64689/7074/23191/56965/29882/124925/84079/2932/23327/6792/5048/5649/26039/5789/11178/1136/10458/23011/100528062/114788
GO:0046031	GO:0046031	ADP metabolic process	104	0.516060702	1.851409258	1.69E-05	0.000587028	0.000464073	6193	tags=41%, list=23%, signal=32%	5214/3099/57521/221937/205/26330/9759/6714/2475/2821/5209/1291/8473/3939/226/28964/230/405/201163/351/339123/3607/5663/3098/2033/55526/2023/4967/3091/5211/6774/3643/2026/5562/204/863/5236/5230/7167/441531/54541/55753/5315
GO:0048709	GO:0048709	oligodendrocyte differentiation	110	0.50477809	1.822666088	1.68E-05	0.000587028	0.000464073	5398	tags=40%, list=20%, signal=32%	4851/9968/2068/20/745/1499/7448/4825/2475/23500/26011/9580/6900/2064/8506/10419/27242/6663/1181/11076/4204/56978/1605/2737/23385/5080/5795/4915/4763/30812/11221/6656/10810/253782/58158/7040/1445/2840/9444/85414/9334/9948/6547/6664
GO:0051017	GO:0051017	actin filament bundle assembly	163	0.454923686	1.71472568	1.69E-05	0.000587028	0.000464073	7224	tags=42%, list=27%, signal=31%	406929/2316/25794/406941/116985/6714/7840/83715/6548/2475/29109/50944/4088/25/55160/23370/3984/408/56776/4771/5829/80115/23332/85358/114822/84501/5296/119/2185/1785/6722/154796/7082/10580/55616/64780/1901/51763/51466/9647/7016/1809/9639/221061/10391/6869/7046/7791/6376/7126/6624/253980/10163/7454/2039/673/22843/23122/10458/7248/71/9839/29999/85462/87/345456/221692/3693
GO:0010770	GO:0010770	positive regulation of cell morphogenesis	36	0.653051153	2.017691395	1.74E-05	0.000598976	0.000473519	7475	tags=78%, list=28%, signal=56%	26259/1627/23363/7779/9820/23316/10013/1523/57465/4076/29904/2048/7074/56965/29882/84079/6792/5048/5649/5591/26039/5789/10458/23011/100528062/8322/2043/816
GO:0007160	GO:0007160	cell-matrix adhesion	239	0.419557456	1.624692215	1.78E-05	0.000609857	0.000482121	6914	tags=39%, list=25%, signal=30%	7422/5310/613/50488/340485/6714/1499/51754/6548/7448/7059/182/7057/3897/4088/25/9344/100126351/7094/55966/4059/4771/79834/57662/4811/23332/4323/780/8394/8861/1605/81792/84962/2335/1435/3728/5795/2185/3674/4763/7007/6722/3611/10420/5590/26515/3678/10580/57669/23499/25992/8751/3679/2017/8874/9647/1009/7074/55920/11093/6237/5747/3680/83700/23603/2932/10391/22795/56999/7791/8573/1613/5291/6376/5796/3…
GO:0030111	GO:0030111	regulation of Wnt signaling pathway	347	0.396569463	1.577282082	1.79E-05	0.000609907	0.00048216	8032	tags=43%, list=30%, signal=31%	100126315/406976/4035/4851/139285/643965/65268/10297/6299/261734/6714/1499/7249/10076/4038/406994/23500/57805/9580/4088/406959/25/1454/153090/6497/5754/80139/57674/6663/351/440193/54972/205147/1500/55959/65125/7090/25987/9679/1501/8549/55182/2887/63977/2263/7091/8629/64359/5663/25960/2737/8313/169200/4776/3728/51704/8326/267/83786/6597/3611/6794/1001/23072/90268/27130/85409/30851/8994/23499/84445…
GO:0034332	GO:0034332	adherens junction organization	58	0.580189109	1.940736278	1.83E-05	0.000612117	0.000483907	4571	tags=43%, list=17%, signal=36%	7422/5339/9231/25930/55765/6714/1499/1002/80139/204851/23396/57662/144100/64403/28316/6904/102/64405/1001/7082/1009/9253/8650/83700/1445
GO:0009191	GO:0009191	ribonucleoside diphosphate catabolic process	104	0.514553072	1.846000514	1.82E-05	0.000612117	0.000483907	6193	tags=41%, list=23%, signal=32%	5214/3099/57521/221937/26330/9759/6714/2475/2821/5209/1291/8473/3939/226/28964/230/405/201163/351/339123/3607/5663/3098/2033/55526/2023/4967/3091/5211/6774/3643/2026/5562/863/5236/957/5230/7167/441531/57089/54541/55753/5315
GO:0043547	GO:0043547	positive regulation of GTPase activity	140	0.47369612	1.765188456	1.83E-05	0.000612117	0.000483907	6619	tags=44%, list=24%, signal=33%	375790/613/10297/5364/29/116985/9827/1969/26230/23513/7249/92154/10507/8853/64411/1856/57589/1857/9905/9912/8394/57186/115704/27352/23380/112574/2889/4763/57148/55616/30851/10999/8874/7074/55920/2150/23603/9639/27237/85360/2932/57679/5905/51735/85440/6792/85397/55114/5909/50807/8412/377630/3688/139818/128637/23616/26037/11033/9712/7248/55357
GO:0061572	GO:0061572	actin filament bundle organization	167	0.451547333	1.699257089	1.83E-05	0.000612117	0.000483907	7224	tags=41%, list=27%, signal=31%	406929/2316/25794/406941/116985/6714/7840/83715/6548/2475/29109/50944/4088/25/55160/23370/3984/408/56776/4771/5829/80115/23332/144347/85358/114822/84501/5296/119/2185/1785/6722/154796/7082/10580/55616/64780/1901/51763/51466/9647/7016/1809/9639/221061/10391/6869/7046/7791/6376/7126/6624/253980/10163/7454/2039/673/22843/23122/10458/7248/71/9839/29999/85462/87/345456/221692/3693
GO:0006090	GO:0006090	pyruvate metabolic process	126	0.48398779	1.773899089	1.87E-05	0.000620367	0.00049043	6193	tags=38%, list=23%, signal=30%	9123/5214/3099/57521/221937/26330/9759/6714/2475/2821/5209/1291/8473/3939/226/28964/230/405/201163/351/339123/5165/3607/5663/3098/2033/55526/5091/2023/4967/3091/5163/5211/6774/3643/2026/10295/5562/863/5164/5236/5230/7167/10873/441531/54541/55753/5315
GO:0031331	GO:0031331	positive regulation of cellular catabolic process	233	0.42227035	1.633526991	2.10E-05	0.000695018	0.000549445	8540	tags=48%, list=31%, signal=34%	3099/20/57521/26330/23352/257364/6714/10075/3064/84219/79443/7249/55626/2475/23130/10524/55072/94241/3667/405/26086/1263/201163/5045/10868/56963/351/140775/8396/9681/8517/55187/143686/1612/3162/208/5663/8408/112574/215/1374/22954/65018/6829/8131/53373/8660/55128/5127/201292/3091/79837/6794/23367/220441/401548/10273/10392/3643/9776/9531/221955/5562/2932/57104/55054/10645/150/80149/54106/90678/5291…
GO:0030323	GO:0030323	respiratory tube development	200	0.43426471	1.668107689	2.13E-05	0.000699425	0.000552929	5680	tags=34%, list=21%, signal=27%	7422/5310/4851/1522/3911/9620/9231/342371/5534/1499/21/84695/2736/1291/5754/55512/57190/1181/4204/6441/171023/2131/3976/4323/284217/9394/1605/28996/57493/2263/657/80004/2737/55036/2033/2002/4054/93/10454/6431/7917/10427/1981/83931/6722/4838/54542/51696/4846/6720/7482/5594/7040/5629/1050/1512/10413/659/8914/2260/5864/64220/6664/2735/91461/9963/2355/3488/3675
GO:0050806	GO:0050806	positive regulation of synaptic transmission	176	0.447705107	1.697184045	2.23E-05	0.000730378	0.000577398	7660	tags=47%, list=28%, signal=34%	442905/100126308/1742/407030/57555/407037/442898/8938/632/100313769/59284/2852/9746/1813/664614/25/407052/9215/1395/107/112755/23237/351/4204/54413/729956/9498/85358/22883/7143/10013/23385/4920/65018/5582/135/3710/114/56301/4776/54915/2185/4915/2906/4763/6543/693122/5590/100302135/2048/2890/5594/2905/2932/5152/2902/6869/6804/22941/6547/64084/5649/27092/253980/51304/6812/9001/673/57616/2903/4355/1…
GO:0009137	GO:0009137	purine nucleoside diphosphate catabolic process	101	0.510096279	1.822852446	2.28E-05	0.000735465	0.00058142	6193	tags=41%, list=23%, signal=31%	5214/3099/57521/221937/26330/9759/6714/2475/2821/5209/1291/8473/3939/226/28964/230/405/201163/351/339123/3607/5663/3098/2033/55526/2023/4967/3091/5211/6774/3643/2026/5562/863/5236/5230/7167/441531/54541/55753/5315
GO:0009181	GO:0009181	purine ribonucleoside diphosphate catabolic process	101	0.510096279	1.822852446	2.28E-05	0.000735465	0.00058142	6193	tags=41%, list=23%, signal=31%	5214/3099/57521/221937/26330/9759/6714/2475/2821/5209/1291/8473/3939/226/28964/230/405/201163/351/339123/3607/5663/3098/2033/55526/2023/4967/3091/5211/6774/3643/2026/5562/863/5236/5230/7167/441531/54541/55753/5315
GO:0042552	GO:0042552	myelination	156	0.458005714	1.720600788	2.28E-05	0.000735465	0.00058142	8645	tags=54%, list=32%, signal=37%	5339/2068/20/5534/745/1890/1499/23114/2475/26011/1291/6900/2064/8506/9215/6497/27242/6663/11076/8455/208/1605/215/23385/5129/4915/4763/8530/57463/3611/207/10810/57716/23191/5894/9451/83700/5594/7040/9639/81846/9444/83742/9334/5914/200576/2817/6547/1739/6334/4665/54468/3792/56288/55624/5653/7248/9921/10397/84504/5915/163175/4359/10939/23405/287/8898/256987/2581/7572/8882/23136/85465/94103/8893/231…
GO:0046488	GO:0046488	phosphatidylinositol metabolic process	145	0.468683361	1.755276888	2.31E-05	0.000741335	0.00058606	6973	tags=45%, list=26%, signal=33%	5335/5287/5297/9600/3636/8897/5331/5293/9651/84720/23396/8396/9110/5298/8394/3707/57605/4952/22979/23007/54872/23049/56623/8776/145567/27124/376497/30849/55697/3635/375133/9091/79837/9108/9807/51763/5333/3632/57217/253558/472/54893/10903/138429/200576/3633/55650/5291/65258/8867/3631/80055/80271/8503/5286/129303/23167/79143/54545/5305/64924/66036/8898/55613/84302
GO:0150115	GO:0150115	cell-substrate junction organization	103	0.510134303	1.826326221	2.52E-05	0.000799901	0.00063236	6914	tags=44%, list=25%, signal=33%	7422/5339/613/7145/6714/6548/7057/4088/25/9344/9922/7094/79834/57662/23332/4323/3915/8394/8861/84962/2335/5795/2185/10420/3678/10580/57669/23499/2017/8874/9647/1009/55920/5747/23603/10391/1613/5796/2039/23122/7248/7414/71/1845/87
GO:0141188	GO:0141188	nucleic acid catabolic process	436	0.379805481	1.520166036	2.52E-05	0.000799901	0.00063236	7743	tags=40%, list=29%, signal=29%	664613/724033/100126315/574408/442905/724025/442893/3304/100126335/407050/406941/85456/3303/406900/51092/407030/23053/407037/406961/619552/283131/442908/406992/693147/100126333/23211/406932/9811/23019/23644/23293/574480/406994/59284/406899/4849/55095/9704/27443/9567/8148/23381/373863/494335/9924/2081/406915/406885/406920/129563/399664/27161/406934/4343/57472/3297/1773/26523/253943/22882/22794/753…
GO:0007272	GO:0007272	ensheathment of neurons	158	0.459326808	1.722521567	2.64E-05	0.00082757	0.000654233	7889	tags=49%, list=29%, signal=35%	5339/2068/20/5534/745/1890/1499/23114/2475/26011/1291/6900/2064/8506/9215/6497/27242/6663/11076/8455/5467/208/1605/215/23385/5129/4915/4763/8530/57463/3611/207/10810/57716/23191/5894/9451/83700/5594/7040/9639/81846/9444/83742/9334/5914/200576/2817/6547/1739/6334/4665/54468/3792/56288/55624/5653/7248/9921/10397/84504/5915/163175/4359/10939/23405/287/8898/256987/2581/7572/8882/23136/85465/94103/889…
GO:0008366	GO:0008366	axon ensheathment	158	0.459326808	1.722521567	2.64E-05	0.00082757	0.000654233	7889	tags=49%, list=29%, signal=35%	5339/2068/20/5534/745/1890/1499/23114/2475/26011/1291/6900/2064/8506/9215/6497/27242/6663/11076/8455/5467/208/1605/215/23385/5129/4915/4763/8530/57463/3611/207/10810/57716/23191/5894/9451/83700/5594/7040/9639/81846/9444/83742/9334/5914/200576/2817/6547/1739/6334/4665/54468/3792/56288/55624/5653/7248/9921/10397/84504/5915/163175/4359/10939/23405/287/8898/256987/2581/7572/8882/23136/85465/94103/889…
GO:0072659	GO:0072659	protein localization to plasma membrane	288	0.405014286	1.588133811	2.65E-05	0.000827955	0.000654537	6025	tags=33%, list=22%, signal=26%	4035/8642/2316/3911/9919/1969/23759/23513/2852/84687/5727/9727/9215/23241/6653/2580/30845/25999/65125/493/246329/65266/4323/9912/8394/55690/22979/10959/208/57154/29801/4301/5296/145567/2810/81619/3728/55625/83786/283576/25921/5170/26088/80852/582/5590/23062/6711/207/10580/85409/3551/2048/23499/64689/51763/23163/2621/4040/8301/55667/57217/8650/30844/10938/64114/7040/1445/784/56246/286/6248/27237/1…
GO:0070482	GO:0070482	response to oxygen levels	348	0.393577348	1.565752887	2.66E-05	0.000827955	0.000654537	8470	tags=45%, list=31%, signal=31%	7422/3099/3339/4851/2068/57521/406900/205/6714/406992/51129/406932/6868/6548/2475/64344/6261/22937/9915/7057/10869/1813/4088/1291/1141/8140/1387/405/7042/1263/8996/4204/9777/56776/5165/2022/3976/5371/5351/4323/5467/79625/7391/3297/114990/867/28996/1137/2263/84962/1374/65018/2033/29979/5352/9361/4313/2185/6781/8614/6513/4763/6722/2023/3091/10525/5163/207/23545/10533/1735/8994/29904/10273/8751/5740…
GO:0030324	GO:0030324	lung development	196	0.435998188	1.669535223	2.84E-05	0.000879497	0.000695284	5680	tags=35%, list=21%, signal=28%	7422/5310/4851/1522/3911/9620/9231/342371/5534/1499/21/84695/2736/1291/5754/55512/57190/1181/4204/6441/171023/2131/3976/4323/284217/9394/1605/28996/57493/2263/657/80004/2737/55036/2033/2002/4054/93/10454/6431/7917/10427/1981/83931/6722/4838/54542/4846/6720/7482/5594/7040/5629/1050/1512/10413/659/8914/2260/5864/64220/6664/2735/91461/9963/2355/3488/3675
GO:0031330	GO:0031330	negative regulation of cellular catabolic process	122	0.490629912	1.791343529	3.01E-05	0.000926289	0.000732275	7790	tags=52%, list=29%, signal=38%	406976/11180/23274/57521/221937/7249/2475/4864/8140/56893/57533/6653/5045/140775/32/65125/493/8925/90427/3162/3607/340371/9711/10013/65018/2033/57602/1981/9682/5768/1268/257397/4170/207/80317/10919/23012/6774/7157/7077/7078/9860/27429/23118/151176/5476/84749/6625/84861/3587/11178/80772/7248/54922/66036/8898/55613/2801/55254/1982/8678/54832/4534/440503
GO:0032200	GO:0032200	telomere organization	192	0.433808322	1.65787993	3.11E-05	0.000954466	0.00075455	7015	tags=38%, list=26%, signal=28%	8357/8358/8367/8360/8356/8355/8365/8354/8351/85456/84444/8368/8366/8352/8968/6714/1499/80169/23293/8353/84464/23381/8350/7011/5371/56252/24144/225689/7517/9401/55226/23049/8294/4798/3364/8359/8363/135458/79618/54617/5976/5514/50485/283899/7157/5594/472/54891/11284/54552/220064/5591/7015/93973/8361/8550/92345/4609/64858/2145/79991/8658/83444/64421/6117/5609/545/152485/65057/4216/4000/1017
GO:0010631	GO:0010631	epithelial cell migration	97	0.508144364	1.813801594	3.20E-05	0.000976923	0.000772304	7842	tags=55%, list=29%, signal=39%	5335/494328/25930/6714/407006/6239/83481/2475/23500/407007/4318/9922/56413/153090/7042/23332/5467/1793/10013/8660/29941/5585/11221/3091/57669/411/23499/51466/9647/7016/23328/5747/23603/5629/23189/6869/1512/659/5793/3675/23122/3640/8754/9839/4163/25959/4089/2196/51094/5581/80005/6662/382
GO:0030307	GO:0030307	positive regulation of cell growth	164	0.451595876	1.702913115	3.29E-05	0.000999328	0.000790016	6004	tags=36%, list=22%, signal=28%	406976/7422/57521/57611/1954/9423/6868/6548/2475/59284/3897/8482/2064/1002/127833/10507/3984/7042/4204/2137/23025/4323/57154/84678/22954/2810/23369/2335/102/2185/1981/6722/54617/207/23499/23191/3373/84258/29882/6195/23394/10413/118813/29104/659/23327/6792/7046/5048/9472/9962/283106/221927/1654/114804/1826/5607/84861/7003
GO:1901890	GO:1901890	positive regulation of cell junction assembly	109	0.498160015	1.793491646	3.54E-05	0.001067962	0.000844274	5369	tags=34%, list=20%, signal=27%	7422/375790/57555/9231/261734/1969/51738/9746/4088/25/386724/10507/2049/54413/8128/114798/575/22883/94030/23316/26050/5795/4915/57463/57633/84631/57669/29904/2048/9647/7476/79953/2047/23394/22865/149461/64084
GO:0070085	GO:0070085	glycosylation	240	0.419619436	1.625810478	3.58E-05	0.001076526	0.000851045	7099	tags=39%, list=26%, signal=29%	84197/20/340485/160335/170384/4122/26290/146664/84342/4248/8708/4864/8473/26301/200424/9215/6480/2137/2131/27087/4249/2590/8128/64409/374907/57704/57452/56886/29925/2583/2134/2132/23509/5663/55343/79947/10466/79087/50614/22906/3703/91949/10020/23275/79369/9382/374378/10317/55568/11261/2524/29954/64689/11282/10585/147991/79796/7841/11253/91869/84920/84750/83548/84892/6487/9945/9334/5373/84752/5100…
GO:0033617	GO:0033617	mitochondrial cytochrome c oxidase assembly	23	-0.668393164	-2.205345346	3.69E-05	0.001105102	0.000873635	4307	tags=48%, list=16%, signal=40%	6834/84334/647087/28958/100303755/51287/51241/84987/389203/10063/100131801
GO:0006364	GO:0006364	rRNA processing	221	-0.307723487	-1.566402851	3.81E-05	0.001135826	0.000897924	3880	tags=25%, list=14%, signal=22%	120379/10799/56915/55646/29960/11137/55299/55272/92342/51575/5036/55651/4809/29081/10969/6125/404672/5393/51602/6217/6130/51367/10199/10412/9326/6209/51119/10200/51406/11224/23029/11340/55003/6218/51504/6208/5303/2483/6201/10248/10438/6194/6154/6234/11157/102157402/55505/6165/6223/6202/6232/6155/6230/6129/6229/6227
GO:0003002	GO:0003002	regionalization	419	0.376222153	1.504411545	3.87E-05	0.001147829	0.000907413	5849	tags=28%, list=22%, signal=23%	286204/4851/1952/9968/3911/5362/3955/1954/120237/4041/57216/4853/1499/5089/26005/4038/23500/1399/9742/3218/5681/2736/4088/5727/51684/5100/6497/6608/23237/204851/4036/26160/1856/121643/7703/2648/2131/54567/2022/56926/649/6405/55182/648/8861/10959/7855/28996/2263/9289/221833/23509/5663/657/84678/162/2737/27019/55036/2033/8313/4909/5080/93/6091/1855/79192/6722/4838/25914/84976/203286/3091/10194/6656…
GO:0046854	GO:0046854	phosphatidylinositol phosphate biosynthetic process	52	0.582596329	1.903761931	4.07E-05	0.001200973	0.000949426	6025	tags=56%, list=22%, signal=43%	5287/5297/5293/23396/8396/5298/8394/3707/4952/22979/23049/56623/145567/30849/375133/79837/9807/57217/472/138429/200576/5291/8867/3631/80271/8503/5286/129303/23167
GO:0032869	GO:0032869	cellular response to insulin stimulus	212	0.422996676	1.62837368	4.09E-05	0.001200973	0.000949426	8412	tags=48%, list=31%, signal=33%	2844/6714/9640/632/7249/6548/2875/2475/406895/1291/8473/23038/3667/10014/6464/6653/23235/64900/8396/6667/143686/9564/7391/208/2887/27019/51043/5296/3480/11132/5080/9361/55625/8660/376497/10603/5795/4641/5170/5590/1979/79837/207/10580/30837/9021/29904/10999/23516/51763/3643/23191/5894/55667/6720/2549/5594/5562/10499/23189/7532/57727/2932/5164/8412/5591/151176/677/8503/5286/8648/5315/10458/5305/430…
GO:1903670	GO:1903670	regulation of sprouting angiogenesis	64	0.564917263	1.901834821	4.16E-05	0.001215675	0.000961048	6193	tags=48%, list=23%, signal=37%	664616/574408/7422/406929/407031/407030/407006/51738/7057/23670/339123/407034/6271/100187716/5170/29924/26051/7082/3678/9022/407041/28514/22905/57608/57556/1870/56999/5291/90139/2523/5315
GO:0043491	GO:0043491	phosphatidylinositol 3-kinase/protein kinase B signal transduction	315	0.397657902	1.569825864	4.26E-05	0.001240543	0.000980707	7750	tags=40%, list=29%, signal=29%	406976/7422/406929/222950/5287/5364/7410/6714/9846/7249/55626/2475/2852/7057/3636/1813/1292/1291/2261/2064/3667/10507/5293/153090/7042/55512/4036/1263/201163/351/23396/558/2137/2022/10019/5467/143686/780/8394/867/1605/9711/56623/4920/65018/5296/3480/85453/219699/2335/2912/8660/30849/57462/5795/2185/23026/4915/5170/23239/4763/3611/23252/10461/26051/6794/207/80243/51763/2621/6774/3643/197358/407041…
GO:0009132	GO:0009132	nucleoside diphosphate metabolic process	133	0.477261928	1.761721443	4.41E-05	0.001276618	0.001009226	6193	tags=38%, list=23%, signal=29%	5214/3099/57521/221937/205/26330/790/9759/6714/2475/2821/5209/1291/8473/3939/226/28964/230/405/201163/351/339123/3607/5663/3098/2033/55526/2023/4967/3091/5211/6774/3643/2026/5562/204/863/7372/5236/957/5230/7167/8573/1739/441531/955/57089/54541/55753/5315
GO:0032868	GO:0032868	response to insulin	275	0.401385098	1.567356346	4.43E-05	0.001276618	0.001009226	8412	tags=45%, list=31%, signal=32%	2844/494328/790/6714/9640/632/7249/6548/2875/2475/22937/3636/406895/1291/8473/23038/3667/10014/6464/6653/23235/64900/1408/8396/6667/143686/9564/7391/208/2887/27019/51043/5296/3480/11132/5080/9361/55625/8660/376497/6431/10603/5795/4641/5170/6513/5590/1979/79837/207/10580/30837/9021/29904/10999/23516/51763/3643/23191/5894/55667/6272/6720/2549/2353/5594/5562/10499/23189/7532/57727/2932/5164/1407/843…
GO:0061005	GO:0061005	cell differentiation involved in kidney development	58	0.5670337	1.896731351	4.59E-05	0.001315346	0.001039843	2660	tags=31%, list=10%, signal=28%	4851/139285/6299/4853/1499/3913/182/5420/4318/5727/6608/59/84662/171023/2131/3976/4643/2737
GO:0043254	GO:0043254	regulation of protein-containing complex assembly	429	0.3737487	1.494690457	4.60E-05	0.001315346	0.001039843	8377	tags=45%, list=31%, signal=32%	7422/3304/3303/643338/9855/84630/6714/9919/3054/6712/64857/21/55626/2475/23500/6709/4926/157922/57580/57482/8473/25/9026/153090/28964/9780/89848/6653/2580/112755/57617/4478/57787/19/11076/4204/85464/25999/11078/57662/80115/23332/56926/10497/90427/24144/57704/55243/1639/225689/26999/3297/81857/84962/51112/10013/8408/122060/65018/2033/5830/5296/6904/27124/54434/2314/119/79998/2185/25921/1981/201292…
GO:1903671	GO:1903671	negative regulation of sprouting angiogenesis	29	0.681702185	2.018971644	4.65E-05	0.001322979	0.001045877	5419	tags=48%, list=20%, signal=39%	664616/574408/406929/407031/407006/7057/407034/29924/407041/22905/57556/1870/56999/5291
GO:0040013	GO:0040013	negative regulation of locomotion	414	0.376979201	1.506777498	4.72E-05	0.001336989	0.001056953	7410	tags=38%, list=27%, signal=28%	100126315/574408/406976/406929/574450/4035/693223/693235/4851/100126335/407050/406941/613/55558/9231/494328/25930/407037/406961/406943/619552/22846/407006/406932/406890/83481/10076/406994/51738/401720/182/406921/11188/8428/7057/23309/1813/8473/55466/94241/6585/494323/10014/10672/153090/79595/100423036/6480/4204/693135/4771/406915/493/54567/2022/23332/9901/693225/575/3162/225689/6405/5797/1605/798…
GO:0030038	GO:0030038	contractile actin filament bundle assembly	111	0.490382282	1.771250251	4.96E-05	0.00139144	0.001099999	6800	tags=43%, list=25%, signal=33%	406929/406941/116985/6714/7840/6548/2475/29109/4088/25/55160/23370/3984/408/4771/5829/23332/114822/5296/2185/1785/6722/154796/7082/10580/55616/1901/51763/51466/9647/7016/9639/221061/10391/6869/7046/7791/7126/253980/10163/7454/673/22843/23122/7248/71/9839/85462
GO:0043149	GO:0043149	stress fiber assembly	111	0.490382282	1.771250251	4.96E-05	0.00139144	0.001099999	6800	tags=43%, list=25%, signal=33%	406929/406941/116985/6714/7840/6548/2475/29109/4088/25/55160/23370/3984/408/4771/5829/23332/114822/5296/2185/1785/6722/154796/7082/10580/55616/1901/51763/51466/9647/7016/9639/221061/10391/6869/7046/7791/7126/253980/10163/7454/673/22843/23122/7248/71/9839/85462
GO:0022037	GO:0022037	metencephalon development	115	0.486805679	1.764311586	5.05E-05	0.001411119	0.001115556	8470	tags=52%, list=31%, signal=36%	5802/9612/23513/6712/25861/1399/2736/85442/25/54910/6608/4204/8455/2648/8925/8861/5663/3746/23385/3480/16/5080/79934/23026/10427/8941/473/196500/4967/7476/7157/18/28514/5629/124925/2019/2735/372/9001/8648/23017/3211/146057/3312/4669/23287/57502/6331/8322/64211/875/79809/538/57107/869/652991/596/5604/8851/1386
GO:0031424	GO:0031424	keratinization	82	-0.423896391	-1.846047722	5.20E-05	0.001448474	0.001145087	7509	tags=50%, list=28%, signal=36%	353133/144501/3851/286887/374454/7053/3872/254910/140807/3713/6707/3888/340654/3849/3891/25818/353134/84518/3892/112802/353131/338785/6699/199834/6705/3890/337968/204219/3848/353140/23581/643418/26154/643414/26239/353132/353144/84648/6698/3854/337967
GO:0048041	GO:0048041	focal adhesion assembly	85	0.529339732	1.856254916	5.28E-05	0.001464215	0.001157531	6914	tags=46%, list=25%, signal=34%	7422/613/6714/6548/7057/4088/25/9344/7094/79834/57662/23332/4323/8394/8861/84962/5795/2185/10420/10580/57669/23499/2017/8874/9647/1009/55920/5747/23603/10391/1613/5796/2039/23122/7248/7414/71/1845/87
GO:1902414	GO:1902414	protein localization to cell junction	120	0.487344238	1.776271562	5.37E-05	0.001481719	0.001171368	6833	tags=43%, list=25%, signal=33%	2316/8927/1742/57555/9231/23513/23162/5818/59284/50944/9746/8473/2064/23370/112755/3798/9254/9912/2239/375323/22883/9379/1605/57493/51599/55625/102/1855/80852/5590/7082/7476/29899/27134/83700/2905/389941/4130/10082/5601/22865/5649/1739/60/112936/3800/10458/7414/2903/71/2066/1741
GO:0106027	GO:0106027	neuron projection organization	94	0.507279548	1.802930676	5.42E-05	0.001490022	0.001177933	5901	tags=45%, list=22%, signal=35%	1742/407030/547/50944/80725/115703/478/23237/2049/351/1627/7779/26115/9912/1639/1501/85358/23316/5663/10013/215/3480/1855/9762/23181/4076/29904/2048/2017/3643/7074/7476/4130/2047/2932/1942/25791/5048/5649/85461/3675/5789
GO:0001503	GO:0001503	ossification	451	0.370301678	1.485632706	5.50E-05	0.001504524	0.001189397	5883	tags=31%, list=22%, signal=25%	7422/406929/8642/4851/79879/407050/2068/2194/407030/407037/4041/5364/4330/9902/1969/406992/22904/1499/632/406932/11173/4038/7059/182/6261/79697/406899/2736/3636/23020/8482/4088/1291/2261/5727/51684/4209/10514/10507/7071/28964/6497/6608/55512/23353/6256/7290/2131/4323/10312/2201/649/144347/81792/2263/2132/657/2737/4920/27044/8313/5600/169200/1435/4054/93/103/2550/51564/4313/8326/353500/64131/2185/…
GO:0007030	GO:0007030	Golgi organization	156	0.449075757	1.687053409	5.55E-05	0.001512377	0.001195605	9079	tags=49%, list=33%, signal=33%	399687/9919/10075/3064/79591/84342/10419/2580/1263/30845/26259/23363/57662/23332/93643/8729/9820/137886/10959/51112/157680/10466/55666/91949/9382/339122/80124/148229/64689/8874/23207/128989/57198/5594/83548/57531/54808/10490/3801/6836/9907/146456/143187/51332/128637/6811/1453/9712/23122/64145/10972/4669/85462/25923/738/9659/5347/2801/5205/57511/51014/115560/60684/116068/9950/55204/5861/10494/5536…
GO:0030902	GO:0030902	hindbrain development	158	0.451678558	1.693839867	5.66E-05	0.001535344	0.001213762	8341	tags=46%, list=31%, signal=32%	2316/5802/5362/9612/23513/1499/6712/25861/1399/2736/85442/25/54910/6608/4204/8455/2648/8925/8861/5663/84678/482/3746/23385/3480/16/5080/79934/23026/10427/8941/473/196500/4967/50674/2048/7476/7157/18/28514/5629/124925/2047/2019/3688/2735/2624/372/9001/8648/23017/3211/146057/9935/3312/4669/23287/57502/6331/8322/64211/875/79809/3213/538/57107/9241/869/1496/652991/596/5604/8851
GO:0007623	GO:0007623	circadian rhythm	203	0.429127196	1.648186128	6.00E-05	0.001619508	0.001280297	8011	tags=44%, list=30%, signal=31%	10743/10075/114781/51738/2475/57805/23373/10524/1813/1291/1141/8473/148523/463/1454/9112/10514/10419/7071/107/1408/5187/5371/22992/5582/54551/2033/135/1642/56339/4915/23239/92369/8864/85457/25819/79831/10533/1859/7157/8863/9099/6720/6839/55366/5562/5629/1815/8945/10499/4804/2932/5158/5601/1407/64839/5971/8914/8239/79723/5591/23291/8403/7298/9572/1958/2673/181/80045/1453/5599/4543/402055/25942/466…
GO:0009135	GO:0009135	purine nucleoside diphosphate metabolic process	116	0.48890668	1.77145196	6.25E-05	0.001674627	0.001323872	6193	tags=39%, list=23%, signal=30%	5214/3099/57521/221937/205/26330/9759/6714/2475/2821/5209/1291/8473/3939/226/28964/230/405/201163/351/339123/3607/5663/3098/2033/55526/2023/4967/3091/5211/6774/3643/2026/5562/204/863/5236/5230/7167/8573/1739/441531/54541/55753/5315
GO:0009179	GO:0009179	purine ribonucleoside diphosphate metabolic process	116	0.48890668	1.77145196	6.25E-05	0.001674627	0.001323872	6193	tags=39%, list=23%, signal=30%	5214/3099/57521/221937/205/26330/9759/6714/2475/2821/5209/1291/8473/3939/226/28964/230/405/201163/351/339123/3607/5663/3098/2033/55526/2023/4967/3091/5211/6774/3643/2026/5562/204/863/5236/5230/7167/8573/1739/441531/54541/55753/5315
GO:0090132	GO:0090132	epithelium migration	100	0.498926056	1.783664927	6.38E-05	0.001701887	0.001345422	7663	tags=52%, list=28%, signal=37%	5335/494328/25930/6714/407006/6239/83481/2475/23500/407007/4318/9922/56413/153090/7042/23332/5467/1793/10013/8660/29941/5585/11221/3091/57669/411/23499/51466/9647/7016/23328/5747/23603/5629/23189/6869/1512/659/5793/3675/23122/3640/8754/9839/4163/25959/4089/2196/51094/5581/80005/6662
GO:0060828	GO:0060828	regulation of canonical Wnt signaling pathway	274	0.402091635	1.570372759	6.45E-05	0.001712373	0.001353712	8032	tags=45%, list=30%, signal=32%	100126315/406976/4851/139285/643965/65268/10297/261734/6714/1499/10076/4038/406994/23500/57805/9580/4088/406959/1454/153090/5754/80139/6663/351/440193/205147/1500/55959/65125/7090/9679/1501/8549/55182/63977/2263/7091/8629/5663/25960/2737/8313/169200/3728/51704/8326/267/83786/3611/6794/1001/23072/90268/27130/85409/8994/84445/8324/55366/26524/9736/7040/388336/8945/23189/54994/23394/2932/10413/9113/…
GO:0042752	GO:0042752	regulation of circadian rhythm	112	0.493719079	1.785436929	6.49E-05	0.001716588	0.001357044	7923	tags=49%, list=29%, signal=35%	51738/2475/57805/23373/10524/1813/1141/463/1454/9112/7071/107/1408/5187/5371/22992/5582/54551/135/1642/23239/92369/8864/85457/25819/10533/7157/8863/9099/5562/5629/1815/8945/2932/5158/5601/1407/64839/8914/8239/5591/23291/8403/9572/1453/5599/402055/25942/8553/4987/3737/134/55269/5465/6478
GO:0000209	GO:0000209	protein polyubiquitination	261	0.399315393	1.555709066	6.55E-05	0.001725269	0.001363907	8262	tags=45%, list=30%, signal=32%	406929/63891/91947/23352/10075/23759/1499/84231/84219/55626/55072/246330/84447/9690/55223/57674/23295/143941/23194/11060/51343/9870/22978/23220/7335/63893/64682/57154/867/117584/10013/22954/7681/54551/89910/267/64795/201292/92369/220972/9781/54542/79102/10612/10277/131405/220441/10273/5192/92305/4193/223082/23328/149041/22888/10616/55743/29882/1643/57531/26145/6872/8945/27339/7186/7064/6047/10299…
GO:0007224	GO:0007224	smoothened signaling pathway	145	0.458659916	1.717737853	6.70E-05	0.00175628	0.001388422	5825	tags=39%, list=21%, signal=30%	3339/9231/3340/1954/79363/374654/26005/4825/27148/9742/57540/79867/2736/5727/4294/51684/1387/2121/6608/204851/23295/26160/84662/2131/10959/28996/2263/2737/5080/221914/5992/80274/84976/23552/755/55764/55733/8643/1495/22856/57728/283643/85455/8945/8445/199221/6491/64839/54903/25989/2735/23432/50937/80210/27077/55717
GO:0050775	GO:0050775	positive regulation of dendrite morphogenesis	34	0.654261704	1.998426348	6.75E-05	0.001762366	0.001393233	7475	tags=79%, list=28%, signal=58%	26259/1627/23363/7779/9820/23316/10013/1523/57465/4076/29904/2048/7074/56965/29882/84079/6792/5048/5649/26039/5789/10458/23011/100528062/8322/2043/816
GO:0061644	GO:0061644	protein localization to CENP-A containing chromatin	17	0.753920563	1.96646997	6.80E-05	0.001768129	0.001397789	3163	tags=65%, list=12%, signal=57%	8367/8360/3012/8365/8368/8335/8366/8970/8294/8359/8363
GO:0009267	GO:0009267	cellular response to starvation	186	0.43396458	1.654711308	7.03E-05	0.001822794	0.001441004	8540	tags=47%, list=31%, signal=32%	23334/23274/57521/5287/10985/632/84219/7249/55626/2475/8428/10524/8897/79567/8140/10514/7071/201163/9681/6667/81788/143686/6721/22954/440/3480/8131/30849/6513/53349/9213/10533/220441/10919/55846/2621/7157/9451/6720/6839/27327/7482/2353/5594/5562/10298/7532/1026/659/80149/90550/10991/83667/467/2309/81929/54468/355/23766/10634/5599/23378/7248/91875/54407/79726/3312/283375/5166/2752/26001/23411/2308…
GO:1902903	GO:1902903	regulation of supramolecular fiber organization	394	0.37681935	1.504758477	7.10E-05	0.001832223	0.001448459	6639	tags=36%, list=24%, signal=27%	406929/3304/3339/2316/406941/3303/643338/10297/116985/165/7840/6712/64857/6548/2475/23500/29109/50944/200539/6709/4926/157922/57580/4088/1291/57482/25/55160/9181/23370/9026/3984/28964/89848/351/440193/4204/85464/55201/25999/4771/24142/11078/5829/57662/80115/23332/57704/55243/1639/85358/26999/114822/2909/90668/5663/10013/122060/54551/10300/5296/6904/27124/6314/54434/79709/2314/119/79998/2185/15479…
GO:2000463	GO:2000463	positive regulation of excitatory postsynaptic potential	34	0.652021329	1.991583177	7.36E-05	0.001883086	0.001488668	6523	tags=65%, list=24%, signal=49%	1742/57555/50944/112755/351/54413/85358/23316/57465/54434/1855/2185/2906/5590/2890/7476/2905/2902/6804/5649/10458/2903
GO:0001678	GO:0001678	intracellular glucose homeostasis	170	0.438365324	1.657230285	7.34E-05	0.001883086	0.001488668	7638	tags=48%, list=28%, signal=34%	442905/3099/57521/51092/407037/221937/10723/4041/8938/406890/100313769/51738/4825/2852/10524/65220/406895/4088/8473/26056/9990/2081/10497/7391/3607/5799/3098/5296/3480/8398/114/5080/7776/8660/5127/9024/6722/6597/3091/55144/5798/111/100302135/100381270/23516/2621/7074/5894/56262/406948/8609/5562/7040/9854/4804/150/54795/3745/5076/2309/9572/56652/79727/8111/2030/415116/25942/4087/653361/28999/1215/…
GO:0099072	GO:0099072	regulation of postsynaptic membrane neurotransmitter receptor levels	116	0.485220218	1.75809483	7.52E-05	0.001914702	0.001513662	6938	tags=46%, list=26%, signal=34%	1742/5534/23513/59284/160/8473/2064/112755/23237/163/1500/9254/9912/2239/375323/22883/55182/868/1605/161/23154/81609/126129/102/55697/25921/57477/80852/2894/5590/116988/4193/29899/8650/388336/389941/1815/10082/57679/26985/392862/3092/2319/1739/27092/112936/7037/57468/64840/2066/2060/1741/59283
GO:0051650	GO:0051650	establishment of vesicle localization	203	0.426401927	1.63771895	7.54E-05	0.001914702	0.001513662	6794	tags=42%, list=25%, signal=32%	9919/3064/23513/8938/1499/547/79443/7109/4647/10079/23265/434/80179/55512/81/3798/4204/357/23233/8517/23025/23332/10497/55327/10312/26115/1639/83696/225689/8729/10959/23400/9146/51112/5663/65018/22906/10749/4641/1785/1759/80208/5590/6794/1001/149371/23303/55770/164/54820/388552/11336/7016/8301/60412/30850/5871/118426/26985/59349/8943/6382/5048/23095/5864/23291/80128/8867/55717/23208/6812/3800/900…
GO:0016241	GO:0016241	regulation of macroautophagy	189	0.433283607	1.654219885	7.84E-05	0.001983857	0.001568333	7764	tags=45%, list=29%, signal=32%	3099/23274/10075/3064/84219/79443/7249/55626/2475/23130/10524/55072/23265/4864/56893/26086/140775/8396/8517/55187/2081/143686/3162/7855/23400/340371/6721/9711/10013/8408/112574/254122/22954/65018/6829/29979/57602/30849/5768/535/3091/79837/4943/149371/207/23367/23545/401548/10273/10919/10392/2017/29978/7157/60412/9531/6720/25851/1459/27429/826/90678/83667/112936/84749/11178/10043/5599/823/7248/530…
GO:0018210	GO:0018210	peptidyl-threonine modification	89	0.518459403	1.829121382	7.94E-05	0.002001329	0.001582145	7287	tags=53%, list=27%, signal=39%	85456/57521/84630/790/22853/406895/4294/7786/283629/200734/25865/1609/351/65125/2590/57452/9294/28996/91/8408/1981/5170/5578/10114/6794/207/8558/1859/51763/57214/406948/5594/6872/2932/5591/2011/199731/2039/8312/56288/5599/8658/2931/5347/345611/808/9943
GO:0016339	GO:0016339	calcium-dependent cell-cell adhesion via plasma membrane cell adhesion molecules	48	0.58445557	1.89051305	8.27E-05	0.002064708	0.001632249	4351	tags=44%, list=16%, signal=37%	8641/8642/56132/56125/56133/26167/1002/64072/51294/56123/64403/56122/84962/28316/56126/56130/64405/1001/57717/1009/56127
GO:0006486	GO:0006486	protein glycosylation	222	0.420054039	1.620971033	8.29E-05	0.002064708	0.001632249	6855	tags=38%, list=25%, signal=29%	84197/20/340485/160335/170384/4122/26290/146664/4248/8708/4864/8473/26301/200424/9215/6480/2137/2131/27087/4249/2590/8128/64409/374907/57452/56886/29925/2134/2132/23509/5663/55343/79947/79087/50614/22906/3703/91949/23275/79369/374378/10317/55568/11261/2524/29954/64689/11282/10585/147991/79796/7841/11253/91869/84920/84750/83548/84892/6487/9945/9334/5373/84752/51006/6483/30815/126792/56052/957/7986…
GO:0043413	GO:0043413	macromolecule glycosylation	222	0.420054039	1.620971033	8.29E-05	0.002064708	0.001632249	6855	tags=38%, list=25%, signal=29%	84197/20/340485/160335/170384/4122/26290/146664/4248/8708/4864/8473/26301/200424/9215/6480/2137/2131/27087/4249/2590/8128/64409/374907/57452/56886/29925/2134/2132/23509/5663/55343/79947/79087/50614/22906/3703/91949/23275/79369/374378/10317/55568/11261/2524/29954/64689/11282/10585/147991/79796/7841/11253/91869/84920/84750/83548/84892/6487/9945/9334/5373/84752/51006/6483/30815/126792/56052/957/7986…
GO:0002011	GO:0002011	morphogenesis of an epithelial sheet	63	0.553624158	1.861385725	8.37E-05	0.002075155	0.001640508	4112	tags=41%, list=15%, signal=35%	2316/4851/1289/1954/4853/407006/6239/57591/6868/401720/2475/182/1856/54567/23332/284217/55327/780/2909/1605/84962/1855/6722/3678/3214/7476
GO:0033275	GO:0033275	actin-myosin filament sliding	15	-0.754832588	-2.135527579	8.46E-05	0.002083	0.00164671	5321	tags=80%, list=20%, signal=64%	7168/4607/4622/4624/4620/140465/4626/4637/70/7139/7134/4632
GO:0031644	GO:0031644	regulation of nervous system process	123	0.473096672	1.726927376	8.46E-05	0.002083	0.00164671	5199	tags=40%, list=19%, signal=32%	1742/407030/57555/255061/745/85446/1890/51738/2741/50944/26011/112755/27242/6663/351/11076/2859/1143/54413/10497/729956/85358/7143/1760/9294/1605/23316/1135/57465/54434/5129/1855/2185/2906/6543/8530/5590/4846/10810/2890/7476/18/9451/2905/388336/9444/2902/6804/6547
GO:0098815	GO:0098815	modulation of excitatory postsynaptic potential	50	0.593905252	1.930885334	8.69E-05	0.002130818	0.001684512	7786	tags=64%, list=29%, signal=46%	1742/407030/57555/50944/112755/351/54413/85358/1760/9294/23316/57465/54434/1855/2185/2906/6543/5590/2890/7476/2905/2902/6804/6547/5649/10458/2903/57502/8898/5575/66000/869
GO:0031669	GO:0031669	cellular response to nutrient levels	253	0.406410638	1.581135859	8.91E-05	0.002167331	0.001713378	8540	tags=45%, list=31%, signal=31%	23334/23274/57521/5287/10985/4330/632/84219/7249/55626/4144/2475/8428/10524/8897/8473/79567/8140/1387/10514/7071/201163/968/9681/6667/81788/6256/5467/143686/7391/6721/8408/22954/440/2033/3480/8131/30849/1981/6513/53349/6722/23252/9213/10533/220441/10919/55846/2621/4193/7157/9451/6720/6839/27327/7482/2353/5594/5562/10298/7532/90226/8202/1026/659/5164/80149/90550/406911/3745/10991/83667/467/2309/81…
GO:1903829	GO:1903829	positive regulation of protein localization	496	0.362366051	1.45527641	8.91E-05	0.002167331	0.001713378	7967	tags=40%, list=29%, signal=28%	7422/4035/2316/574473/57555/399687/25930/257364/6714/1969/10075/8938/4038/51738/4825/1399/2852/55072/10347/4248/65220/9696/84687/4926/9746/4088/2064/79567/1387/6608/6653/7042/1263/4478/57787/351/7297/54972/89781/9777/25999/84662/4771/493/5371/246329/79778/4836/10497/208/7855/11190/51421/23400/22994/29801/6721/51112/5663/2737/65018/8314/2033/5296/2810/135/23255/11132/8398/57602/114/54434/23171/101…
GO:0030336	GO:0030336	negative regulation of cell migration	381	0.377187752	1.504559091	9.07E-05	0.002197638	0.001737336	7765	tags=41%, list=29%, signal=30%	100126315/574408/406976/406929/574450/4035/693223/693235/4851/100126335/407050/406941/613/9231/494328/25930/407037/406961/406943/619552/22846/407006/406932/406890/83481/10076/406994/401720/182/406921/11188/8428/7057/23309/1813/8473/55466/94241/494323/10014/10672/153090/79595/100423036/4204/693135/4771/406915/493/54567/2022/23332/9901/693225/575/3162/225689/5797/1605/79812/9289/23380/196528/4301/6…
GO:0006023	GO:0006023	aminoglycan biosynthetic process	75	0.524684985	1.8175727	9.47E-05	0.002279041	0.001801689	5248	tags=41%, list=19%, signal=33%	54480/3340/64132/160/8509/3038/55512/2131/27087/374907/2132/9469/51363/9953/64131/79586/79369/55501/57214/22856/92370/50515/7040/10057/6487/9334/9955/84752/6483/126792/1213
GO:0061351	GO:0061351	neural precursor cell proliferation	171	0.435657101	1.649795391	9.51E-05	0.002279041	0.001801689	6863	tags=42%, list=25%, signal=32%	7422/2316/4851/23654/1499/747/57540/1813/63925/80709/9181/6608/4036/6663/1627/4771/54567/284403/2263/9289/84678/2737/5080/8326/60484/4763/3611/473/1463/582/3091/10612/131405/7005/1495/54820/58158/7476/5455/9253/7157/10818/8650/2009/221955/7040/5629/3642/2047/5152/9048/85440/7832/2260/5048/55127/29127/6376/3688/2309/404037/50937/2624/54468/153241/57165/23440/10642/5915/10763/222484/283375
GO:0051170	GO:0051170	import into nucleus	171	0.435640056	1.649730843	9.51E-05	0.002279041	0.001801689	7514	tags=42%, list=28%, signal=30%	2316/4851/10628/5534/23511/7249/51194/503542/4088/51684/6608/9883/8021/146059/4775/30000/1408/4928/5371/9679/79711/868/5663/9670/2737/2033/5296/103/3728/8720/4763/80208/23633/207/5514/9631/51307/11261/6774/51715/7157/9531/23534/100101267/7040/1026/57506/80149/5903/1434/23649/10155/9972/60468/3843/10762/9688/3842/3312/1994/10526/64901/4000/55705/5469/8882/55374/3621/152877/23636/51366
GO:0060348	GO:0060348	bone development	215	0.41432129	1.596063146	9.61E-05	0.002293299	0.001812961	5612	tags=34%, list=21%, signal=27%	8642/139285/285590/1954/1101/4041/5364/4853/6714/632/80169/11173/51738/7059/6261/3636/1291/2261/4209/2121/9215/10507/6497/55512/26160/2648/55959/171023/2131/2022/85301/25987/4323/144347/81792/2263/2132/2737/8313/5600/124976/4054/64131/2734/6781/642658/7468/645811/56975/3214/124565/22856/51715/7157/84895/1893/79065/4882/11214/7040/54808/1112/5914/9249/659/80263/5048/249/7704/871/2355/64175/59341
GO:0043279	GO:0043279	response to alkaloid	102	0.497332575	1.780891266	0.000100615	0.00239298	0.001891763	5577	tags=38%, list=21%, signal=30%	790/9455/221935/745/6261/84687/1813/1141/7442/10014/23237/57190/4204/8128/100463289/9400/1374/5582/3480/135/114/2912/2185/4152/1268/10919/1788/2890/4193/7074/18/5562/9343/1815/84152/150/2019/6531/27092
GO:0010976	GO:0010976	positive regulation of neuron projection development	163	0.43731692	1.648361199	0.000101167	0.002397165	0.001895072	5901	tags=39%, list=22%, signal=30%	2316/23654/238/407006/407007/8428/160/25/5753/153090/5754/56963/55714/1627/7779/780/79625/2909/23316/482/4920/2889/10300/2033/3480/23369/221914/51517/5365/1855/2185/4915/57463/1268/4076/27/162427/8175/440730/411/29904/2048/7074/23191/10938/1809/64221/84079/23394/9139/65009/2260/5048/9897/6376/5649/2011/64175/10677/5526/3675/8321/5789
GO:0030099	GO:0030099	myeloid cell differentiation	445	0.365406114	1.465106363	0.000102602	0.002422171	0.00191484	7246	tags=35%, list=27%, signal=26%	7422/8367/8360/3304/2316/8365/3303/2068/2194/57521/9855/8368/8366/4853/6714/1969/22904/407006/4627/9846/1499/632/23054/64783/2475/182/407007/3218/23218/222642/4318/26013/9215/5293/7071/405/140685/81027/2811/351/23774/3976/5371/10019/10312/161882/6522/3707/8861/3297/8399/28996/91/7538/8294/5663/10013/4920/8314/2033/8359/169200/1435/103/25946/5795/2185/81570/8363/3635/4763/51621/6722/10401/5578/309…
GO:0009154	GO:0009154	purine ribonucleotide catabolic process	129	0.463123362	1.704809984	0.000103613	0.002437	0.001926563	8139	tags=47%, list=30%, signal=33%	5214/3099/57521/221937/26330/9759/6714/2475/2821/5209/1291/8473/3939/226/5143/28964/230/405/201163/351/339123/22978/3607/5663/3098/2033/55526/2023/4967/3091/5211/6774/3643/2026/5562/863/10846/5152/5236/5230/7167/441531/54541/55753/5315/7498/3988/9611/3101/5566/9583/5150/79147/5138/5151/5465/79873/5213/64223/5141
GO:1905037	GO:1905037	autophagosome organization	124	0.469405689	1.717084019	0.000105433	0.002470693	0.0019532	5428	tags=39%, list=20%, signal=31%	5287/23503/55626/2475/23130/8897/94241/57533/23241/140775/8396/987/10312/137886/57154/23400/5663/8408/112574/22954/65018/29979/89849/55102/9927/488/80208/23341/79837/339122/10533/58476/401548/2048/10919/29978/9776/51715/9531/79065/472/84971/55054/200576/25989/9907/90678/1947
GO:0045017	GO:0045017	glycerolipid biosynthetic process	236	0.4061341	1.570684512	0.000109636	0.002551218	0.002016858	8366	tags=46%, list=31%, signal=32%	407031/5287/5297/8760/9600/747/10524/3636/8897/5293/1609/84720/64900/23396/8396/9110/5298/8394/9489/3707/57605/4952/22979/54872/23049/56623/84962/8776/145567/8398/27124/376497/30849/55697/7069/3635/375133/9091/137964/51205/949/79837/9108/9807/8694/79888/57153/51763/8527/6720/57217/253558/221955/472/8525/100302288/138429/57104/200576/55650/5291/5338/65258/8867/3631/10677/80055/81490/55224/1103/802…
GO:0090596	GO:0090596	sensory organ morphogenesis	284	0.390644843	1.529152779	0.00010967	0.002551218	0.002016858	5799	tags=30%, list=21%, signal=24%	286204/7422/4851/25794/54549/613/1289/2195/4041/9423/4853/1969/221935/23513/1499/5818/25861/182/120114/4647/9215/6497/5754/204851/26160/55714/1856/121643/357/11078/64072/26018/25987/2201/5797/7855/28996/2263/22882/84678/2737/9132/5080/1855/10427/4915/9927/4763/7007/30812/3091/10194/6656/1735/2048/55764/6774/84465/10818/28514/57728/7482/5594/5629/2047/170961/10220/79955/121227/56999/6094/2260/3407…
GO:0035176	GO:0035176	social behavior	55	0.565084209	1.866520581	0.000111623	0.002587218	0.002045318	6852	tags=55%, list=25%, signal=41%	1742/57521/57555/23152/342371/9369/266743/50944/1141/4204/54413/2131/85358/9379/2055/157680/1855/2894/196500/1979/23542/1815/2571/2019/22941/57680/1620/23230/22829/57502
GO:0002040	GO:0002040	sprouting angiogenesis	195	0.425168736	1.626653586	0.000112681	0.002602267	0.002057215	6286	tags=36%, list=23%, signal=28%	664616/574408/406976/7422/406929/4851/406941/407031/407030/407037/619552/1969/407006/51738/407007/406921/7057/25/494323/10014/57674/23670/100423036/339123/54567/3162/79812/407034/6271/100187716/25960/3164/2050/574434/6091/51564/2185/5170/406881/6722/29924/9353/26051/7082/207/3678/90268/9022/407041/28514/406948/22905/57608/7040/57556/1870/4804/56999/5291/3688/4017/90139/2624/8503/5607/5286/1001263…
GO:0032956	GO:0032956	regulation of actin cytoskeleton organization	346	0.381574137	1.517712188	0.000114399	0.00263241	0.002081044	6456	tags=35%, list=24%, signal=27%	406929/4035/2316/406941/643338/9620/116985/7840/6712/64857/6548/2475/23500/29109/50944/200539/6709/57580/4088/57482/25/9344/55160/23370/9026/3984/89848/64411/1856/11113/85464/4771/24142/11078/5829/80115/1857/23332/9912/57704/55243/6522/85358/26999/114822/2909/90668/54551/5296/11132/54434/2314/119/2185/440335/154796/6711/9353/27/29767/7082/55616/10810/374666/8558/54828/256949/1901/51763/51466/2017…
GO:2000628	GO:2000628	regulation of miRNA metabolic process	92	0.497632354	1.763352843	0.00011553	0.002648877	0.002094062	6026	tags=46%, list=22%, signal=36%	7422/4854/23053/283131/4853/9612/57591/4088/7042/351/4775/5467/57473/6721/657/5080/4776/57496/29102/6722/6597/8061/54542/3091/6774/149041/7157/6720/2353/7040/3725/4804/9444/4091/5914/80149/2309/7015/2624/4609/7003/1958
GO:0043954	GO:0043954	cellular component maintenance	77	0.51339765	1.784761081	0.000119459	0.002729153	0.002157524	8635	tags=55%, list=32%, signal=37%	8927/407030/57555/8831/55765/25861/50944/8506/351/57662/144100/55243/1639/91584/3480/7082/2017/3643/2150/6272/23085/3801/22941/5864/1739/85461/3675/3312/84173/114784/8898/80856/869/9456/382/51104/9463/1436/147381/286262/2149/1365
GO:0031507	GO:0031507	heterochromatin formation	157	0.429849724	1.61426183	0.000122843	0.002796438	0.002210716	7514	tags=43%, list=28%, signal=31%	8969/317772/3012/8085/8329/8330/8332/84444/8335/22880/8334/64783/29890/23133/26013/29128/84823/4204/8338/11176/25792/648/57673/9869/22893/56339/6597/55051/23013/10919/7141/57169/1859/1788/55729/5253/79813/3005/6839/51132/23468/53615/8932/9320/22955/1786/4001/10336/10155/10322/2145/23378/57343/3720/25942/604/4000/80063/1017/23272/23411/23304/3192/8336/8091/3020/51366
GO:1901342	GO:1901342	regulation of vasculature development	369	0.373115612	1.486581153	0.000124814	0.00283119	0.002238189	5714	tags=30%, list=21%, signal=24%	664616/574408/406976/7422/406929/100302263/3099/3339/407031/5335/406900/407030/406961/1969/406992/22846/407006/406999/1499/51129/406890/406994/51738/23129/407007/406921/5598/7057/126393/25/2064/100126351/576/494323/5293/153090/25865/6464/7042/204851/23670/4204/10218/6667/65125/339123/493/2022/5371/693225/27161/575/3162/5797/26523/28996/9146/407034/6271/100187716/25960/23251/3728/102/2185/5170/476…
GO:0072001	GO:0072001	renal system development	330	0.379835276	1.504192315	0.000125574	0.002838335	0.002243838	7800	tags=38%, list=29%, signal=27%	7422/5310/8642/4851/139285/4854/3911/9231/57216/6299/4853/1499/3913/4038/23129/182/51107/5420/2736/4088/4318/5727/6608/5754/7042/59/4036/201163/80144/163/84662/55959/171023/2131/3976/4811/65266/8549/9244/80000/84623/23279/2263/4643/7466/162/2737/170690/93/9953/7917/79192/4326/4763/3611/8879/30812/1497/2674/203286/9353/27130/84445/5455/28514/55366/7482/7040/5629/10220/29927/2028/4091/5914/9955/151…
GO:0019827	GO:0019827	stem cell population maintenance	185	0.432054461	1.64483729	0.000127163	0.002864087	0.002264196	7944	tags=45%, list=29%, signal=32%	4851/9968/10893/4041/607/1499/283149/23019/182/29998/8289/4849/8473/51586/7071/6497/6608/79595/2648/23506/3976/129563/9282/8861/22882/55274/657/84678/56339/65980/57167/6597/23081/80306/4838/6760/27097/6602/64426/6774/7476/5894/28514/8324/6886/55818/84750/5629/8202/10413/5076/140467/60/81603/2309/2176/4017/2624/4609/678/7547/5928/673/79727/5977/81606/79918/10642/1994/1656/25942/8243/2308/3621/1000…
GO:0009261	GO:0009261	ribonucleotide catabolic process	135	0.457318282	1.692209897	0.00012788	0.002865395	0.00226523	8139	tags=47%, list=30%, signal=33%	5214/3099/57521/221937/26330/9759/6714/2475/2821/5209/1291/8473/3939/226/5143/28964/230/405/201163/351/339123/22978/3607/5663/3098/2033/55526/2023/4967/3091/5211/6774/3643/2026/5562/863/10846/5152/5236/957/5230/7167/441531/57089/54541/55753/5315/7498/3988/9611/3101/5566/9583/5150/1806/79147/5138/5151/5465/79873/5213/64223/5141
GO:0060041	GO:0060041	retina development in camera-type eye	174	0.434945019	1.646957193	0.00012812	0.002865395	0.00226523	5780	tags=36%, list=21%, signal=29%	286204/4851/54549/7275/4041/261734/221935/5818/3913/120114/9215/6497/7042/204851/1181/5187/121643/493/54567/284217/10312/5797/23093/28996/22882/2055/5663/5080/93/4915/84440/6597/8864/30812/582/835/10461/3091/130557/1735/79888/6774/58158/84465/28514/2353/7040/5629/2916/10220/5158/659/57835/6094/43/112724/149461/8842/5076/1641/50937/79738/1826
GO:0008535	GO:0008535	respiratory chain complex IV assembly	26	-0.632669921	-2.159201948	0.000128712	0.002868567	0.002267737	4307	tags=46%, list=16%, signal=39%	6834/84334/647087/28958/100303755/51287/51241/84987/389203/10063/388753/100131801
GO:0021510	GO:0021510	spinal cord development	100	0.48991542	1.751451827	0.000130836	0.002905754	0.002297136	5468	tags=39%, list=20%, signal=31%	5310/4851/5802/9968/2068/120237/23500/3218/84695/9580/2736/5727/266727/51684/6585/6608/26160/4204/121643/54567/1639/2055/2737/1630/5080/4763/6656/50674/55764/2890/28514/6886/5629/57410/10220/89884/6664/104/5649
GO:0017004	GO:0017004	cytochrome complex assembly	37	-0.554532648	-2.044634374	0.000133718	0.002959444	0.00233958	4307	tags=38%, list=16%, signal=32%	6834/84300/84334/647087/28958/100303755/51287/7386/51241/84987/389203/10063/388753/100131801
GO:0035148	GO:0035148	tube formation	142	0.459713577	1.718258415	0.00013803	0.003044297	0.00240666	4891	tags=32%, list=18%, signal=27%	7422/4851/23654/9968/9620/57216/406992/23513/1499/7249/5420/5727/25/54910/27443/51684/5293/153090/6497/7042/4036/26160/56963/1856/2648/10959/2909/2263/79812/84678/10427/79192/57167/4838/30812/3091/131405/23552/55764/8463/6046/7040/5629/10522/6491/5914
GO:0090630	GO:0090630	activation of GTPase activity	39	0.615283431	1.915935664	0.000139434	0.003064673	0.002422769	5006	tags=51%, list=18%, signal=42%	613/10297/29/1969/26230/23513/92154/8394/57186/57148/30851/10999/7074/55920/23603/9639/27237/85360/5905/85440
GO:0021782	GO:0021782	glial cell development	135	0.455818766	1.686661257	0.000140295	0.003072992	0.002429345	4567	tags=31%, list=17%, signal=26%	4035/5339/9968/2068/20/84630/5534/745/3913/26011/1291/6900/2064/8506/6497/6608/6663/351/11076/4204/56978/406934/208/1605/5663/23385/4920/135/10675/4915/4763/3611/207/10810/253782/57716/5894/28514/5594/406957/7040/9639
GO:0090151	GO:0090151	establishment of protein localization to mitochondrial membrane	34	-0.557558812	-1.988559551	0.000140986	0.003077548	0.002432946	4128	tags=38%, list=15%, signal=32%	23788/79568/26520/56993/26517/100188893/51079/84233/26519/401505/26521/54543/140823
GO:2001222	GO:2001222	regulation of neuron migration	52	0.564586905	1.844912168	0.000144229	0.003137595	0.002480417	7475	tags=60%, list=28%, signal=43%	2316/23654/26153/4825/1813/9181/153090/23060/83482/284403/9289/85508/23380/57465/5080/26012/137970/30837/6774/57556/54328/9860/6376/5649/8403/2066/84628/221692/10718/54986/816
GO:0009101	GO:0009101	glycoprotein biosynthetic process	321	0.38836066	1.533156455	0.000144741	0.003138034	0.002480764	5432	tags=32%, list=20%, signal=26%	84197/20/54480/3340/340485/160335/1499/170384/4122/26290/146664/64132/10347/4248/406899/8708/4864/8509/8473/26301/200424/9215/79690/619556/6480/2137/2131/27087/4249/2590/8128/27161/64409/374907/57452/9394/56886/29925/2134/64090/2132/23509/5663/23385/55343/79947/9469/79087/50614/22906/51363/9953/64131/3703/91949/9917/79586/442897/23275/124583/79369/55501/374378/10317/55568/11261/2524/29954/64689/1…
GO:0032006	GO:0032006	regulation of TOR signaling	147	0.438645405	1.641116674	0.000147326	0.003172482	0.002507996	8848	tags=54%, list=33%, signal=37%	406976/23334/23274/57521/6714/84219/7249/729438/4144/4864/8473/1609/201163/140775/9681/143686/117584/2033/23251/8131/2768/23387/369/1497/3091/6794/207/220441/55846/2621/7107/9675/472/6195/5562/7532/2932/7375/84669/8239/55593/5649/83667/81929/55654/8550/23677/2021/54468/84861/54541/79727/84335/5292/7248/79726/8444/253260/2931/26001/56834/23411/5566/23304/6725/197131/4534/64223/7957/96459/57162/517…
GO:2000146	GO:2000146	negative regulation of cell motility	396	0.371094514	1.482509256	0.000147269	0.003172482	0.002507996	7765	tags=40%, list=29%, signal=29%	100126315/574408/406976/406929/574450/4035/693223/693235/4851/100126335/407050/406941/613/9231/494328/25930/407037/406961/406943/619552/22846/407006/406932/406890/83481/10076/406994/401720/182/406921/11188/8428/7057/23309/1813/8473/55466/94241/494323/10014/10672/153090/79595/100423036/4204/693135/4771/406915/493/54567/2022/23332/9901/693225/575/3162/225689/5797/1605/79812/9289/23380/196528/4301/6…
GO:0001763	GO:0001763	morphogenesis of a branching structure	206	0.416892835	1.603184072	0.000148686	0.003190996	0.002522633	5187	tags=30%, list=19%, signal=25%	7422/5310/8642/4851/5361/1522/3911/9620/9231/4041/6299/5534/6714/1969/1499/64783/23129/401720/2736/1813/5727/25/10672/6608/6663/4204/2131/54567/2022/5371/4323/284217/780/80000/10959/7855/1605/2263/80004/2737/170690/1435/4776/9953/6722/3611/473/30812/9353/9021/10818/55366/7482/7040/5629/8945/9955/1512/10413/8914/54903/2260
GO:0031503	GO:0031503	protein-containing complex localization	205	0.418534214	1.608626567	0.000151382	0.00322713	0.002551199	7170	tags=40%, list=26%, signal=30%	1742/161424/7275/5534/23513/9742/59284/160/8473/2064/55722/112755/57724/23237/26160/84823/3798/1627/163/5371/9254/9912/2239/57576/375323/22883/55182/868/9903/1605/161/138151/22994/23154/102/55697/80852/23195/5590/55764/4193/199223/11336/55920/29899/57728/8650/472/388336/389941/1815/283849/10082/7514/26985/8943/9897/3092/5649/4001/1739/27092/81929/51304/112936/54468/3800/2288/57468/2208/7248/7127/…
GO:0034504	GO:0034504	protein localization to nucleus	320	0.387278525	1.52994317	0.000151226	0.00322713	0.002551199	7780	tags=42%, list=29%, signal=30%	2316/4851/10628/5534/6714/23511/7249/51194/2475/10347/503542/25885/4088/51684/1387/6608/9883/8021/25777/351/23353/84823/7297/4775/30000/1408/84662/4771/81788/4928/25792/5371/9679/79711/199953/868/23400/5663/9670/2737/2033/5296/103/3728/1855/129685/8720/4763/64771/80208/6794/56957/23633/207/5514/56257/9631/51307/11261/84445/166614/1495/6774/4193/27042/7016/51715/7157/9258/9451/9531/84897/23534/265…
GO:1905699	GO:1905699	regulation of xenobiotic detoxification by transmembrane export across the plasma membrane	13	-0.776403022	-2.13242267	0.000153597	0.003231117	0.002554351	891	tags=62%, list=3%, signal=60%	406904/407046/442900/100126316/574453/442890/406917/574513
GO:1905700	GO:1905700	negative regulation of xenobiotic detoxification by transmembrane export across the plasma membrane	13	-0.776403022	-2.13242267	0.000153597	0.003231117	0.002554351	891	tags=62%, list=3%, signal=60%	406904/407046/442900/100126316/574453/442890/406917/574513
GO:2001024	GO:2001024	negative regulation of response to drug	13	-0.776403022	-2.13242267	0.000153597	0.003231117	0.002554351	891	tags=62%, list=3%, signal=60%	406904/407046/442900/100126316/574453/442890/406917/574513
GO:0032886	GO:0032886	regulation of microtubule-based process	264	0.39649536	1.545455545	0.000153095	0.003231117	0.002554351	7731	tags=40%, list=28%, signal=29%	5310/3304/3303/23187/10297/255061/7840/4926/157922/25/2064/1778/9181/28964/57787/11076/440193/4204/55201/25999/2648/57662/23332/284403/57704/1639/225689/7517/22994/55226/10013/10432/122060/55036/10300/6904/27124/6314/79998/23299/582/6794/79643/91782/100653515/23499/152185/1859/22919/8874/29899/256364/124637/5562/4130/91147/9793/10615/6047/2932/6491/7514/118426/6869/4281/79929/5048/1213/58497/2011…
GO:0099560	GO:0099560	synaptic membrane adhesion	33	0.640025033	1.95860176	0.000154465	0.003235241	0.00255761	6313	tags=64%, list=23%, signal=49%	5802/5792/79414/26011/266727/5100/392617/114798/2239/94030/26050/84631/64101/22865/27253/199731/3675/5789/78999/1004/114794
GO:0060080	GO:0060080	inhibitory postsynaptic potential	17	0.738233927	1.925554124	0.000154808	0.003235241	0.00255761	4598	tags=65%, list=17%, signal=54%	57555/266743/2741/54413/10497/1137/1135/135/388135/18/1815
GO:0001822	GO:0001822	kidney development	320	0.386706378	1.527682905	0.000155843	0.00324623	0.002566297	7800	tags=38%, list=29%, signal=28%	7422/5310/8642/4851/139285/4854/3911/9231/57216/6299/4853/1499/3913/4038/23129/182/51107/5420/2736/4088/4318/5727/6608/5754/7042/59/4036/201163/80144/163/84662/55959/171023/2131/3976/4811/65266/9244/80000/84623/23279/2263/4643/7466/162/2737/170690/93/9953/7917/79192/4326/4763/3611/8879/30812/1497/2674/203286/9353/27130/84445/5455/28514/55366/7482/7040/5629/10220/29927/2028/4091/5914/9955/1512/104…
GO:0021549	GO:0021549	cerebellum development	105	0.485777408	1.746766113	0.000157181	0.00325284	0.002571523	7502	tags=48%, list=28%, signal=35%	5802/9612/6712/25861/1399/2736/85442/25/54910/6608/4204/8455/8925/8861/5663/3746/23385/3480/16/5080/79934/23026/8941/473/196500/4967/7476/7157/18/28514/5629/124925/2019/2735/372/9001/8648/23017/146057/3312/4669/23287/57502/6331/8322/64211/875/79809/538/57107
GO:0008360	GO:0008360	regulation of cell shape	138	0.454274026	1.689015481	0.00015716	0.00325284	0.002571523	6455	tags=39%, list=24%, signal=30%	7422/5361/2245/23654/643338/5362/55558/5364/116985/4627/23129/9344/57619/157285/226/23370/10672/10507/4478/4771/91584/91010/2909/1605/4651/2335/5365/2768/2185/10810/755/8994/3679/23191/5747/79784/23580/374872/221061/9948/5064/11135/55171/56882/1613/114793/1739/2011/57464/2039/89846/254065/4628/10458
GO:0098727	GO:0098727	maintenance of cell number	189	0.427098483	1.630605893	0.000160047	0.003290779	0.002601516	7944	tags=44%, list=29%, signal=32%	4851/9968/10893/4041/607/1499/283149/23019/182/29998/8289/4849/8473/51586/7071/6497/6608/79595/57190/2648/23506/3976/129563/9282/8861/22882/55274/657/84678/56339/65980/57167/6597/23081/80306/4838/6760/27097/6602/64426/6774/7476/5894/28514/8324/6886/55818/84750/5629/8202/10413/5076/140467/60/81603/2309/2176/4017/2624/4609/678/7547/5928/673/79727/5977/81606/79918/10642/1994/1656/25942/8243/2308/362…
GO:0045637	GO:0045637	regulation of myeloid cell differentiation	216	0.409752453	1.579622462	0.000159577	0.003290779	0.002601516	7183	tags=38%, list=26%, signal=28%	8367/8360/3304/8365/3303/57521/8368/8366/4853/407006/1499/632/64783/2475/182/407007/3218/26013/7071/405/140685/23774/3976/161882/3707/8861/3297/91/7538/8294/4920/8359/169200/1435/2185/8363/3635/4763/51621/10401/5578/3091/10221/23186/7030/6774/7107/28514/9770/6886/2353/3665/7040/7564/9444/5914/54681/10826/7704/406911/5591/151176/677/2309/8361/2624/972/4609/8111/9935/22985/4211/5814/10272/2124/5517…
GO:0099084	GO:0099084	postsynaptic specialization organization	56	0.558081487	1.850146137	0.000162111	0.00330126	0.002609802	7842	tags=61%, list=29%, signal=43%	5802/57524/57555/8831/6712/1399/50944/25/8506/57622/7779/85358/9379/94030/2185/388135/64101/389941/9113/22865/22941/2260/5649/1739/5789/78999/3312/23229/114784/84628/1000/66000/869/382
GO:0006913	GO:0006913	nucleocytoplasmic transport	336	0.380867835	1.509766381	0.000161946	0.00330126	0.002609802	7548	tags=38%, list=28%, signal=28%	5310/2316/4851/10628/283131/161424/5534/23511/23225/7249/23293/51194/11052/29890/503542/4088/65083/51684/23165/6608/6830/9883/23381/8021/146059/4775/30000/1408/65125/23214/4928/5371/8888/9679/79711/868/57154/23279/22794/23049/5663/9670/2737/2033/155435/5296/2810/103/64328/3728/8720/23039/92335/4763/348995/84271/80208/23195/5976/10482/55051/23633/207/5514/9631/51307/11261/84445/2621/6774/4193/5171…
GO:0051169	GO:0051169	nuclear transport	336	0.380867835	1.509766381	0.000161946	0.00330126	0.002609802	7548	tags=38%, list=28%, signal=28%	5310/2316/4851/10628/283131/161424/5534/23511/23225/7249/23293/51194/11052/29890/503542/4088/65083/51684/23165/6608/6830/9883/23381/8021/146059/4775/30000/1408/65125/23214/4928/5371/8888/9679/79711/868/57154/23279/22794/23049/5663/9670/2737/2033/155435/5296/2810/103/64328/3728/8720/23039/92335/4763/348995/84271/80208/23195/5976/10482/55051/23633/207/5514/9631/51307/11261/84445/2621/6774/4193/5171…
GO:0007616	GO:0007616	long-term memory	39	0.612517065	1.907321456	0.000163861	0.003317905	0.002622961	5603	tags=54%, list=21%, signal=43%	266743/114781/50944/1813/107/23237/4204/2648/114/4909/4776/6722/5590/1497/10919/2890/894/6869/9486/5649/55902
GO:1901293	GO:1901293	nucleoside phosphate biosynthetic process	305	-0.272883219	-1.479236212	0.000163969	0.003317905	0.002622961	2828	tags=20%, list=10%, signal=18%	353/2984/1716/4698/7378/4696/93974/83401/2987/25874/6392/318/1841/4832/517/221823/4702/38/515/9200/4700/4710/27231/51079/6390/4718/4714/4729/8382/4711/522/4726/54539/4716/518/4713/4701/4717/102157402/4695/1854/4709/539/126328/10632/4830/55967/7114/4706/4715/9551/10476/4724/4712/4725/4708/516/521/4694/4707
GO:0061844	GO:0061844	antimicrobial humoral immune response mediated by antimicrobial peptide	135	-0.348018168	-1.697590676	0.000166767	0.003353223	0.002650881	6999	tags=47%, list=26%, signal=35%	6360/3627/5473/6374/1671/4922/5319/5967/1670/6278/5225/3346/6356/25818/1673/85569/4879/6387/130120/1755/117285/64127/6355/6346/84659/7432/2919/6372/6283/6364/6406/11005/2921/6846/5068/354/3827/57115/567/3576/671/5197/5968/6280/6354/5196/3347/6373/6156/6037/3151/820/51297/140850/4852/4316/2197/6347/6223/644414/140823/6863/6170
GO:0007266	GO:0007266	Rho protein signal transduction	139	0.454502314	1.690389944	0.000166697	0.003353223	0.002650881	5696	tags=39%, list=21%, signal=31%	57449/613/643338/9620/5364/9423/57572/4650/25/2064/79567/157285/9181/23370/10672/10507/3984/408/9826/201163/19/392/64787/2909/57493/9289/6091/2768/9138/27/23263/23221/30851/8874/5894/2150/83892/23580/11214/23189/4804/23365/150/6242/85440/11135/56882/29127/3688/7126/253980/139818/3675/7454
GO:0045773	GO:0045773	positive regulation of axon extension	37	0.619753837	1.913504961	0.000169207	0.003391599	0.002681219	6282	tags=57%, list=23%, signal=44%	7422/57611/1954/9423/3897/8482/1002/3984/57154/2335/6722/23499/23191/29882/23394/118813/659/6792/5048/1826/2664
GO:0048754	GO:0048754	branching morphogenesis of an epithelial tube	158	0.440194447	1.6507733	0.000169971	0.003396224	0.002684875	5501	tags=33%, list=20%, signal=26%	7422/5310/8642/4851/1522/3911/9620/9231/4041/6299/5534/6714/1969/1499/64783/23129/2736/5727/25/10672/6608/2131/54567/2022/5371/4323/284217/780/80000/1605/2263/80004/2737/170690/1435/4776/9953/6722/3611/30812/9353/55366/7482/7040/8945/9955/1512/10413/8914/54903/5076/1739
GO:0010810	GO:0010810	regulation of cell-substrate adhesion	222	0.412644194	1.592376748	0.000180854	0.003602382	0.002847853	7638	tags=42%, list=28%, signal=31%	7422/2316/4851/50488/340485/6714/6239/6548/7448/182/1399/7057/57580/4088/406959/25/100126351/7094/81/55966/6480/2199/4771/79834/11078/57662/4811/9806/23332/4323/780/79625/1793/8861/1605/285613/6904/2335/1435/3728/10675/5795/2185/4763/3611/5590/3678/57669/23499/136227/8751/8874/9647/7016/55920/6237/8324/5747/23603/23189/2932/10391/8573/1613/5291/91663/6376/2192/3675/2039/349633/54453/811/3175/2523…
GO:0010632	GO:0010632	regulation of epithelial cell migration	69	0.536676385	1.831387998	0.00018705	0.0037142	0.00293625	7842	tags=59%, list=29%, signal=42%	5335/494328/25930/6714/407006/6239/83481/2475/407007/4318/9922/153090/7042/23332/1793/10013/8660/11221/3091/57669/411/23499/51466/9647/23328/5747/23603/6869/1512/659/5793/3675/23122/3640/8754/4163/51094/5581/80005/6662/382
GO:0010586	GO:0010586	miRNA metabolic process	110	0.477657081	1.724736831	0.000200403	0.003966993	0.003136095	7101	tags=49%, list=26%, signal=36%	7422/4854/23053/283131/4853/9612/57591/4088/7042/351/4775/129563/27161/5467/57473/6721/657/27044/5080/4776/57496/29102/6722/6597/8061/54542/3091/192670/8570/6774/149041/7157/6720/2353/7040/3725/57510/4804/9444/4091/5914/80149/2309/7015/2624/4609/7003/1958/79727/5970/23405/167153/9611/4089
GO:0060998	GO:0060998	regulation of dendritic spine development	59	0.543925103	1.819663382	0.000201831	0.003982882	0.003148656	7842	tags=58%, list=29%, signal=41%	5802/57555/9231/221935/547/50944/4204/1627/7779/26115/85358/23316/5663/4076/29904/2048/7074/100132074/9148/1942/25791/6792/5048/50807/5649/8550/116443/5789/10458/100528062/1982/816/22849/382
GO:0014020	GO:0014020	primary neural tube formation	87	0.490753239	1.727575329	0.000204999	0.004032913	0.003188208	5173	tags=40%, list=19%, signal=33%	23654/9968/9620/57216/23513/7249/5727/25/54910/27443/51684/6497/7042/4036/26160/56963/1856/2648/10959/2909/84678/10427/57167/4838/3091/131405/23552/55764/8463/6046/7040/10522/6491/5914/54903
GO:0010717	GO:0010717	regulation of epithelial to mesenchymal transition	126	0.458491878	1.680452154	0.000209399	0.004105833	0.003245855	4793	tags=30%, list=18%, signal=25%	286204/7422/693175/4851/406941/23187/79755/494328/693158/407006/1499/283149/574480/2475/182/407007/4088/200734/153090/80139/55223/7042/2022/200558/23332/406934/114990/1605/8313/205717/23275/7074/5747/406936/7040/2932/9444/1942
GO:0072524	GO:0072524	pyridine-containing compound metabolic process	178	0.418229088	1.585863445	0.000210638	0.004105833	0.003245855	6553	tags=37%, list=24%, signal=28%	5214/3099/57521/221937/23729/26330/9759/6714/2475/23098/65220/2821/5209/1291/8473/554235/3939/8566/226/28964/230/405/201163/351/55191/32/339123/9563/3607/5663/3098/2033/55526/23171/9390/5091/2023/4967/3091/25819/5211/5740/6774/3643/8514/7157/2026/5562/863/5236/23498/249/23057/5230/7167/441531/55163/349565/54541/55753/23530/5315/3988/2232/133686
GO:0042594	GO:0042594	response to starvation	226	0.401967288	1.551681511	0.000210318	0.004105833	0.003245855	8763	tags=45%, list=32%, signal=31%	23334/23274/57521/5287/10985/221937/790/632/84219/7249/55626/2875/2475/8428/10524/8897/79567/8140/10514/7071/201163/9681/6667/81788/143686/3607/867/7538/6721/8408/22954/440/3480/8131/30849/6513/53349/9213/23367/10533/220441/10919/54828/55846/2621/7157/9451/6720/6839/27327/7482/2353/5594/5562/10298/7532/1026/659/80149/25989/90550/10991/83667/467/2309/81929/54468/355/23766/10634/5599/23378/7248/918…
GO:0060997	GO:0060997	dendritic spine morphogenesis	59	0.543185381	1.817188695	0.000213122	0.004141586	0.003274119	6455	tags=53%, list=24%, signal=40%	1742/547/50944/80725/115703/23237/2049/1627/7779/26115/9912/1501/85358/23316/10013/1855/9762/23181/4076/29904/2048/7074/7476/2047/1942/25791/5048/5649/5789/26037/10458
GO:0060541	GO:0060541	respiratory system development	223	0.403189946	1.554758624	0.000214846	0.004162396	0.00329057	5680	tags=32%, list=21%, signal=26%	7422/5310/4851/1522/3911/9620/9231/342371/5534/1499/21/84695/2736/1291/6497/5754/55512/57190/1181/4204/6441/171023/2131/3976/4323/284217/9394/1605/28996/57493/53834/2263/657/80004/2737/55036/2033/2002/4054/93/10454/6431/7917/10427/1981/83931/6722/4838/84976/54542/4846/6720/7482/5594/7040/5629/1050/5914/1512/10413/659/8914/2260/5864/64220/6664/2735/91461/9963/2355/3488/3675
GO:0045765	GO:0045765	regulation of angiogenesis	360	0.373967982	1.489030895	0.0002162	0.004175944	0.00330128	5714	tags=30%, list=21%, signal=24%	664616/574408/406976/7422/406929/100302263/3099/3339/407031/5335/406900/407030/406961/1969/406992/22846/407006/406999/1499/51129/406890/406994/51738/23129/407007/406921/5598/7057/126393/25/2064/100126351/576/494323/5293/153090/25865/6464/7042/204851/23670/4204/6667/65125/339123/493/2022/5371/693225/27161/575/3162/5797/26523/28996/9146/407034/6271/100187716/25960/23251/3728/2185/5170/4763/154796/1…
GO:0072006	GO:0072006	nephron development	160	0.435965093	1.636182649	0.000218647	0.004210445	0.003328555	7759	tags=41%, list=29%, signal=29%	7422/5310/8642/4851/4854/3911/6299/4853/1499/3913/182/5420/5727/6608/59/55959/171023/2131/3976/4811/65266/80000/84623/23279/4643/2737/170690/9953/79192/3611/30812/1497/84445/5455/28514/55366/7482/7040/29927/2028/9955/10413/26508/55083/8842/5076/1739/26249/3675/4609/1958/54798/64412/2066/1910/28999/4089/5979/6580/9863/5087/9241/6662/2302/285
GO:0006029	GO:0006029	proteoglycan metabolic process	88	0.507778434	1.790776402	0.000220613	0.004226871	0.00334154	5291	tags=40%, list=19%, signal=32%	54480/3340/1499/11173/64132/6448/3425/8509/79690/55959/2137/2131/27087/9394/2134/81792/2132/9469/51363/9953/64131/9917/79586/124583/55501/22856/3373/92370/50515/9955/9486/659/2817/126792/3423
GO:0060291	GO:0060291	long-term synaptic potentiation	110	0.476780646	1.721572175	0.000220826	0.004226871	0.00334154	5199	tags=38%, list=19%, signal=31%	442905/100126308/407030/407037/442898/100313769/1813/664614/25/407052/9215/1395/107/23237/351/4204/729956/85358/7143/23385/5582/135/3710/114/4776/54915/2185/4915/2906/4763/6543/693122/5590/100302135/2048/2890/5594/2905/2932/5152/22941/6547
GO:0110011	GO:0110011	regulation of basement membrane organization	11	0.814350474	1.900663609	0.000225556	0.004304467	0.003402884	2452	tags=64%, list=9%, signal=58%	23187/3913/4811/23332/284217/3915/1605
GO:0001843	GO:0001843	neural tube closure	82	0.499666879	1.745872673	0.00022802	0.004312763	0.003409442	5483	tags=41%, list=20%, signal=33%	23654/9968/9620/57216/23513/7249/5727/25/54910/27443/51684/6497/7042/4036/26160/56963/1856/2648/10959/2909/84678/10427/57167/131405/23552/55764/8463/6046/7040/10522/6491/5914/54903/5076
GO:0031570	GO:0031570	DNA integrity checkpoint signaling	140	0.445677839	1.660780704	0.000227692	0.004312763	0.003409442	8137	tags=47%, list=30%, signal=33%	197342/118471/84444/79791/57805/55367/9344/9656/1263/90381/51343/57662/5371/55159/3364/9894/23476/8720/135458/835/25896/5514/4193/9675/7157/163859/4582/472/8525/84446/27339/60561/1112/5883/2074/1026/1407/8914/7158/1869/5591/11329/80185/10116/57646/54584/146956/84126/144455/4303/51149/545/81620/10769/80279/5347/1017/8555/25988/440275/1763/4998/8451/80198/55544/26270
GO:0110053	GO:0110053	regulation of actin filament organization	267	0.387852876	1.512893871	0.000227654	0.004312763	0.003409442	6542	tags=36%, list=24%, signal=27%	406929/2316/406941/643338/116985/7840/6712/64857/6548/2475/23500/29109/50944/6709/57580/4088/57482/25/55160/23370/9026/3984/89848/85464/4771/24142/11078/5829/80115/23332/57704/55243/85358/26999/114822/2909/90668/54551/5296/54434/2314/119/2185/154796/6711/9353/29767/7082/55616/10810/374666/256949/1901/51763/51466/2017/9647/6840/23191/7016/2150/23580/9639/23189/10391/54961/6869/9948/50853/29765/911…
GO:0042147	GO:0042147	retrograde transport, endosome to Golgi	101	0.476505588	1.70281457	0.000229024	0.004318926	0.003414314	6928	tags=44%, list=26%, signal=33%	9827/8938/7109/10079/57533/30845/57589/23258/9905/1639/8729/63893/51479/254122/79735/54551/29886/54497/26088/6293/26000/374666/8218/144717/51272/23085/5870/10490/200576/27147/25938/1213/9907/143187/112936/9581/6811/10228/64145/9779/51542/29934/55275/738
GO:0021953	GO:0021953	central nervous system neuron differentiation	202	0.409323632	1.572413884	0.000235315	0.00442447	0.003497752	6780	tags=37%, list=25%, signal=28%	5361/23334/55558/120237/6299/1499/4825/1399/2736/1813/85442/6900/1141/5727/57178/266727/63925/51684/6608/2049/26160/143941/121643/54567/4858/56978/25987/8925/57704/85358/79625/91584/8861/2909/2263/2055/5663/657/2737/5830/1630/5080/6091/4915/4967/80208/9353/6656/2048/166614/1009/7476/4040/8828/6886/5629/57410/2047/9334/89884/7832/57688/5048/104/2624/8321/57731/23017/1453/23440/1620/57147/2066/2594…
GO:0032007	GO:0032007	negative regulation of TOR signaling	69	0.532743633	1.817967631	0.000239701	0.00449368	0.003552466	9139	tags=67%, list=34%, signal=44%	23334/84219/7249/729438/4864/201163/9681/143686/23251/8131/3091/6794/220441/55846/472/6195/5562/7532/2932/83667/81929/55654/8550/23677/2021/54468/54541/84335/7248/79726/2931/26001/23411/5566/23304/197131/4534/7957/96459/57162/51701/7428/51256/7874/107080638/126282
GO:0006836	GO:0006836	neurotransmitter transport	208	0.409647128	1.576093376	0.000245731	0.004593223	0.003631159	6533	tags=36%, list=24%, signal=28%	23513/9256/8938/632/6533/2852/9783/1813/2901/127833/28964/112755/57617/80331/351/9066/23396/1143/7779/23025/140730/222962/10497/55327/9498/9379/5799/9751/28968/2055/10814/5663/8541/3164/5582/135/10675/1855/4763/488/8864/6853/112476/6536/3177/6535/8448/7476/84961/90342/55315/1815/84446/6804/22987/5864/9885/6531/8573/143425/3688/7439/8867/140679/1103/23208/6812/9581/6506/116841/673/1136/6583/2030/5…
GO:0097061	GO:0097061	dendritic spine organization	84	0.507044331	1.775163111	0.000252319	0.00468886	0.003706764	8341	tags=56%, list=31%, signal=39%	1742/407030/547/50944/80725/115703/23237/2049/351/1627/7779/26115/9912/1501/85358/23316/10013/3480/1855/9762/23181/4076/29904/2048/2017/3643/7074/7476/2047/1942/25791/5048/5649/85461/3675/5789/26037/10458/100528062/8898/2043/816/9456/10152/51104/9463/8851
GO:0009141	GO:0009141	nucleoside triphosphate metabolic process	260	-0.281773858	-1.49716193	0.000251782	0.00468886	0.003706764	3344	tags=25%, list=12%, signal=22%	5169/51024/513/132/267020/3356/2027/572/84676/1716/4698/4696/7345/93974/5901/2987/402/120892/6392/318/1841/79077/4832/517/3458/4702/515/4700/4710/51079/6390/4718/4714/4729/8382/4711/522/4726/54539/4716/518/4713/4701/4717/4695/4626/1854/4709/539/126328/10632/4830/55967/7114/4706/4715/9551/10476/4724/4712/4725/4708/516/521/4694/4707
GO:0006606	GO:0006606	protein import into nucleus	166	0.433392411	1.633265923	0.000253145	0.004690546	0.003708098	7514	tags=42%, list=28%, signal=30%	2316/4851/10628/5534/23511/7249/51194/503542/4088/51684/6608/9883/8021/4775/30000/1408/4928/5371/9679/79711/868/5663/9670/2737/2033/5296/103/3728/8720/4763/80208/23633/207/5514/9631/51307/11261/6774/51715/7157/9531/23534/100101267/7040/1026/57506/80149/5903/1434/23649/10155/9972/3843/10762/9688/3842/3312/1994/10526/64901/4000/55705/5469/8882/55374/3621/152877/23636/51366
GO:0006195	GO:0006195	purine nucleotide catabolic process	138	0.449300474	1.670523547	0.000256182	0.004733053	0.003741702	8139	tags=44%, list=30%, signal=31%	5214/3099/57521/221937/26330/9759/6714/2475/23098/2821/5209/1291/8473/3939/226/5143/28964/230/405/201163/351/339123/22978/3607/5663/3098/2033/55526/2023/4967/3091/5211/6774/3643/2026/5562/863/10846/5152/5236/5230/7167/441531/54541/55753/5315/7498/3988/9611/3101/5566/9583/5150/79147/5138/5151/5465/79873/5213/64223/5141
GO:0045814	GO:0045814	negative regulation of gene expression, epigenetic	188	0.423215301	1.612949409	0.000259619	0.004782686	0.003780939	7514	tags=42%, list=28%, signal=31%	8969/317772/3012/8085/8329/8330/8332/84444/8335/9759/22880/8334/64783/29890/353274/23133/26013/9112/29128/10014/10419/84823/4204/8338/11176/25792/648/57673/9869/22893/10013/56339/58487/6597/55051/23013/10919/7141/57169/1859/1788/55729/5253/79813/3005/6839/51132/23468/29104/53615/8932/9320/22955/1786/79723/4001/10336/10155/10322/4609/2145/23378/57343/3720/25942/604/4000/54906/80063/1017/23272/2341…
GO:0098876	GO:0098876	vesicle-mediated transport to the plasma membrane	153	0.444254191	1.664647645	0.000261847	0.004809838	0.003802404	7038	tags=41%, list=26%, signal=30%	3996/25930/9919/85377/23513/22853/114879/10079/9727/6653/112755/57724/30845/392/9110/23233/79778/9912/22883/9146/157680/81609/26088/80852/23339/84440/6293/582/23062/6711/149371/401548/374666/23499/55770/10311/54520/23163/60412/30844/57182/10938/57020/1445/6248/84079/201475/65009/50807/91461/143187/25837/57706/9581/63971/10228/10564/29934/55275/2060/738/27032
GO:0051703	GO:0051703	biological process involved in intraspecies interaction between organisms	57	0.542318719	1.810667414	0.000263072	0.004818459	0.003809219	6852	tags=53%, list=25%, signal=39%	1742/57521/57555/23152/342371/9369/266743/50944/1141/4204/54413/2131/85358/9379/2055/157680/1855/2894/196500/1979/23542/1815/2571/2019/22941/57680/1620/23230/22829/57502
GO:0016079	GO:0016079	synaptic vesicle exocytosis	101	0.473522379	1.692153937	0.000267866	0.004892207	0.00386752	6160	tags=40%, list=23%, signal=31%	23513/9783/2901/127833/28964/112755/57617/80331/9066/23396/23025/140730/10497/9498/9751/10814/5663/8541/5582/10675/1855/488/6853/112476/8448/7476/84961/84446/6804/22987/5864/9885/8573/143425/8867/23208/6812/9581/116841/673
GO:0061614	GO:0061614	miRNA transcription	77	0.500769796	1.740861964	0.00027229	0.004958791	0.003920158	6026	tags=45%, list=22%, signal=35%	7422/4854/4853/9612/57591/4088/7042/351/4775/5467/57473/6721/657/5080/4776/57496/6722/6597/8061/3091/6774/7157/6720/2353/7040/3725/4804/4091/5914/2309/7015/2624/4609/7003/1958
GO:0007269	GO:0007269	neurotransmitter secretion	145	0.441151677	1.652167343	0.000275348	0.00498599	0.00394166	6291	tags=39%, list=23%, signal=30%	23513/9256/8938/632/2852/9783/2901/127833/28964/112755/57617/80331/9066/23396/1143/7779/23025/140730/10497/55327/9498/9379/5799/9751/10814/5663/8541/3164/5582/135/10675/1855/4763/488/6853/112476/8448/7476/84961/90342/84446/6804/22987/5864/9885/8573/143425/7439/8867/140679/23208/6812/9581/116841/673/1136
GO:0099643	GO:0099643	signal release from synapse	145	0.441151677	1.652167343	0.000275348	0.00498599	0.00394166	6291	tags=39%, list=23%, signal=30%	23513/9256/8938/632/2852/9783/2901/127833/28964/112755/57617/80331/9066/23396/1143/7779/23025/140730/10497/55327/9498/9379/5799/9751/10814/5663/8541/3164/5582/135/10675/1855/4763/488/6853/112476/8448/7476/84961/90342/84446/6804/22987/5864/9885/8573/143425/7439/8867/140679/23208/6812/9581/116841/673/1136
GO:0072175	GO:0072175	epithelial tube formation	128	0.455177182	1.675296568	0.000276985	0.005001424	0.003953862	4891	tags=34%, list=18%, signal=28%	7422/23654/9968/9620/57216/23513/1499/7249/5420/5727/25/54910/27443/51684/5293/6497/7042/4036/26160/56963/1856/2648/10959/2909/2263/79812/84678/10427/79192/57167/4838/30812/3091/131405/23552/55764/8463/6046/7040/5629/10522/6491/5914
GO:0006024	GO:0006024	glycosaminoglycan biosynthetic process	71	0.511335458	1.756229064	0.000283376	0.005073706	0.004011004	7048	tags=46%, list=26%, signal=35%	54480/3340/64132/160/8509/3038/55512/2131/27087/2132/9469/51363/9953/64131/79586/79369/55501/57214/22856/92370/50515/7040/10057/6487/9955/6483/126792/1213/23563/9435/9956/26035/10090
GO:0098869	GO:0098869	cellular oxidant detoxification	98	-0.373851023	-1.71440669	0.000283106	0.005073706	0.004011004	5147	tags=38%, list=19%, signal=31%	4504/84293/847/2168/3048/9403/5743/1719/10935/493869/50506/2879/9588/213/1193/26034/4258/2938/6649/10549/2950/241/6280/2876/55829/5052/9446/948/7001/11315/4259/4257/25824/6647/7295/6415/84817
GO:0007041	GO:0007041	lysosomal transport	133	0.454789705	1.678769514	0.000282904	0.005073706	0.004011004	7910	tags=47%, list=29%, signal=33%	4035/3303/59284/4864/219931/3482/6653/2580/57724/23295/57617/30845/51479/23400/9842/22898/9146/65018/81609/22906/30849/29911/23339/64601/6293/79643/91782/374666/411/23163/164/56112/6272/9392/57679/201475/26985/8943/27092/51332/274/138050/63971/27183/3988/3312/64145/9737/55823/51542/55275/738/59283/55652/83547/8678/63894/3916/4534/84376/5660/388
GO:0046474	GO:0046474	glycerophospholipid biosynthetic process	193	0.407758681	1.559090533	0.000291724	0.005208549	0.004117603	8454	tags=47%, list=31%, signal=33%	5287/5297/8760/9600/3636/8897/5293/1609/84720/23396/8396/9110/5298/8394/9489/3707/57605/4952/22979/54872/23049/56623/84962/8776/145567/8398/27124/376497/30849/55697/3635/375133/9091/137964/51205/79837/9108/9807/79888/57153/51763/8527/57217/253558/472/8525/138429/200576/55650/5291/5338/65258/8867/3631/80055/81490/55224/1103/80271/8503/56894/5286/132001/129303/3931/23167/79143/23761/10162/5305/1055…
GO:0010977	GO:0010977	negative regulation of neuron projection development	132	0.450984069	1.663450346	0.00029324	0.005220986	0.004127435	5689	tags=37%, list=21%, signal=29%	2316/5802/55558/8831/9423/10498/406992/4038/401720/120114/10500/386724/157285/6585/2580/112755/56963/93650/407002/23258/25987/4756/6405/7143/112/5663/10013/8408/23251/1630/27124/10505/349667/9353/80031/2048/4193/57609/1809/23189/1942/9860/9139/25791/5793/5048/80128/59341/29956
GO:0061138	GO:0061138	morphogenesis of a branching epithelium	190	0.415635816	1.587192554	0.00029686	0.005270713	0.004166747	5187	tags=31%, list=19%, signal=25%	7422/5310/8642/4851/5361/1522/3911/9620/9231/4041/6299/5534/6714/1969/1499/64783/23129/2736/5727/25/10672/6608/6663/2131/54567/2022/5371/4323/284217/780/80000/10959/7855/1605/2263/80004/2737/170690/1435/4776/9953/6722/3611/30812/9353/9021/10818/55366/7482/7040/5629/8945/9955/1512/10413/8914/54903/2260
GO:0048008	GO:0048008	platelet-derived growth factor receptor signaling pathway	58	0.536273774	1.793839202	0.000304671	0.005379429	0.004252692	3638	tags=29%, list=13%, signal=25%	7422/4035/693223/10628/6714/407006/25/9026/55512/9564/868/867/9146/4643/5795/8879/1464
GO:0051961	GO:0051961	negative regulation of nervous system development	145	0.439450329	1.645795585	0.000304588	0.005379429	0.004252692	8352	tags=49%, list=31%, signal=34%	4851/5802/55558/8831/9423/1499/4038/4825/23500/10500/9746/6585/6497/6653/6663/56963/351/4204/4771/6405/7143/5663/657/10013/8408/1630/5080/4776/4152/9682/4763/10505/3196/56896/11221/80031/2048/64689/1495/7476/57609/7157/406957/7040/5629/283659/7832/6664/80128/29956/2624/9572/79727/2664/1620/9921/84504/23405/81559/393/2045/6049/9241/84376/869/374946/1949/5925/3475/65078/9693
GO:1990748	GO:1990748	cellular detoxification	124	-0.345929843	-1.644690803	0.000309873	0.005456166	0.004313356	5190	tags=35%, list=19%, signal=29%	2947/4504/84293/57016/847/2168/3048/9403/5743/54996/1719/10935/493869/9429/50506/2879/6582/9588/213/216/1193/26034/4258/2938/6649/10549/2950/241/2098/6280/2876/55829/5052/9446/948/7001/11315/4259/4257/25824/6647/7295/6415/84817
GO:0060078	GO:0060078	regulation of postsynaptic membrane potential	151	0.436710718	1.633431858	0.000312129	0.005480742	0.004332785	7786	tags=46%, list=29%, signal=33%	1742/407030/57555/266743/51738/2741/2899/50944/1813/1141/2901/7442/112755/351/4204/1143/54413/10497/116444/85358/1760/9294/1137/23316/1135/135/57465/54434/2550/1855/2185/2906/6543/2894/5590/207/1146/57596/2890/388135/7476/18/23542/2905/124925/1815/2563/2932/2902/6804/6547/5649/116443/285242/1136/10458/2030/2903/9127/4355/57502/2931/8898/409/3737/1138/5575/134/66000/869
GO:0035330	GO:0035330	regulation of hippo signaling	40	0.595579561	1.863654384	0.00032145	0.005582893	0.00441354	5764	tags=48%, list=21%, signal=37%	9231/6714/11113/4771/81788/55841/84962/29888/16/85369/57561/79817/8994/284086/9686/22941/6664/25843/23286
GO:0060606	GO:0060606	tube closure	83	0.491188428	1.717691001	0.000319306	0.005582893	0.00441354	5173	tags=40%, list=19%, signal=32%	23654/9968/9620/57216/23513/7249/5727/25/54910/27443/51684/6497/7042/4036/26160/56963/1856/2648/10959/2909/84678/10427/57167/131405/23552/55764/8463/6046/7040/10522/6491/5914/54903
GO:0001952	GO:0001952	regulation of cell-matrix adhesion	124	0.453587742	1.659222035	0.000320061	0.005582893	0.00441354	6897	tags=41%, list=25%, signal=31%	7422/50488/340485/6714/6548/182/7057/4088/25/100126351/7094/55966/4771/79834/57662/23332/4323/780/8861/1605/1435/3728/5795/2185/4763/5590/57669/23499/8751/9647/55920/6237/5747/23603/2932/8573/1613/5291/6376/2039/349633/54453/3175/2523/23122/7248/7414/7402/71/1845/604
GO:0031929	GO:0031929	TOR signaling	173	0.42346767	1.602879594	0.000320578	0.005582893	0.00441354	9150	tags=55%, list=34%, signal=37%	406976/23334/23274/57521/6714/84219/7249/729438/4144/2475/4864/8473/1609/201163/140775/9681/143686/117584/65018/2033/23251/8131/2768/23387/369/1497/1979/3091/6794/207/23367/220441/55846/2621/7107/9675/6196/472/6195/5562/7532/8986/2932/7375/84669/8239/55593/5649/83667/81929/55654/8550/23677/2021/54468/84861/54541/79727/84335/5292/3988/7248/79726/8444/79144/253260/57707/2931/26001/56834/23411/5566/…
GO:0001837	GO:0001837	epithelial to mesenchymal transition	192	0.408995169	1.563051807	0.00032995	0.005714949	0.004517937	5670	tags=32%, list=21%, signal=25%	286204/7422/693175/2316/4851/406941/23187/9231/79755/494328/693158/5534/407006/1499/283149/574480/2475/182/407007/84695/4088/80709/200734/153090/80139/55223/7042/2022/200558/23332/406934/9820/114990/1605/2263/8313/205717/23275/3091/57669/8751/7074/4040/84172/5747/406936/7040/2932/9444/1942/6949/7046/59349/2260/26508/4684/399473/84541/10155/4017/54756
GO:0042176	GO:0042176	regulation of protein catabolic process	370	0.368379155	1.467732477	0.000338656	0.005849852	0.004624584	7306	tags=37%, list=27%, signal=28%	5310/4035/3304/2316/139285/3303/20/257364/9827/147686/57805/4248/10869/4088/8473/56893/1454/153090/6653/4036/1263/4478/5045/143941/56963/351/114881/54972/1917/26259/56776/51343/57589/10444/101927423/91304/575/116986/868/23400/27352/23450/9146/5663/7466/9730/22954/65018/5582/8313/29979/1642/2768/1855/7917/26088/369/84900/55070/10221/207/79643/10533/85409/10273/79888/23163/29978/4193/84961/84236/55…
GO:1902117	GO:1902117	positive regulation of organelle assembly	88	0.501278745	1.76785402	0.000342511	0.005896551	0.004661501	6138	tags=41%, list=23%, signal=32%	6714/3064/23019/23130/9696/4926/1778/9727/9898/4478/57787/9924/8396/225689/57472/3297/2909/8408/112574/22954/10801/255967/79837/4076/401548/29899/10615/2932/6491/5601/6382/50807/90678/6624/9001/153241
GO:0016072	GO:0016072	rRNA metabolic process	262	-0.266073577	-1.412700187	0.00034321	0.005896551	0.004661501	3880	tags=23%, list=14%, signal=20%	120379/10799/79002/56915/55646/29960/11137/55299/55272/92342/51575/5036/55651/4809/29081/10969/6125/2971/404672/9014/5393/51602/84365/6217/6130/51367/10199/10412/9326/6209/51119/10200/51406/11224/23029/11340/55003/112495/6218/51504/6208/5303/2483/6201/10248/10438/6194/6154/6234/11157/102157402/55505/6165/6223/6202/6232/6155/6230/6129/6229/6227
GO:0002548	GO:0002548	monocyte chemotaxis	54	-0.442725941	-1.796259423	0.000347646	0.005956706	0.004709057	5167	tags=35%, list=19%, signal=29%	56833/6387/6355/6346/8600/1230/6283/2321/7941/3569/57402/6354/5196/301/6347/6223/644414/3146/245937
GO:0022411	GO:0022411	cellular component disassembly	443	0.354499237	1.419954915	0.000354935	0.0060653	0.004794906	8110	tags=40%, list=30%, signal=29%	4035/10297/23274/10985/285590/6712/79443/57701/23098/2852/10524/8289/146909/84687/6709/1291/57482/4318/27443/9922/56893/10783/9181/51409/347240/2580/57724/1263/5045/57553/140775/57466/440193/55201/65125/11078/2022/23332/4323/22828/3915/4324/24144/780/1639/8729/3297/9711/196528/10013/65094/170689/10300/5830/3480/11132/29979/6314/2314/119/102/4313/30849/124602/9682/64601/6597/488/5578/5976/6711/494…
GO:0030049	GO:0030049	muscle filament sliding	14	-0.749803689	-2.077103145	0.000361864	0.006167176	0.004875443	5321	tags=79%, list=20%, signal=63%	7168/4607/4622/4624/4620/140465/4626/4637/7139/7134/4632
GO:0010667	GO:0010667	negative regulation of cardiac muscle cell apoptotic process	36	0.602864652	1.862633294	0.00036677	0.006217535	0.004915255	3806	tags=25%, list=14%, signal=22%	406976/4851/406900/55626/8996/3297/407034/5170/5514
GO:0090287	GO:0090287	regulation of cellular response to growth factor stimulus	376	0.370276125	1.477095326	0.000366301	0.006217535	0.004915255	6797	tags=35%, list=25%, signal=27%	574408/286204/406976/7422/4851/442913/407050/406941/3303/407030/693158/23090/4853/406992/79652/1499/406932/406890/6868/283149/7448/8425/7057/406899/4926/4088/8473/25/55662/1387/200734/494323/153090/25865/6497/405/80139/6653/4036/79595/201163/56963/9110/55959/493/2022/83891/406934/2201/4756/390598/26999/63893/114990/57154/2887/28996/81792/79812/9289/9146/100187716/25960/2033/6091/2734/5170/406881/…
GO:0008593	GO:0008593	regulation of Notch signaling pathway	105	0.473082612	1.701117965	0.000372419	0.006296553	0.004977722	5034	tags=36%, list=19%, signal=30%	3996/4851/3955/6714/92714/406994/182/57178/157285/55662/408/7042/11060/54567/4323/8924/6721/23509/100187716/55343/81619/56339/6091/102/55589/3714/207/4846/1840/6774/388677/28514/9148/22848/22905/9139/10413/51006
GO:0072523	GO:0072523	purine-containing compound catabolic process	154	0.42619027	1.598693143	0.000373612	0.006300015	0.004980459	8139	tags=44%, list=30%, signal=31%	5214/3099/57521/221937/26330/9759/6714/2475/23098/2821/5209/1291/8473/3939/226/5143/28964/230/405/201163/351/23417/339123/22978/3607/5663/215/3098/2033/55526/2023/4967/3091/5211/6774/3643/2026/51816/5562/863/10846/5152/5236/390916/5230/7167/441531/54541/55753/5315/7498/3988/128486/9611/3101/5566/9583/5150/1806/79147/5138/5151/5465/79873/5213/64223/5141
GO:0046578	GO:0046578	regulation of Ras protein signal transduction	49	0.558414311	1.810103498	0.000375202	0.006310118	0.004988445	4767	tags=39%, list=18%, signal=32%	4851/8831/4853/6714/153090/7042/201163/2305/8216/3707/1435/10603/9927/4763/22821/440730/2048/8301/85360
GO:0072073	GO:0072073	kidney epithelium development	153	0.439857836	1.648174236	0.000398885	0.006655747	0.005261682	7679	tags=43%, list=28%, signal=31%	7422/5310/8642/4851/3911/6299/4853/1499/3913/182/5420/4088/5727/6608/171023/2131/3976/65266/9244/80000/2263/4643/2737/170690/9953/79192/3611/30812/1497/9353/84445/5455/28514/55366/7482/7040/10220/4091/5914/9955/10413/6382/2260/26508/55083/8842/5076/1739/26249/4609/64412/5915/1910/4087/28999/25959/4089/2043/5979/6580/9863/2045/5087/9241/6662/2302
GO:1903828	GO:1903828	negative regulation of protein localization	223	0.394887149	1.522741841	0.000398414	0.006655747	0.005261682	5536	tags=33%, list=20%, signal=26%	406976/768218/407050/407031/257364/51738/2475/25885/1813/51684/3667/9727/26056/351/11060/65125/90007/406915/65266/4756/2775/137886/10959/23245/26297/56623/2810/8326/353500/4763/64771/56957/207/58476/30851/5211/11261/84445/51763/166614/1495/9647/2781/51715/8301/9258/2150/6720/8650/64285/64114/26524/8609/7040/1445/80223/4130/1815/56246/6248/6047/2932/10391/5905/150/23327/9113/89958/1025/1213/3745/3…
GO:0042742	GO:0042742	defense response to bacterium	329	-0.262685823	-1.465466698	0.000397923	0.006655747	0.005261682	6122	tags=36%, list=23%, signal=28%	400830/3586/6407/5225/1401/164237/641517/728/55576/406955/5266/3346/613211/25818/2243/1673/6338/6590/56169/5919/140881/338376/22861/85569/3929/7097/90070/56833/10333/6035/130120/7099/285195/1755/117285/51552/57151/4153/64127/140683/84659/2207/7432/9971/51316/7369/81035/6372/3934/6283/6364/10406/646627/6406/11005/245939/3575/3593/7098/834/2633/245932/2634/6038/354/245930/57379/57115/567/837/284110…
GO:0090130	GO:0090130	tissue migration	105	0.472513183	1.699070401	0.00040324	0.006710836	0.005305232	7663	tags=50%, list=28%, signal=36%	5335/494328/25930/6714/407006/6239/83481/2475/23500/407007/4318/9922/56413/153090/7042/59/23332/5467/1793/10013/8660/29941/5585/11221/3091/57669/411/23499/51466/9647/7016/23328/5747/23603/5629/23189/6869/1512/659/5793/3675/23122/3640/8754/9839/4163/25959/4089/2196/51094/5581/80005/6662
GO:0050885	GO:0050885	neuromuscular process controlling balance	55	0.5480305	1.81019075	0.000404367	0.006712078	0.005306214	7192	tags=49%, list=26%, signal=36%	613/1742/57555/50944/4647/25/8506/351/64072/8925/85358/7143/2055/2548/16/57338/111/1200/2905/340784/5048/2760/84502/84504/23230/4762/7988
GO:0001704	GO:0001704	formation of primary germ layer	132	0.447242105	1.649648149	0.000413541	0.006846526	0.005412501	5991	tags=36%, list=22%, signal=28%	286204/1289/1969/4627/1499/7448/1294/23135/2821/4088/1291/4318/27245/4771/4323/79798/4324/2263/2132/657/2335/4313/3196/6722/642658/1284/4838/23275/3678/57669/2139/3679/60412/8324/6886/1303/659/57045/2260/1290/5076/3688/9421/3675/1843/90/1846/8312
GO:0050768	GO:0050768	negative regulation of neurogenesis	138	0.443104762	1.647487555	0.000415359	0.006858801	0.005422205	8584	tags=51%, list=32%, signal=35%	4851/5802/55558/8831/9423/1499/4038/4825/23500/10500/6585/6497/6653/6663/56963/4204/4771/6405/7143/5663/657/10013/8408/1630/5080/4776/4152/9682/4763/10505/3196/56896/11221/80031/2048/64689/1495/7476/57609/7157/406957/7040/5629/283659/7832/6664/80128/29956/2624/9572/79727/2664/1620/9921/84504/23405/81559/393/2045/6049/9241/84376/374946/1949/5925/3475/65078/9693/6833/4133
GO:0051656	GO:0051656	establishment of organelle localization	479	0.348557292	1.398142503	0.000419052	0.006901901	0.005456278	7810	tags=39%, list=29%, signal=28%	5310/3996/161424/9423/9919/3619/3064/23513/8938/4627/9846/1499/547/79443/7109/29109/10524/9696/4647/10079/23265/4926/79567/6585/1778/434/26958/80179/5293/26086/55512/25777/81/23353/9700/84823/3798/4204/55201/56776/357/23233/8517/23025/136/23332/10497/55327/10312/26115/1639/83696/225689/283489/199953/8729/137886/10959/84501/867/23400/9146/51112/10814/5663/10013/22820/65018/5080/22906/79998/23299/1…
GO:0006887	GO:0006887	exocytosis	355	0.371864618	1.479541388	0.000421591	0.006925834	0.005475198	6693	tags=34%, list=25%, signal=26%	3996/4851/613/79363/23513/255057/8938/4627/9846/9783/10079/23265/2901/399979/80725/127833/5293/28964/219931/26056/112755/55362/55512/57617/80331/57553/140775/9066/23396/23233/23025/140730/136/23332/10497/55327/9912/9498/2775/9751/867/282808/23400/9146/10814/5663/8541/5582/200081/9145/10675/1855/5127/9024/5170/8941/488/6853/56848/112476/149371/85409/374666/192683/64780/55770/164/57799/8448/7476/11…
GO:0031122	GO:0031122	cytoplasmic microtubule organization	65	0.526526632	1.778324956	0.00043134	0.007067766	0.005587402	6138	tags=42%, list=23%, signal=32%	85378/7461/4926/1778/7094/1263/26160/11076/440193/283234/25999/23332/122060/10300/1855/10426/29911/124602/27229/11261/23189/5048/1739/59341/84056/8312/153241
GO:0021700	GO:0021700	developmental maturation	348	0.37090547	1.475558271	0.000439134	0.007177031	0.005673781	5949	tags=30%, list=22%, signal=23%	7422/8642/375790/2068/1742/9855/5364/8938/1499/23544/11173/4825/7059/6261/50944/55908/8482/6900/2261/399979/8506/10507/153090/7042/6663/351/4204/54760/57549/558/2131/23774/27161/144347/22883/8399/7855/1605/81792/10013/26057/8314/81609/149986/4776/4313/64131/2185/994/8941/11057/65010/4763/473/137964/30812/645811/535/3091/56975/5798/1001/30819/1901/164/388552/8301/6461/6886/9148/23294/4882/29882/70…
GO:0008286	GO:0008286	insulin receptor signaling pathway	129	0.445042873	1.638253642	0.000443617	0.007231746	0.005717036	7406	tags=47%, list=27%, signal=35%	2844/6714/9640/7249/406895/1291/8473/3667/6464/6653/23235/8396/143686/9564/208/2887/27019/51043/5296/3480/9361/8660/10603/5795/5170/5590/1979/79837/207/10580/30837/9021/10999/23516/51763/3643/5894/6720/2549/5594/5562/23189/57727/2932/5164/8412/151176/8503/5286/10458/5305/4303/5970/23371/3416/2931/5166/23411/2308/51094/252983
GO:1903825	GO:1903825	organic acid transmembrane transport	157	0.41453874	1.556762814	0.000447348	0.007273967	0.005750413	9176	tags=52%, list=34%, signal=34%	9123/80727/23539/4363/206358/126321/6533/7057/222642/8140/4036/57190/32/6573/222962/1375/208/2055/5663/215/1374/6541/56301/201232/8660/376497/387254/6513/8864/23169/6536/9057/55144/207/6535/94015/124565/56262/10057/9962/10991/3688/9963/79751/8884/81034/6506/80131/124935/6510/118980/10998/54407/11136/9152/54896/9122/23507/151473/113235/162515/83884/94081/7957/2180/6566/121260/84230/1376/3766/6511/…
GO:0044331	GO:0044331	cell-cell adhesion mediated by cadherin	50	0.568792971	1.849241104	0.00046323	0.00751305	0.00593942	4103	tags=34%, list=15%, signal=29%	7422/4851/10893/10076/1002/1500/144100/8728/64403/4301/28316/54825/64405/1001/7082/9647/1009
GO:0044380	GO:0044380	protein localization to cytoskeleton	66	0.519378024	1.759935046	0.000466198	0.007542	0.005962307	8568	tags=55%, list=32%, signal=37%	26005/84687/4926/286077/25/9727/55722/57787/283489/137886/9903/11190/22994/1855/11259/23386/22919/7798/4130/10615/2932/6491/4281/55125/10634/1453/146057/3192/9851/23636/22924/84376/58489/51104/55917/81610
GO:0009144	GO:0009144	purine nucleoside triphosphate metabolic process	245	-0.282728798	-1.494038413	0.000470123	0.007586235	0.005997276	3344	tags=26%, list=12%, signal=23%	5169/51024/513/132/267020/3356/2027/572/84676/1716/4698/4696/7345/93974/5901/2987/402/120892/6392/318/4832/517/3458/4702/515/4700/4710/51079/6390/4718/4714/4729/8382/4711/522/4726/54539/4716/518/4713/4701/4717/4695/4626/4709/539/126328/10632/4830/55967/7114/4706/4715/9551/10476/4724/4712/4725/4708/516/521/4694/4707
GO:1904861	GO:1904861	excitatory synapse assembly	41	0.588703346	1.848074498	0.000488073	0.007856005	0.006210542	6092	tags=49%, list=22%, signal=38%	5802/57524/23654/57555/9746/57622/85358/9379/94030/23380/2185/7476/64101/389941/9113/22865/2260/5649/5789/78999
GO:0000077	GO:0000077	DNA damage checkpoint signaling	131	0.445752807	1.643502935	0.0004932	0.007918537	0.006259977	8137	tags=47%, list=30%, signal=33%	197342/118471/84444/79791/57805/55367/9344/9656/1263/90381/51343/5371/55159/3364/9894/23476/8720/135458/835/25896/5514/4193/9675/7157/163859/4582/472/8525/84446/27339/60561/1112/5883/2074/1026/1407/7158/1869/5591/11329/80185/10116/57646/54584/146956/84126/144455/4303/51149/545/10769/80279/5347/1017/8555/25988/440275/8451/80198/55544/26270
GO:0034331	GO:0034331	cell junction maintenance	48	0.552462947	1.787027902	0.000499929	0.008006405	0.00632944	5501	tags=42%, list=20%, signal=33%	8927/57555/8831/55765/25861/50944/8506/57662/144100/55243/1639/91584/7082/2150/6272/23085/3801/22941/5864/1739
GO:1901343	GO:1901343	negative regulation of vasculature development	164	0.420307581	1.58492876	0.000507696	0.008110419	0.006411668	5419	tags=31%, list=20%, signal=25%	664616/574408/406929/3339/407031/406900/407030/406961/1969/22846/407006/406999/1499/406994/51738/407007/7057/100126351/576/494323/153090/6464/7042/4204/10218/493/5371/693225/575/5797/26523/9146/407034/23251/4763/154796/1284/29924/2969/55810/407041/406948/22905/57556/1870/9444/56999/6558/5230/406911/5291
GO:0042693	GO:0042693	muscle cell fate commitment	17	-0.682790853	-2.026840913	0.000514193	0.008193659	0.006477474	5262	tags=71%, list=19%, signal=57%	6910/9096/6926/7490/4654/2255/89780/4617/4208/4656/4633/4618
GO:0006661	GO:0006661	phosphatidylinositol biosynthetic process	113	0.464904245	1.682033468	0.000518466	0.008241148	0.006515016	6973	tags=46%, list=26%, signal=34%	5287/5297/9600/3636/8897/5293/84720/23396/8396/9110/5298/8394/3707/57605/4952/22979/54872/23049/56623/8776/145567/27124/376497/30849/55697/3635/375133/9091/79837/9108/9807/51763/57217/472/138429/200576/55650/5291/65258/8867/3631/80055/80271/8503/5286/129303/23167/79143/5305/64924/8898/84302
GO:0007626	GO:0007626	locomotory behavior	212	0.39469387	1.519418815	0.000532805	0.008448012	0.006678552	7393	tags=42%, list=27%, signal=31%	20/1742/57555/238/114781/2475/2741/3218/1813/460/4864/6900/1141/148523/463/9215/9112/28964/351/4204/347148/1143/89797/64072/2775/7143/28996/29801/2055/2548/2788/135/321/114/4909/25946/2906/80208/57561/1497/23259/111/320/80243/2890/9293/18/9099/894/6886/124925/1815/84152/2916/10499/2571/27429/57679/9698/2019/22941/5048/6531/5649/1826/372/57731/6905/1958/1827/1267/5194/1136/7248/4211/1621/23230/163…
GO:0016525	GO:0016525	negative regulation of angiogenesis	160	0.425646817	1.597458025	0.000537848	0.008506814	0.006725037	5419	tags=31%, list=20%, signal=25%	664616/574408/406929/3339/407031/406900/407030/406961/1969/22846/407006/406999/1499/406994/51738/407007/7057/100126351/576/494323/153090/6464/7042/4204/493/5371/693225/575/5797/26523/9146/407034/23251/4763/154796/1284/29924/2969/55810/407041/406948/22905/57556/1870/9444/56999/6558/5230/406911/5291
GO:0050919	GO:0050919	negative chemotaxis	47	0.569508482	1.826998594	0.000558118	0.008770667	0.006933626	4704	tags=43%, list=17%, signal=35%	55558/9423/10501/10500/8482/54910/6585/10507/54437/57715/6405/91584/6091/10505/9353/80031/10509/8828/57556/6586
GO:1902893	GO:1902893	regulation of miRNA transcription	76	0.501594947	1.739222801	0.000560757	0.008770667	0.006933626	6026	tags=46%, list=22%, signal=36%	7422/4854/4853/9612/57591/4088/7042/351/4775/5467/57473/6721/657/5080/4776/57496/6722/6597/8061/3091/6774/7157/6720/2353/7040/3725/4804/4091/5914/2309/7015/2624/4609/7003/1958
GO:0032456	GO:0032456	endocytic recycling	87	0.475447751	1.673696148	0.000560985	0.008770667	0.006933626	6928	tags=44%, list=26%, signal=33%	25930/85377/23513/22853/10079/9727/6653/57724/30845/392/9110/79778/9912/9146/157680/81609/80852/23339/84440/6293/401548/374666/10311/54520/30844/57182/10938/57020/84079/201475/65009/143187/57706/10228/29934/55275/2060/738
GO:0048736	GO:0048736	appendage development	186	0.411501287	1.569058546	0.000561411	0.008770667	0.006933626	7897	tags=44%, list=29%, signal=31%	4851/5362/344191/1954/4041/79363/6299/4853/1499/5089/26005/4038/9742/1291/5727/1387/9215/6497/7042/26160/80144/2648/2131/2201/51222/6468/257/2583/2263/221833/5663/657/2737/2768/57167/642658/64327/54542/1889/55764/7476/126695/57728/50515/23288/4882/100131390/5914/659/775/2019/79412/54903/2260/7704/64093/140467/91461/27077/7547/84133/5915/10018/51542/56603/4669/65057/83999/4089/5469/341640/29985/50…
GO:0060173	GO:0060173	limb development	186	0.411501287	1.569058546	0.000561411	0.008770667	0.006933626	7897	tags=44%, list=29%, signal=31%	4851/5362/344191/1954/4041/79363/6299/4853/1499/5089/26005/4038/9742/1291/5727/1387/9215/6497/7042/26160/80144/2648/2131/2201/51222/6468/257/2583/2263/221833/5663/657/2737/2768/57167/642658/64327/54542/1889/55764/7476/126695/57728/50515/23288/4882/100131390/5914/659/775/2019/79412/54903/2260/7704/64093/140467/91461/27077/7547/84133/5915/10018/51542/56603/4669/65057/83999/4089/5469/341640/29985/50…
GO:0009205	GO:0009205	purine ribonucleoside triphosphate metabolic process	238	-0.276577819	-1.437667618	0.000563173	0.008776688	0.006938385	3344	tags=25%, list=12%, signal=22%	5169/51024/513/267020/3356/2027/572/84676/4698/4696/7345/93974/5901/402/120892/6392/318/4832/517/3458/4702/515/4700/4710/51079/6390/4718/4714/4729/8382/4711/522/4726/54539/4716/518/4713/4701/4717/4695/4626/4709/539/126328/10632/4830/55967/7114/4706/4715/9551/10476/4724/4712/4725/4708/516/521/4694/4707
GO:0016311	GO:0016311	dephosphorylation	217	0.394752604	1.521745572	0.00056823	0.008833892	0.006983608	9110	tags=50%, list=34%, signal=33%	5802/6305/5792/25930/5528/6714/10076/23293/9858/10106/3636/8897/23381/93650/85464/9110/9150/5799/5797/132160/56623/1850/8776/54434/10454/5795/994/3635/11221/6794/9108/79948/64748/11261/51763/9647/80824/3632/11099/64759/1849/8945/5784/54893/10903/54961/5519/160760/5793/9887/3633/5794/26469/23291/5796/57460/8867/5526/84867/1843/5789/1846/151742/5536/5494/5782/54545/28227/22843/100289187/23371/66036…
GO:0030534	GO:0030534	adult behavior	151	0.426971228	1.59700318	0.000577945	0.008963063	0.007085724	7497	tags=45%, list=28%, signal=33%	57555/238/9455/221935/9369/85446/6712/114781/51738/2741/50944/3218/1813/4864/6900/1141/434/351/4204/1143/54413/114798/5079/85358/9379/28996/1137/2055/26050/23385/4909/2912/2906/582/1497/10919/80243/18/894/124925/1815/84152/27429/9698/2019/22941/5048/285671/27253/372/6506/57731/6905/181/1267/1136/7248/1621/23230/163175/4669/23287/57502/409/2043/2636/4097/1138
GO:0097237	GO:0097237	cellular response to toxic substance	134	-0.325928707	-1.581901508	0.000583915	0.009011801	0.007124253	5190	tags=34%, list=19%, signal=27%	2947/4504/84293/57016/847/2168/3048/9403/5743/54996/1719/10935/493869/9429/50506/2879/6582/9588/213/216/1193/26034/4258/2938/6649/10549/2950/241/2098/6280/2876/55829/5052/9446/948/7001/11315/4259/4257/25824/6647/1545/7295/6415/84817
GO:0071375	GO:0071375	cellular response to peptide hormone stimulus	320	0.375301457	1.482627783	0.000582914	0.009011801	0.007124253	7406	tags=37%, list=27%, signal=27%	2844/2195/6714/9640/632/7249/6548/2875/51738/4825/2475/2852/406895/1291/8473/57492/23038/3667/10014/6464/1395/6653/23235/7297/64900/8396/6667/5829/143686/9564/7391/3297/208/2887/112/3164/27019/51043/5296/3480/11132/114/5080/9361/55625/8660/376497/10603/5795/4641/5170/65010/55777/5578/5590/1979/79837/207/10580/30837/9021/29904/10999/23516/51763/2890/6774/6778/3643/4193/23191/5894/55667/6720/5747/2…
GO:0006109	GO:0006109	regulation of carbohydrate metabolic process	192	0.402496379	1.538215461	0.000585711	0.009017685	0.007128905	5554	tags=32%, list=20%, signal=25%	57521/221937/26330/117/9759/6714/406992/2875/2475/2852/406895/160/8473/3667/4485/1609/28964/405/55512/201163/351/23417/32/2648/90007/339123/5165/208/3607/2887/5663/23178/2033/1642/8660/55657/10776/3091/5163/6794/207/10580/51763/6774/3643/7157/10295/5562/7040/863/10499/8445/2932/85414/5164/1407/5903/1213/151176/89801/83667
GO:0016051	GO:0016051	carbohydrate biosynthetic process	205	0.40131719	1.542453333	0.000592265	0.009096618	0.007191305	6090	tags=34%, list=22%, signal=27%	3340/117/2875/2852/2821/8708/406895/160/8509/8473/3667/4485/1609/230/3038/55512/2648/2131/208/2887/2132/23178/2033/1642/8660/51363/55657/5091/2023/8864/10776/55501/6794/207/10580/10317/2524/200186/23516/51763/3643/2026/50515/84750/7040/6487/8445/2932/2997/9486/6483/5164/1407/5236/5903/30815/1213/8908/5230/7167/2683/151176/89801/83667/467/9572/2542/2527/1196/2523
GO:0007178	GO:0007178	cell surface receptor protein serine/threonine kinase signaling pathway	418	0.357495099	1.429574923	0.000594909	0.009115268	0.007206049	7761	tags=39%, list=29%, signal=28%	286204/406976/4035/4851/442913/407050/3303/407030/619552/23090/1954/4853/6714/406992/406932/406890/6868/283149/406994/8425/7057/406899/4926/4088/406959/8473/25/57178/1387/200734/494323/6497/80139/6653/7042/55512/4036/79595/201163/57190/5045/56963/9110/23144/2131/5829/2022/5371/56926/83891/406934/2201/25970/4756/390598/63893/114990/57154/28996/91/657/2033/4054/93/10454/2734/285704/5170/406881/2226…
GO:0035850	GO:0035850	epithelial cell differentiation involved in kidney development	49	0.550442758	1.784263661	0.000599728	0.009167063	0.007246995	2586	tags=29%, list=10%, signal=26%	4851/6299/4853/1499/3913/182/5420/4318/6608/59/171023/2131/3976/4643
GO:0048013	GO:0048013	ephrin receptor signaling pathway	51	0.562245434	1.83809273	0.000603782	0.009206957	0.007278533	8458	tags=59%, list=31%, signal=41%	6714/1969/574480/4318/28964/2049/8997/2050/4313/6760/2048/8874/7074/5747/23294/2047/1942/25791/1947/1943/8440/2051/26037/5921/2043/2045/1946/1949/8851/5058
GO:0048705	GO:0048705	skeletal system morphogenesis	229	0.389517938	1.504982741	0.000608966	0.009263847	0.007323508	8042	tags=40%, list=30%, signal=29%	7422/5310/9968/3911/3340/1954/1101/4041/1499/7059/9742/3218/3636/4088/2261/4209/6497/55512/7703/2131/85301/25987/4323/5079/2201/649/144347/648/257/2263/2132/5663/2737/8313/4054/93/4313/2734/6781/642658/4838/8879/23314/3214/22856/7476/51715/3373/57728/50515/79065/4882/7040/1112/5914/9249/659/7046/2260/249/3219/6664/871/1739/3216/2355/59341/4665/3211/3232/54/5915/56603/4087/3201/4762/875/3213/3233/…
GO:0060074	GO:0060074	synapse maturation	40	0.581755486	1.820396859	0.00061534	0.009320485	0.007368283	5681	tags=42%, list=21%, signal=34%	23544/50944/8482/8506/153090/57549/27161/22883/81609/4776/9148/29882/124925/5064/26470/5649/22839
GO:1903305	GO:1903305	regulation of regulated secretory pathway	123	0.442672305	1.61587043	0.000615614	0.009320485	0.007368283	6328	tags=37%, list=23%, signal=29%	4851/613/255057/8938/9846/9783/127833/28964/57617/9066/140730/136/9498/5582/10675/1855/5170/8941/488/6853/56848/192683/64780/164/8448/7476/84961/2150/9545/84258/84106/150/6804/22987/5864/376267/8573/143425/3745/2624/23208/6812/9581/57586/673/11126
GO:0008306	GO:0008306	associative learning	90	0.477955236	1.686297874	0.000634303	0.009580678	0.007573978	6611	tags=46%, list=24%, signal=35%	8831/109/50944/10347/1813/1141/25/143941/351/4204/27087/7143/2055/4763/6722/196500/1497/3091/23259/4885/2890/2353/4130/84446/84152/60626/2902/6869/65009/7832/22941/64084/5649/3688/85461/338811/673/7248/2903/64478/1621
GO:2000181	GO:2000181	negative regulation of blood vessel morphogenesis	162	0.421063	1.58414745	0.000636534	0.009591644	0.007582647	5419	tags=31%, list=20%, signal=25%	664616/574408/406929/3339/407031/406900/407030/406961/1969/22846/407006/406999/1499/406994/51738/407007/7057/100126351/576/494323/153090/6464/7042/4204/493/5371/693225/575/5797/26523/9146/407034/23251/4763/154796/1284/29924/2969/55810/407041/406948/22905/57556/1870/9444/56999/6558/5230/406911/5291
GO:1903706	GO:1903706	regulation of hemopoiesis	430	0.351200526	1.40517132	0.000640381	0.009626861	0.007610487	7304	tags=35%, list=27%, signal=26%	8367/8360/3304/8365/3303/57521/407030/8368/8366/4853/27154/407006/1499/632/64783/55626/2475/182/407007/10524/3218/8289/84695/9580/2736/64410/25/57178/2064/57492/8993/26013/7071/405/939/140685/2175/6932/7862/2648/558/23774/3976/4323/161882/6522/3707/8861/3297/91/7538/8294/55274/196528/2737/4920/2033/51043/8359/169200/56339/1435/23476/2185/29102/8363/3635/4763/51621/6597/10401/5578/5590/11221/54542…
GO:0010761	GO:0010761	fibroblast migration	55	0.538686504	1.779326746	0.000649017	0.009733722	0.007694966	6160	tags=42%, list=23%, signal=32%	5339/7145/9219/7057/10672/59/5371/8394/199953/117584/2768/3611/8879/207/8874/55920/5747/23603/7040/3688/114757/2039/673
GO:0072009	GO:0072009	nephron epithelium development	123	0.440958595	1.609614936	0.00066649	0.00997232	0.007883589	5663	tags=33%, list=21%, signal=26%	7422/5310/8642/4851/3911/6299/4853/1499/3913/182/5420/5727/6608/171023/2131/3976/65266/80000/4643/2737/170690/9953/79192/3611/30812/1497/84445/5455/28514/55366/7482/7040/9955/10413/26508/55083/8842/5076/1739/26249
GO:0030166	GO:0030166	proteoglycan biosynthetic process	65	0.515595551	1.741405618	0.000685622	0.010234556	0.008090899	5220	tags=42%, list=19%, signal=34%	54480/3340/1499/64132/8509/79690/2137/2131/27087/9394/2134/2132/9469/51363/9953/64131/9917/79586/124583/55501/22856/92370/50515/9955/9486/659/126792
GO:0043534	GO:0043534	blood vessel endothelial cell migration	181	0.409534205	1.55180647	0.000687356	0.010236468	0.00809241	3701	tags=28%, list=14%, signal=24%	664616/574408/406976/7422/4851/406941/5335/407037/406943/619552/574501/1969/406992/22846/407006/4627/6868/406994/406921/7057/25/100126351/494323/10014/25865/100423036/4204/6667/493/54567/693225/3162/79812/3164/2050/574434/6091/3728/51564/2185/5170/406881/4763/6722/154796/5578/949/9353/3091/207/4846
GO:0030522	GO:0030522	intracellular receptor signaling pathway	380	0.355743623	1.419277128	0.000689918	0.010250667	0.008103635	8384	tags=40%, list=31%, signal=28%	3304/8085/5802/3303/100616403/55765/4330/10498/6714/9612/100126333/23019/1399/2852/7182/8473/57178/23151/405/57724/57617/57787/81/1408/5187/84498/6573/171023/6256/5165/5371/5467/10013/26057/3164/2033/5094/55666/29979/23369/10454/55625/55128/25921/81570/6597/23081/4838/2649/23180/57658/5585/10626/10612/207/6397/90268/114609/3551/9745/10392/5740/79671/6774/197358/6294/2150/6720/55818/3665/5594/7903…
GO:0042220	GO:0042220	response to cocaine	57	0.524161669	1.750045536	0.000695073	0.010303246	0.008145201	5943	tags=46%, list=22%, signal=36%	9455/221935/745/1813/1141/10014/23237/4204/8128/2912/2185/4152/1268/10919/1788/2890/4193/7074/18/9343/1815/84152/2019/6531/27092/6506
GO:0000353	GO:0000353	formation of quadruple SL/U4/U5/U6 snRNP	10	-0.792623381	-1.991727124	0.000709144	0.010412061	0.008231225	1520	tags=40%, list=6%, signal=38%	26832/26834/26835/26831
GO:0000365	GO:0000365	mRNA trans splicing, via spliceosome	10	-0.792623381	-1.991727124	0.000709144	0.010412061	0.008231225	1520	tags=40%, list=6%, signal=38%	26832/26834/26835/26831
GO:0045291	GO:0045291	mRNA trans splicing, SL addition	10	-0.792623381	-1.991727124	0.000709144	0.010412061	0.008231225	1520	tags=40%, list=6%, signal=38%	26832/26834/26835/26831
GO:0008347	GO:0008347	glial cell migration	63	0.521318955	1.752769719	0.000713579	0.010412061	0.008231225	5689	tags=43%, list=21%, signal=34%	9423/23513/407006/1499/1399/407007/57178/153090/7042/25777/23353/4323/9289/23380/482/2737/1435/8941/4763/1464/30837/7074/6237/5048/6376/5649/29956
GO:2000179	GO:2000179	positive regulation of neural precursor cell proliferation	64	0.520240716	1.751427996	0.000712692	0.010412061	0.008231225	6407	tags=42%, list=24%, signal=32%	7422/2316/4851/1499/57540/1813/63925/6608/4036/6663/54567/284403/9289/2737/5080/8326/60484/1463/3091/5629/3642/6376/3688/404037/50937/57165/23440
GO:0035418	GO:0035418	protein localization to synapse	89	0.486408387	1.716045607	0.000708925	0.010412061	0.008231225	9144	tags=57%, list=34%, signal=38%	8927/1742/57555/23513/23162/59284/50944/9746/8473/2064/112755/3798/9254/9912/2239/375323/22883/9379/1605/102/1855/80852/5590/7476/29899/2905/389941/4130/10082/22865/5649/1739/112936/3800/10458/2903/2066/1741/66000/9456/23096/51104/56850/4884/40/4289/7189/4137/9378/11004/6780
GO:0019362	GO:0019362	pyridine nucleotide metabolic process	172	0.410783465	1.55295164	0.000715482	0.010412061	0.008231225	6553	tags=36%, list=24%, signal=28%	5214/3099/57521/221937/23729/26330/9759/6714/2475/23098/65220/2821/5209/1291/8473/554235/3939/226/28964/230/405/201163/351/55191/32/339123/9563/3607/5663/3098/2033/55526/23171/9390/5091/2023/4967/3091/25819/5211/5740/6774/3643/8514/7157/2026/5562/863/5236/23498/23057/5230/7167/441531/349565/54541/55753/23530/5315/3988/2232/133686
GO:0046496	GO:0046496	nicotinamide nucleotide metabolic process	172	0.410783465	1.55295164	0.000715482	0.010412061	0.008231225	6553	tags=36%, list=24%, signal=28%	5214/3099/57521/221937/23729/26330/9759/6714/2475/23098/65220/2821/5209/1291/8473/554235/3939/226/28964/230/405/201163/351/55191/32/339123/9563/3607/5663/3098/2033/55526/23171/9390/5091/2023/4967/3091/25819/5211/5740/6774/3643/8514/7157/2026/5562/863/5236/23498/23057/5230/7167/441531/349565/54541/55753/23530/5315/3988/2232/133686
GO:0032231	GO:0032231	regulation of actin filament bundle assembly	106	0.468106857	1.68231168	0.000718353	0.010430028	0.008245429	6542	tags=38%, list=24%, signal=29%	406929/2316/406941/116985/7840/6548/2475/29109/50944/4088/25/55160/23370/3984/4771/5829/23332/85358/114822/5296/154796/7082/55616/1901/51763/51466/9647/7016/9639/10391/6869/7046/6376/10163/7454/673/22843/23122/7248/71
GO:0032984	GO:0032984	protein-containing complex disassembly	254	0.382585588	1.490536086	0.000720076	0.010431289	0.008246426	8377	tags=44%, list=31%, signal=31%	10297/23274/6712/79443/57701/8289/146909/84687/6709/57482/56893/9181/51409/347240/2580/57724/57553/140775/57466/440193/55201/65125/11078/23332/22828/24144/9711/196528/10013/65094/10300/5830/3480/29979/6314/2314/119/30849/124602/64601/6597/488/5976/6711/4943/29767/79643/91782/6602/29904/7141/64780/5192/6840/3643/2150/6455/4130/25851/9793/2932/84340/9948/50853/29765/4281/79929/327/1213/6603/83743/8…
GO:0099054	GO:0099054	presynapse assembly	50	0.56045835	1.822143857	0.000729413	0.01054258	0.008334406	8043	tags=56%, list=30%, signal=39%	8927/57555/79414/4038/9746/266727/351/54413/114798/2239/94030/26050/10160/1855/1981/84631/7476/22865/27253/8321/5789/78999/22829/57502/84628/869/382/1949
GO:0051492	GO:0051492	regulation of stress fiber assembly	94	0.473578239	1.683152295	0.000736623	0.010592063	0.008373525	6542	tags=38%, list=24%, signal=29%	406929/406941/116985/7840/6548/2475/29109/4088/25/55160/23370/3984/4771/5829/23332/114822/5296/154796/7082/55616/1901/51763/51466/9647/7016/9639/10391/6869/7046/10163/7454/673/22843/23122/7248/71
GO:0007033	GO:0007033	vacuole organization	234	0.391265272	1.513123121	0.000737822	0.010592063	0.008373525	6801	tags=37%, list=25%, signal=28%	5287/23503/55626/2475/23130/4647/8897/94241/57533/23241/219931/201163/57617/19/140775/9066/89781/8396/2131/987/5298/10312/137886/2583/57154/23400/2055/5663/8408/112574/2548/22954/65018/84286/29979/89849/55102/8720/29911/9927/64601/488/80208/23341/535/79837/79643/339122/91782/10533/58476/401548/80317/411/2048/7030/10919/29978/9776/51715/9531/1200/79065/4882/472/84971/55054/200576/25989/3257/9897/9…
GO:0048562	GO:0048562	embryonic organ morphogenesis	298	0.368036908	1.447485474	0.00073588	0.010592063	0.008373525	8062	tags=38%, list=30%, signal=27%	286204/4851/9968/613/3340/1954/57216/9423/4853/1969/23513/1499/26005/25861/9742/3218/4647/4088/51684/6608/5754/204851/26160/1856/121643/7703/11078/2022/64072/26018/4323/5079/2201/648/257/10959/7855/28996/2263/5663/84678/2737/9132/55036/5080/1855/10427/7007/6722/4838/3091/10194/23314/3214/2048/8463/3373/10818/28514/57728/50515/5594/5629/170961/79955/1942/6491/121227/10413/7046/65009/2260/340784/32…
GO:0048015	GO:0048015	phosphatidylinositol-mediated signaling	23	0.661120359	1.850518393	0.000748278	0.010718031	0.008473109	5924	tags=52%, list=22%, signal=41%	5335/5287/5297/5331/5293/9651/5298/23007/5333/2260/5291/5286
GO:0042273	GO:0042273	ribosomal large subunit biogenesis	60	-0.431642882	-1.780111549	0.00076216	0.010892392	0.008610949	5576	tags=43%, list=21%, signal=35%	3692/9045/51491/6135/115416/4869/29960/55299/10969/6125/2971/140801/6130/10412/9326/11224/23029/55003/55319/51504/51187/6152/6154/6165/6129/51121
GO:0001702	GO:0001702	gastrulation with mouth forming second	28	0.629955537	1.851471771	0.000781223	0.011114989	0.008786923	4223	tags=46%, list=16%, signal=39%	286204/1954/4041/1499/26011/51471/8861/93/6722/154796/4838/7709/10818
GO:0007265	GO:0007265	Ras protein signal transduction	121	0.451815983	1.651798113	0.000780794	0.011114989	0.008786923	8432	tags=47%, list=31%, signal=33%	4851/266747/8831/9423/4853/6714/128239/1399/9649/8844/153090/7042/201163/2305/8216/3707/5900/2889/1435/10603/9927/4763/57139/51195/22821/79930/440730/2048/8301/7157/6237/85360/23179/51735/1026/150/5863/8550/100271927/10251/4893/2782/10769/9771/1017/10156/10125/23636/115727/221002/55715/153020/10253/5925/9693/22808/6016
GO:0097106	GO:0097106	postsynaptic density organization	47	0.562750506	1.805318825	0.000794322	0.011259921	0.008901498	7842	tags=60%, list=29%, signal=42%	5802/57524/57555/8831/50944/8506/57622/7779/85358/9379/94030/2185/64101/389941/9113/22865/22941/2260/5649/1739/5789/78999/3312/114784/1000/66000/869/382
GO:0010594	GO:0010594	regulation of endothelial cell migration	233	0.386672197	1.495817716	0.000794943	0.011259921	0.008901498	4528	tags=29%, list=17%, signal=25%	664616/574408/406976/7422/100302263/4851/406941/5335/407037/406943/619552/574501/1969/406992/22846/407006/6868/406994/406921/7057/2821/25/100126351/55466/494323/10014/5293/153090/25865/100423036/4204/6667/493/54567/693225/575/9564/3162/5797/79812/25960/574434/3728/51564/2185/6781/5170/406881/4763/154796/5578/949/23598/9353/3091/207/4846/54828/7476/23328/6237/5747/2549/8828/406948/57608/7040/5629
GO:0099003	GO:0099003	vesicle-mediated transport in synapse	255	0.377862853	1.470533269	0.000807277	0.011409271	0.009019566	8479	tags=44%, list=31%, signal=30%	8927/57555/5534/23513/1499/114781/9783/160/2901/127833/1609/28964/2580/112755/23237/57617/80331/9066/23396/163/54413/23025/140730/10497/9498/8224/22883/55182/868/9751/161/10814/5663/23154/8541/5582/57465/10675/1855/55697/9024/1785/80852/488/1759/6853/112476/535/164/8448/4193/7476/1487/23191/8301/79953/84961/9815/8650/6455/22848/1815/84446/26985/6804/8943/22987/5864/9885/8573/143425/3092/27253/60/…
GO:0070507	GO:0070507	regulation of microtubule cytoskeleton organization	165	0.416865158	1.570802116	0.000815045	0.011468207	0.009066158	8458	tags=46%, list=31%, signal=32%	5310/3304/3303/23187/10297/4926/157922/25/1778/9181/28964/11076/440193/4204/55201/25999/57662/23332/57704/1639/225689/10013/122060/10300/6904/27124/6314/79998/23299/79643/91782/1859/22919/8874/29899/256364/5562/4130/9793/10615/6047/2932/6491/4281/79929/5048/1213/58497/2011/59341/79866/10634/2288/10460/146057/55521/10382/23122/24139/2931/9659/5347/4131/3192/23636/22924/23354/1946/221150/55755/7944…
GO:0010508	GO:0010508	positive regulation of autophagy	164	0.415304312	1.566062044	0.000813292	0.011468207	0.009066158	8540	tags=49%, list=31%, signal=34%	3099/23352/10075/3064/84219/79443/7249/55626/23130/10524/55072/94241/26086/1263/201163/10868/140775/8396/9681/8517/55187/143686/1612/3162/8408/112574/22954/65018/6829/8131/53373/55128/5127/201292/3091/79837/6794/23367/220441/401548/10273/10392/9776/9531/5562/2932/55054/10645/80149/54106/90678/5291/83667/81603/2309/23677/2021/5286/10043/5305/10769/80279/2931/345611/9812/23411/2308/11040/8678/20706…
GO:0002052	GO:0002052	positive regulation of neuroblast proliferation	37	0.59040297	1.822883452	0.000834029	0.01170948	0.009256895	5710	tags=46%, list=21%, signal=36%	7422/4851/1499/1813/63925/6608/6663/284403/2737/5080/60484/1463/3091/6376/3688/404037/50937
GO:1990961	GO:1990961	xenobiotic detoxification by transmembrane export across the plasma membrane	24	-0.616148457	-2.062308587	0.000849836	0.011905177	0.009411604	891	tags=33%, list=3%, signal=32%	406904/407046/442900/100126316/574453/442890/406917/574513
GO:0001841	GO:0001841	neural tube formation	94	0.471370472	1.675305631	0.000874407	0.012202552	0.009646693	5173	tags=37%, list=19%, signal=30%	23654/9968/9620/57216/23513/7249/5727/25/54910/27443/51684/6497/7042/4036/26160/56963/1856/2648/10959/2909/84678/10427/57167/4838/3091/131405/23552/55764/8463/6046/7040/10522/6491/5914/54903
GO:0060840	GO:0060840	artery development	116	0.450716521	1.633077838	0.000876807	0.012202552	0.009646693	5064	tags=32%, list=19%, signal=26%	664616/574408/7422/4035/4851/4854/3340/1954/23129/182/57178/51684/7042/4036/4775/163/54567/2022/196528/657/2548/2737/93/8131/10454/6091/10427/4763/6722/60681/7798/5629/4804/4091/659/56999/7046
GO:0045667	GO:0045667	regulation of osteoblast differentiation	155	0.419047192	1.574864356	0.000875707	0.012202552	0.009646693	5883	tags=36%, list=22%, signal=28%	7422/406929/4851/407050/407030/407037/4041/406992/1499/406932/182/79697/406899/4088/5727/51684/10507/6497/10312/2201/2263/657/2737/8313/169200/93/51564/222663/3611/4221/25819/56975/8994/51232/9770/5747/1050/4745/2932/4091/10413/659/57045/54795/406911/64093/6664/23051/151176/2735/4077/3488/407054/8321/90/4037
GO:0007097	GO:0007097	nuclear migration	27	0.642237925	1.87148563	0.000879039	0.012206959	0.009650176	6939	tags=67%, list=26%, signal=50%	9423/29109/6585/1778/25777/23353/84823/1639/199953/5080/85440/5048/23291/4001/10579/153241/10460/4000
GO:0016331	GO:0016331	morphogenesis of embryonic epithelium	142	0.436254085	1.630574535	0.000883248	0.012212195	0.009654316	5787	tags=35%, list=21%, signal=28%	23654/9968/3911/9620/57216/23513/1499/7249/5727/25/54910/27443/51684/5100/6497/7042/4036/26160/56963/1856/2648/10959/2909/2263/84678/1855/10427/79192/57167/4838/30812/3714/3091/131405/23552/57669/55764/8463/126695/7482/6046/7040/10522/6491/5914/54903/6664/5076/9421/4524
GO:0007162	GO:0007162	negative regulation of cell adhesion	314	0.367421916	1.450544153	0.000882258	0.012212195	0.009654316	5884	tags=29%, list=22%, signal=23%	7422/406929/3339/4851/5361/23654/5362/55558/407030/9231/340485/5364/6714/23513/407006/406890/23129/182/407007/5598/5420/7057/84695/406959/25/2064/100126351/80709/79626/239/10507/80139/27242/81/55966/6441/4771/65125/10019/4323/6522/7143/91584/868/2737/51043/387597/135/6904/56339/102/5365/4313/4763/8379/6494/54542/207/57669/1840/2048/50943/8751/9647/55920/149041/8324/5747/4582/83700/406957/23603/70…
GO:0009636	GO:0009636	response to toxic substance	267	-0.262505299	-1.394209515	0.000889837	0.01227667	0.009705286	5358	tags=29%, list=20%, signal=24%	4495/1066/7097/2947/4504/84293/57016/1572/54575/4129/847/2168/3048/2627/9403/11254/406962/1644/5743/140803/54996/10249/670/6335/1719/10935/493869/9429/50506/9076/10786/2879/6582/5446/7274/9588/2560/2984/213/216/4502/1193/26034/4258/2938/6649/10549/2950/5445/241/2098/6280/2876/55829/326343/4494/5052/9446/948/7001/11315/406904/4259/4257/25824/407046/6647/442900/1545/7295/6415/84560/84817/100126316/…
GO:1902965	GO:1902965	regulation of protein localization to early endosome	10	0.817883449	1.863824228	0.00093102	0.012789481	0.010110687	1895	tags=50%, list=7%, signal=47%	7422/4248/6653/4478/4771
GO:1902966	GO:1902966	positive regulation of protein localization to early endosome	10	0.817883449	1.863824228	0.00093102	0.012789481	0.010110687	1895	tags=50%, list=7%, signal=47%	7422/4248/6653/4478/4771
GO:0045668	GO:0045668	negative regulation of osteoblast differentiation	68	0.505827407	1.727913907	0.000933573	0.012796976	0.010116612	5743	tags=44%, list=21%, signal=35%	406929/4851/407050/407030/407037/4041/406932/79697/406899/4088/5727/51684/10507/6497/8313/169200/51564/4221/25819/8994/51232/2932/4091/57045/54795/406911/151176/4077/3488/407054
GO:1904375	GO:1904375	regulation of protein localization to cell periphery	153	0.427919832	1.603441805	0.000939426	0.012822055	0.010136439	5738	tags=33%, list=21%, signal=26%	4035/20/1969/2852/84687/4926/8473/25999/65125/493/246329/9254/65266/4323/9912/2239/10959/1605/29801/5296/2810/55625/102/25921/1981/5170/5590/6711/207/10580/85409/2048/29899/8301/8650/64114/7040/1445/56246/6248/27237/10490/10082/89958/1213/1739/3688/91461/60/3675/112936
GO:0010721	GO:0010721	negative regulation of cell development	281	0.375918976	1.471108099	0.000938494	0.012822055	0.010136439	7115	tags=36%, list=26%, signal=27%	7422/4851/5802/55558/407030/8831/9423/407006/1499/4038/4825/23500/407007/10500/84695/2064/8993/7442/6585/6497/140685/6653/6663/56963/4204/4771/144347/161882/6522/6405/7143/5663/657/10013/8408/2737/51043/1630/5080/4776/4152/9682/3635/4763/10505/3196/56896/10401/4838/11221/54542/10221/1840/80031/2048/50943/64689/1495/7107/7476/57609/149041/7157/6461/406957/4882/7040/5629/1050/283659/2932/9444/5914/…
GO:0009311	GO:0009311	oligosaccharide metabolic process	64	0.512824021	1.726459156	0.000952151	0.012967978	0.010251797	7090	tags=45%, list=26%, signal=34%	4123/3425/8708/4864/79690/23324/8128/11181/2548/4125/4668/10825/10317/2524/7841/11253/84750/6487/6483/30815/2683/2760/2527/2523/89792/2526/129807/8972/4126
GO:0016239	GO:0016239	positive regulation of macroautophagy	93	0.47448705	1.682388064	0.001002751	0.013599011	0.010750659	4257	tags=31%, list=16%, signal=26%	3099/10075/3064/84219/79443/7249/55626/23130/10524/55072/26086/140775/8396/8517/55187/143686/3162/8408/112574/22954/65018/6829/3091/79837/23367/401548/10273/10392/9531
GO:0036294	GO:0036294	cellular response to decreased oxygen levels	162	0.415382934	1.562777576	0.001001671	0.013599011	0.010750659	7564	tags=45%, list=28%, signal=33%	7422/4851/57521/406900/205/6714/406992/406932/6548/2475/64344/10869/1813/1263/8996/56776/5165/5467/79625/114990/867/28996/2263/84962/65018/29979/6781/8614/2023/3091/10525/5163/207/29904/10273/5740/1788/4193/7157/6839/2353/5562/7040/4194/6547/5230/3654/5291/79723/677/2309/7015/27113/4609/101/54471/3777/7248/2030/10397/4000/132864/23576/51378/54583/23411/875/2043/5034/538/8678/5581/7012
GO:2001046	GO:2001046	positive regulation of integrin-mediated signaling pathway	12	0.774105384	1.852971448	0.001005572	0.013608309	0.01075801	2099	tags=50%, list=8%, signal=46%	2316/3913/84695/4811/284217/3915
GO:0046365	GO:0046365	monosaccharide catabolic process	54	0.527046303	1.740185338	0.001020613	0.013781654	0.010895047	6753	tags=48%, list=25%, signal=36%	5214/3099/132158/221937/4041/406992/89944/3607/3098/2023/5211/2524/7157/2026/84750/79411/5373/5236/5230/7167/2527/2523/5315/2592/4351/2526
GO:0010906	GO:0010906	regulation of glucose metabolic process	104	0.462460238	1.659113285	0.001022705	0.013781654	0.010895047	8848	tags=53%, list=33%, signal=36%	221937/6714/406992/2875/406895/8473/3667/4485/1609/23417/32/2648/90007/5165/208/3607/2033/1642/8660/55657/10776/5163/6794/207/10580/3643/7157/10295/10499/8445/85414/5164/1407/5903/151176/83667/1196/5255/90673/2931/5166/23411/5566/2308/51094/11091/648791/5465/5261/388581/3487/6934/5071/114899/7874
GO:0001933	GO:0001933	negative regulation of protein phosphorylation	234	0.386884046	1.496179796	0.001042842	0.014023369	0.011086134	7341	tags=41%, list=27%, signal=30%	406929/84619/406900/619552/4041/7249/406994/1399/406921/406895/25/80725/5753/200734/10507/153090/1609/6608/93650/407002/9961/57493/5663/2810/124790/58509/103/5795/1981/5170/4763/4221/10114/5590/11221/9353/10221/207/79643/2048/64780/11261/51763/7023/9647/84919/7016/4040/9770/406948/26524/23603/1849/7040/3642/7532/64793/138429/1026/388324/140885/9113/80149/84327/6547/9479/9467/104/5591/11329/2192/1…
GO:0038202	GO:0038202	TORC1 signaling	110	0.456814759	1.649478825	0.001046741	0.014046157	0.011104149	9150	tags=55%, list=34%, signal=37%	23334/23274/57521/6714/84219/7249/729438/4144/2475/4864/8473/1609/201163/140775/9681/143686/2033/8131/23387/1497/6794/207/23367/220441/55846/7107/6196/472/6195/5562/7532/8986/7375/84669/55593/83667/81929/54468/84861/84335/5292/7248/79726/8444/79144/26001/56834/5566/6725/6197/64223/96459/57162/51701/7428/51256/57600/7874/256471/107080638/27330
GO:0010762	GO:0010762	regulation of fibroblast migration	40	0.570830682	1.786211569	0.00107678	0.014328599	0.011327432	8553	tags=55%, list=32%, signal=38%	9219/7057/10672/59/117584/2768/207/8874/55920/5747/23603/7040/3688/114757/2039/673/9839/393/5581/8692/90355/51057
GO:0035196	GO:0035196	miRNA processing	45	0.555572366	1.773828421	0.001076087	0.014328599	0.011327432	7065	tags=56%, list=26%, signal=41%	23264/4088/54487/4204/27161/26523/23369/56339/103/29102/51490/131405/9631/192670/6774/7157/7040/9698/192669/79727/404266/4087/23405/4686/150962
GO:0044773	GO:0044773	mitotic DNA damage checkpoint signaling	87	0.467335119	1.645137635	0.001073875	0.014328599	0.011327432	7256	tags=43%, list=27%, signal=31%	197342/118471/79791/55367/9344/9656/1263/90381/51343/5371/55159/3364/8720/135458/835/5514/4193/7157/163859/4582/472/8525/84446/60561/1112/5883/1026/5591/146956/144455/4303/51149/10769/80279/5347/1017/8555
GO:0032273	GO:0032273	positive regulation of protein polymerization	92	0.462461679	1.63872608	0.001075783	0.014328599	0.011327432	8458	tags=48%, list=31%, signal=33%	3304/3303/643338/84630/55626/2475/4926/57482/28964/89848/11076/4204/80115/23332/55243/1639/122060/65018/79998/2185/51466/22919/2017/23580/9793/11135/10787/1739/274/8440/10458/253260/9659/4131/6366/5581/382/10344/55755/55971/64223/8851/89795/5058
GO:0061430	GO:0061430	bone trabecula morphogenesis	14	0.733639519	1.832480361	0.001086931	0.014433536	0.011410391	2991	tags=50%, list=11%, signal=45%	7422/1101/22904/7059/10507/2201/4313
GO:0000288	GO:0000288	nuclear-transcribed mRNA catabolic process, deadenylation-dependent decay	58	0.51588105	1.725625408	0.001093065	0.01445476	0.011427169	8641	tags=62%, list=32%, signal=42%	85456/23019/4849/55095/9924/27161/57472/7538/11044/255967/57690/54542/4076/25819/219988/149041/27327/55802/7832/196513/677/678/9125/10642/154197/201626/28960/23034/3192/4850/23112/26986/22849/55571/167227/56478
GO:0072698	GO:0072698	protein localization to microtubule cytoskeleton	58	0.515688976	1.724982919	0.001093065	0.01445476	0.011427169	8155	tags=50%, list=30%, signal=35%	26005/4926/25/9727/55722/57787/283489/137886/11190/22994/1855/23386/22919/4130/10615/2932/6491/4281/55125/10634/1453/146057/3192/9851/23636/22924/84376/58489/51104
GO:0009199	GO:0009199	ribonucleoside triphosphate metabolic process	244	-0.270175349	-1.428307841	0.001097313	0.014480892	0.011447828	3039	tags=25%, list=11%, signal=22%	5169/51024/513/267020/3356/2027/572/84676/4698/4696/7345/93974/5901/402/120892/6392/318/4832/517/3458/4702/515/4700/4710/51079/6390/4718/4714/4729/8382/4711/522/4726/54539/4716/518/4713/4701/4717/4695/4626/4709/539/126328/10632/4830/55967/7114/4706/4715/9551/10476/4724/4712/4725/4708/516/521/4694/4707
GO:0071625	GO:0071625	vocalization behavior	20	0.688602157	1.863074138	0.001102568	0.014520187	0.011478892	7052	tags=75%, list=26%, signal=56%	1742/9369/50944/54413/2131/114798/85358/9379/2737/79784/22941/1620/22829/57502/4762
GO:0045446	GO:0045446	endothelial cell differentiation	125	0.438965844	1.605111293	0.001114603	0.01464841	0.011580258	8898	tags=52%, list=33%, signal=35%	7422/4851/5802/2194/80781/1499/182/23135/4478/5624/85301/9294/51421/57493/4301/2889/93/6781/60484/80274/55810/26051/7082/3551/1901/9223/50943/28514/27134/2150/5629/659/4615/91663/8321/90/407056/11167/7498/3988/406978/7414/8985/1910/7075/7132/634/4089/8322/83605/646817/654/57826/5138/406942/81575/2116/406954/9693/118/54538/1365/1903/56033/50848
GO:0045638	GO:0045638	negative regulation of myeloid cell differentiation	97	0.456397039	1.629091524	0.001145105	0.015018313	0.011872684	7086	tags=40%, list=26%, signal=30%	8367/8360/8365/8368/8366/1499/64783/3218/140685/161882/3707/8861/7538/8294/8359/2185/8363/3635/4763/51621/10401/10221/7107/28514/9444/5914/7704/406911/151176/677/8361/2624/4609/8111/9935/4211/10272/56834/634
GO:0071459	GO:0071459	protein localization to chromosome, centromeric region	40	0.570078879	1.783859071	0.001150616	0.015028743	0.01188093	3163	tags=35%, list=12%, signal=31%	8367/8360/3012/8365/8368/8335/8366/83903/8970/283489/8294/51112/8359/8363
GO:0003279	GO:0003279	cardiac septum development	111	0.450266664	1.6263535	0.001149082	0.015028743	0.01188093	7101	tags=50%, list=26%, signal=37%	4851/3340/9794/6299/4853/64783/23129/182/51684/6608/5754/7042/4036/163/2022/161882/57493/53834/2263/657/8131/10454/6091/57167/7468/9353/4846/7798/4193/7157/10818/8828/5629/6586/4091/5914/9249/4194/659/7046/54903/26508/64220/6664/9421/8321/90/11174/7049/5915/287/78987/54583/84516/4089
GO:1903076	GO:1903076	regulation of protein localization to plasma membrane	117	0.436877337	1.585482695	0.001156788	0.015078466	0.011920238	5680	tags=32%, list=21%, signal=26%	4035/1969/2852/84687/25999/65125/493/246329/65266/4323/9912/10959/29801/5296/2810/55625/25921/5170/6711/207/10580/85409/2048/8301/8650/64114/7040/1445/56246/6248/27237/10490/1213/1739/3688/91461/60/3675
GO:0071456	GO:0071456	cellular response to hypoxia	155	0.416346845	1.564715902	0.001170105	0.015220917	0.012032852	7564	tags=45%, list=28%, signal=32%	7422/4851/57521/406900/205/6714/406992/406932/6548/2475/64344/10869/1813/1263/8996/56776/5165/5467/79625/114990/867/28996/2263/84962/65018/29979/6781/8614/2023/3091/10525/5163/10273/5740/1788/4193/7157/6839/2353/5562/7040/4194/6547/5230/3654/5291/79723/677/2309/7015/27113/4609/101/54471/3777/2030/10397/4000/132864/23576/51378/54583/23411/875/2043/5034/538/5581/7012
GO:0141091	GO:0141091	transforming growth factor beta receptor superfamily signaling pathway	390	0.352860005	1.409482995	0.001178342	0.015265754	0.012068298	7761	tags=39%, list=29%, signal=28%	286204/406976/4851/442913/407050/3303/407030/23090/1954/4853/6714/406992/406932/406890/6868/283149/406994/8425/7057/406899/4926/4088/406959/8473/25/57178/1387/200734/494323/6497/80139/6653/7042/55512/4036/79595/201163/57190/5045/56963/9110/23144/2131/5829/2022/5371/56926/83891/406934/2201/4756/390598/63893/114990/57154/28996/91/657/2033/4054/93/10454/2734/285704/5170/406881/222663/3611/642658/483…
GO:0032970	GO:0032970	regulation of actin filament-based process	389	0.349735193	1.397216802	0.001178342	0.015265754	0.012068298	6456	tags=33%, list=24%, signal=26%	406929/4035/2316/406941/643338/9620/116985/4627/7840/6712/64857/6548/2475/23500/29109/50944/200539/6709/57580/4088/57482/25/9344/55160/23370/9026/3984/10021/89848/59/64411/1856/11113/85464/4771/24142/11078/5829/80115/1857/23332/9912/57704/55243/6522/85358/26999/114822/2909/90668/54551/5296/11132/54434/3728/2314/119/2185/6781/440335/488/154796/6711/9353/27/29767/7082/55616/10810/374666/8558/54828/…
GO:0099172	GO:0099172	presynapse organization	60	0.512972481	1.711842254	0.001184742	0.01531754	0.012109237	8043	tags=52%, list=30%, signal=36%	8927/57555/79414/4038/9746/266727/351/54413/114798/2239/94030/26050/10160/1855/1981/84631/7476/55799/22865/27253/8321/83660/5789/78999/23122/22829/57502/84628/869/382/1949
GO:0097306	GO:0097306	cellular response to alcohol	110	0.455505778	1.64475232	0.001191829	0.01537797	0.01215701	5574	tags=36%, list=21%, signal=29%	406961/109/113/266743/1499/2741/1813/5727/94241/6608/107/19/114881/57655/9400/1605/112/31/3480/114/5080/3728/56848/111/207/23367/8751/1788/1495/4193/4040/2353/57476/5562/4779/6339/7832/406958/9962/2309
GO:0032271	GO:0032271	regulation of protein polymerization	204	0.397260971	1.527804298	0.001207198	0.015544812	0.012288907	8458	tags=48%, list=31%, signal=33%	3304/3303/643338/84630/6712/64857/55626/2475/23500/6709/4926/157922/57580/57482/25/9026/28964/89848/11076/4204/85464/25999/11078/57662/80115/23332/57704/55243/1639/26999/122060/65018/5296/6904/27124/54434/2314/119/79998/2185/6711/9353/29767/256949/1859/51466/22919/2017/8874/6840/23191/23580/23189/9793/54961/50853/29765/9113/11135/58497/10787/91663/1739/10677/51332/2039/57731/2288/274/8440/10382/2…
GO:0061448	GO:0061448	connective tissue development	288	0.368478875	1.444871897	0.001218995	0.015665064	0.012383972	8062	tags=40%, list=30%, signal=28%	406929/5310/4851/139285/1289/285590/4041/1499/11173/51738/7059/9658/9149/4088/1291/2261/399979/4209/2121/9215/6653/51320/55512/59/2648/55959/2131/85301/25987/5467/649/144347/51222/81792/2132/157680/657/2737/8313/23369/1435/4054/353500/2734/6781/1396/64764/6722/642658/30812/582/57561/3091/23314/23516/22856/7476/3373/114789/9451/1893/50515/7482/4882/8609/5562/7040/10499/5914/659/7046/57045/2260/656…
GO:0051647	GO:0051647	nucleus localization	34	0.588482249	1.797504614	0.001250182	0.016024834	0.012668387	8088	tags=71%, list=30%, signal=50%	9423/2475/29109/6585/1778/25777/23353/84823/1639/199953/5080/85440/1025/5048/23291/4001/10579/274/153241/10460/4000/23411/84376/25893
GO:0015931	GO:0015931	nucleobase-containing compound transport	235	0.378061696	1.462588689	0.001252019	0.016024834	0.012668387	7738	tags=42%, list=29%, signal=30%	51092/283131/4363/23511/23225/23293/11052/29890/65083/23165/6830/9883/57724/23237/23381/8021/6573/65125/23144/4928/222962/8888/3297/9961/23279/22794/7538/23049/215/55343/155435/24145/23299/92014/348995/84271/23169/23180/5976/10482/3177/55051/9631/79085/8570/284439/114789/56262/100101267/55315/10057/6248/57510/9793/54890/9444/7514/8563/51006/5903/9887/113829/9972/677/51063/81929/54888/81034/3800/9…
GO:0006470	GO:0006470	protein dephosphorylation	142	0.432079858	1.614972644	0.001259519	0.01608853	0.012718741	9110	tags=52%, list=34%, signal=35%	5802/6305/5792/25930/5528/10076/10106/8897/93650/85464/9150/5799/5797/132160/1850/54434/10454/5795/994/11221/6794/9108/9647/80824/11099/1849/8945/5784/54961/5519/160760/5793/5794/26469/23291/5796/57460/5526/84867/1843/5789/1846/151742/5536/5494/5782/28227/22843/23371/5495/1845/150290/5777/5475/8555/23399/56940/5537/7803/4534/1847/5518/7957/8493/55917/5786/5770/5780/11072/168448/11156/5783/138639/…
GO:0008210	GO:0008210	estrogen metabolic process	40	-0.478685218	-1.809966757	0.001286803	0.016275317	0.012866405	6436	tags=57%, list=24%, signal=44%	54658/54659/6817/1576/7365/51144/7366/5156/1543/441282/51170/3292/79799/7364/10720/7363/6783/51478/3028/54490/1559/3294/1545
GO:0051057	GO:0051057	positive regulation of small GTPase mediated signal transduction	65	0.50377978	1.701498272	0.001286909	0.016275317	0.012866405	5710	tags=38%, list=21%, signal=30%	4851/117/5364/4853/6714/4038/1399/2064/157285/10507/408/3707/9289/26053/1435/6091/23263/8301/2150/64759/11214/57679/5291/5649/50937
GO:0032922	GO:0032922	circadian regulation of gene expression	65	0.503426714	1.700305805	0.001286909	0.016275317	0.012866405	6220	tags=43%, list=23%, signal=33%	10743/10075/1813/8473/148523/463/1454/9112/10514/10419/1408/5187/5371/22992/8864/25819/79831/8863/9099/55366/10499/4804/1407/5971/9572/1958/2673/1453
GO:0021885	GO:0021885	forebrain cell migration	65	0.503129306	1.699301321	0.001286909	0.016275317	0.012866405	6448	tags=43%, list=24%, signal=33%	1499/1813/6900/57178/266727/153090/25777/23353/558/7143/9289/23380/5663/2737/5830/6091/8941/6722/4967/9353/30837/5455/84750/5048/5649/79143/5194/7301
GO:0071331	GO:0071331	cellular response to hexose stimulus	151	0.414972185	1.552123085	0.001280733	0.016275317	0.012866405	7967	tags=48%, list=29%, signal=34%	442905/57521/51092/407037/10723/4041/8938/406890/100313769/51738/4825/2852/10524/65220/4088/8473/26056/9990/2081/10497/7391/5799/3480/8398/114/5080/7776/8660/5127/9024/65010/6722/6597/3091/5798/111/100302135/100381270/23516/2621/7074/5894/406948/8609/5562/7040/9854/150/54795/3745/5076/2309/9572/56652/79727/8111/2030/415116/25942/4087/653361/1215/4089/5566/100507043/252983/5581/5007/1946/2729/5465…
GO:0000045	GO:0000045	autophagosome assembly	118	0.440332324	1.598848064	0.001297221	0.016373243	0.01294382	5428	tags=36%, list=20%, signal=29%	55626/2475/23130/8897/94241/57533/23241/140775/8396/987/10312/137886/57154/5663/8408/112574/22954/65018/29979/89849/55102/9927/488/79837/339122/10533/58476/401548/2048/10919/29978/9776/51715/9531/79065/472/84971/55054/200576/25989/9907/90678/1947
GO:0001838	GO:0001838	embryonic epithelial tube formation	115	0.441331575	1.599501495	0.001305908	0.01645031	0.013004746	5787	tags=36%, list=21%, signal=28%	23654/9968/9620/57216/23513/1499/7249/5727/25/54910/27443/51684/6497/7042/4036/26160/56963/1856/2648/10959/2909/84678/10427/79192/57167/4838/30812/3091/131405/23552/55764/8463/6046/7040/10522/6491/5914/54903/5076/9421/4524
GO:1905668	GO:1905668	positive regulation of protein localization to endosome	13	0.747398843	1.812226822	0.001312692	0.016503157	0.013046523	1895	tags=38%, list=7%, signal=36%	7422/4248/6653/4478/4771
GO:0061326	GO:0061326	renal tubule development	105	0.454691298	1.634986185	0.001317673	0.016533163	0.013070244	6206	tags=37%, list=23%, signal=29%	7422/5310/8642/4851/3911/6299/4853/1499/182/5727/6608/3976/65266/8549/80000/2737/170690/9953/79192/3611/30812/1497/84445/5455/28514/55366/7482/7040/9955/10413/26508/55083/8842/5076/1739/26249/4609/64412/1282
GO:0032793	GO:0032793	positive regulation of CREB transcription factor activity	14	0.728425284	1.819456276	0.001329968	0.016654654	0.013166289	5468	tags=57%, list=20%, signal=46%	23373/283629/107/64784/114/200186/8986/5649
GO:0032410	GO:0032410	negative regulation of transporter activity	93	-0.356607207	-1.61481123	0.001340342	0.016751647	0.013242966	2528	tags=24%, list=9%, signal=22%	9992/1193/100126336/805/336/693120/2922/857/9446/6717/406904/10345/407046/442900/100126316/406944/6588/574453/442890/406917/574513/554212
GO:1902946	GO:1902946	protein localization to early endosome	16	0.7304484	1.87522031	0.001347439	0.016807396	0.013287038	1895	tags=38%, list=7%, signal=35%	7422/23513/4248/6653/4478/4771
GO:0060999	GO:0060999	positive regulation of dendritic spine development	41	0.567818811	1.782513163	0.001351625	0.016826672	0.013302277	7805	tags=61%, list=29%, signal=44%	57555/9231/50944/4204/1627/7779/85358/23316/5663/4076/29904/2048/7074/100132074/9148/6792/5048/5649/8550/5789/10458/100528062/1982/816/22849
GO:0009746	GO:0009746	response to hexose	211	0.387040603	1.490858875	0.001356031	0.016848618	0.013319627	7992	tags=45%, list=29%, signal=32%	442905/10628/57521/51092/407037/10723/4041/8938/407006/406890/100313769/51738/4825/23098/2852/10524/7057/65220/1292/4088/8473/26056/9990/2137/2081/10497/7391/5799/387597/3480/8398/114/5080/7776/93/8660/389692/2185/5127/9024/65010/6722/6597/3091/5798/111/100302135/5211/100381270/23516/2621/7074/5894/6720/406948/8609/5562/7040/9854/150/84327/54795/3745/5076/83667/2309/9572/56652/1958/79727/8111/203…
GO:0097091	GO:0097091	synaptic vesicle clustering	17	0.683479911	1.782737847	0.001364446	0.016855552	0.013325108	5555	tags=65%, list=20%, signal=51%	8927/57555/1499/8224/9024/6853/1487/79953/84446/5864/27253
GO:0090051	GO:0090051	negative regulation of cell migration involved in sprouting angiogenesis	44	0.550532856	1.760278664	0.001360928	0.016855552	0.013325108	3195	tags=34%, list=12%, signal=30%	574408/406976/4851/406941/407037/619552/407006/7057/494323/10014/100423036/54567/79812/574434/406881
GO:0001885	GO:0001885	endothelial cell development	66	0.501267987	1.698568397	0.001364522	0.016855552	0.013325108	9270	tags=58%, list=34%, signal=38%	7422/5802/2194/80781/4478/5624/85301/9294/51421/57493/4301/2889/6781/60484/26051/7082/3551/9223/50943/27134/2150/4615/91663/7414/8985/1910/7132/83605/57826/5138/9693/118/54538/1365/1903/50848/340481/9414
GO:0016242	GO:0016242	negative regulation of macroautophagy	37	0.578705098	1.786765989	0.001373813	0.016937491	0.013389885	7750	tags=65%, list=29%, signal=46%	23274/7249/2475/4864/56893/140775/3162/340371/9711/10013/65018/57602/5768/207/10919/7157/27429/84749/11178/7248/55254/8678/54832/4534
GO:0007635	GO:0007635	chemosensory behavior	19	0.690476219	1.857290633	0.001383351	0.016989359	0.013430889	5024	tags=53%, list=19%, signal=43%	109/50944/7442/127534/7466/5582/54429/582/4185/130507
GO:0009166	GO:0009166	nucleotide catabolic process	161	0.416815017	1.564937649	0.001381501	0.016989359	0.013430889	8139	tags=43%, list=30%, signal=30%	5214/3099/57521/221937/26330/9759/6714/1890/2475/23098/2821/5209/1291/8473/3939/226/5143/28964/230/405/201163/351/339123/22978/3607/5663/3098/2033/55526/2023/4967/4968/3091/5211/6774/3643/2026/5562/863/10846/5152/5236/957/5230/7167/441531/57089/79661/54541/55753/5315/1267/7498/3988/9611/3101/5566/9583/5150/1806/79147/5138/5151/5465/79873/5213/252969/64223/5141
GO:0043535	GO:0043535	regulation of blood vessel endothelial cell migration	156	0.411113686	1.544440408	0.00140759	0.017253802	0.013639943	3701	tags=28%, list=14%, signal=24%	664616/574408/406976/7422/4851/406941/5335/407037/406943/619552/574501/1969/406992/22846/407006/6868/406994/406921/7057/25/100126351/494323/10014/25865/100423036/4204/6667/493/54567/693225/3162/79812/574434/3728/51564/5170/406881/4763/154796/5578/3091/207/4846
GO:0051494	GO:0051494	negative regulation of cytoskeleton organization	163	0.407429101	1.535706236	0.001413631	0.017294593	0.013672191	6639	tags=38%, list=24%, signal=29%	406929/406941/10297/116985/6712/50944/6709/57482/9181/23370/9026/440193/85464/25999/2648/11078/23332/85358/114822/10013/10432/10300/6904/27124/6314/54434/2314/119/6711/9353/29767/7082/256949/1901/1859/51763/22919/8874/6840/91147/23189/10391/54961/50853/29765/4281/79929/91663/348110/10677/10163/7454/51332/2039/57731/10634/2288/146057/10382/23122/24139/2764
GO:0008589	GO:0008589	regulation of smoothened signaling pathway	86	0.486039493	1.710808593	0.001423197	0.017358876	0.013723009	5825	tags=41%, list=21%, signal=32%	9231/3340/1954/79363/374654/26005/27148/9742/5727/51684/1387/2121/6608/23295/26160/84662/10959/2263/2737/5992/80274/23552/55764/8643/1495/22856/283643/8945/64839/54903/25989/2735/23432/80210/55717
GO:0046034	GO:0046034	ATP metabolic process	215	-0.276028269	-1.402852032	0.001424332	0.017358876	0.013723009	3344	tags=26%, list=12%, signal=23%	5169/51024/513/267020/3356/2027/572/84676/4698/4696/7345/93974/402/6392/318/517/3458/4702/515/4700/4710/51079/6390/4718/4714/4729/4711/522/4726/54539/4716/518/4713/4701/4717/4695/4626/4709/539/126328/10632/55967/7114/4706/4715/9551/10476/4724/4712/4725/4708/516/521/4694/4707
GO:0045995	GO:0045995	regulation of embryonic development	91	0.461328439	1.631728582	0.001439582	0.017511249	0.013843468	5318	tags=36%, list=20%, signal=29%	286204/4851/3911/23187/1499/182/55689/26011/7182/2648/23332/284217/1605/4798/7917/154796/642658/4838/54617/25819/283899/3643/27042/79813/28514/7482/54891/9334/9904/84327/5048/9320/29127
GO:0061028	GO:0061028	establishment of endothelial barrier	49	0.533092119	1.728021454	0.00144406	0.017532269	0.013860085	9478	tags=61%, list=35%, signal=40%	7422/5802/2194/4478/5624/9294/4301/2889/26051/7082/3551/50943/27134/2150/4615/91663/7414/1910/7132/57826/5138/9693/118/54538/1365/1903/50848/340481/9414/10411
GO:0001941	GO:0001941	postsynaptic membrane organization	42	0.55178689	1.74117795	0.001480498	0.017909001	0.01415791	7363	tags=55%, list=27%, signal=40%	1742/57555/4038/1399/7779/54413/729956/375323/85358/9379/54434/10160/8326/1855/2048/64101/388336/5649/22829/11079/57502/9093/1000
GO:0060491	GO:0060491	regulation of cell projection assembly	205	0.390118321	1.49941074	0.00148071	0.017909001	0.01415791	6208	tags=33%, list=23%, signal=25%	375790/643338/116985/6714/1969/3064/55909/2475/23500/9742/5420/9696/9727/347240/57787/9912/64787/225689/4957/115704/2909/9842/57451/22954/26053/10801/4651/170690/5365/6722/9353/26051/207/2048/8558/51466/23191/7016/55920/2150/23580/9148/1809/23603/54849/23189/2932/10413/6792/5064/7046/11135/5909/116840/10787/50807/377630/6624/10677/10163/139818/7454/79874/2039/9001/153241/84260
GO:0003407	GO:0003407	neural retina development	88	0.471569521	1.66307884	0.001490863	0.017997653	0.014227993	5780	tags=38%, list=21%, signal=30%	286204/4851/54549/221935/120114/9215/7042/204851/5187/121643/493/54567/5797/28996/22882/5663/4915/84440/6597/8864/30812/835/1735/6774/58158/84465/2353/10220/6094/112724/8842/79738/1826
GO:2001023	GO:2001023	regulation of response to drug	17	-0.646947911	-1.920442385	0.001504142	0.018077924	0.014291451	891	tags=47%, list=3%, signal=46%	406904/407046/442900/100126316/574453/442890/406917/574513
GO:0043244	GO:0043244	regulation of protein-containing complex disassembly	128	0.429876159	1.58217521	0.001501951	0.018077924	0.014291451	8377	tags=48%, list=31%, signal=33%	10297/23274/6712/79443/6709/57482/56893/9181/140775/57466/440193/55201/65125/11078/23332/22828/9711/10013/65094/10300/3480/6314/2314/119/5976/6711/4943/29767/6840/3643/2150/4130/25851/9948/50853/29765/4281/79929/59341/10677/51332/2039/57731/10634/10043/23616/146057/23122/10763/345611/4131/55254/6710/55337/444/664/23064/22911/2934/89795/118
GO:0071333	GO:0071333	cellular response to glucose stimulus	148	0.417196179	1.563661388	0.001506021	0.018077924	0.014291451	7638	tags=46%, list=28%, signal=33%	442905/57521/51092/407037/10723/4041/8938/406890/100313769/51738/4825/2852/10524/65220/4088/8473/26056/9990/2081/10497/7391/5799/3480/8398/114/5080/7776/8660/5127/9024/6722/6597/3091/5798/111/100302135/100381270/23516/2621/7074/5894/406948/8609/5562/7040/9854/150/54795/3745/5076/2309/9572/56652/79727/8111/2030/415116/25942/4087/653361/1215/4089/5566/100507043/252983/5581/5007/1946
GO:0045197	GO:0045197	establishment or maintenance of epithelial cell apical/basal polarity	47	0.547815269	1.75740618	0.001523369	0.018249863	0.014427377	6833	tags=47%, list=25%, signal=35%	286204/3996/1742/9231/2195/23513/5754/4478/57662/284217/23255/3611/5590/286/9948/1739/2011/56288/23616/117583/84552/1741
GO:0043542	GO:0043542	endothelial cell migration	285	0.365307024	1.429570264	0.001526071	0.018249863	0.014427377	6253	tags=34%, list=23%, signal=27%	664616/574408/406976/7422/100302263/4851/406941/5335/57449/407037/406943/619552/574501/1969/406992/22846/407006/4627/6868/406994/23129/406921/7057/2821/25/100126351/55466/494323/10014/5293/153090/25865/100423036/4204/6286/6667/493/5829/54567/693225/575/9564/3162/5797/79812/25960/3164/2050/574434/6091/3728/51564/2185/6781/5170/406881/4763/6722/154796/5578/949/23598/9353/3091/207/4846/5646/54828/74…
GO:0048010	GO:0048010	vascular endothelial growth factor receptor signaling pathway	62	0.512206528	1.713117384	0.001531715	0.018283061	0.014453621	4817	tags=37%, list=18%, signal=31%	7422/7410/6714/79652/7448/55662/153090/25865/405/558/9564/2887/79812/9146/100187716/6091/2185/3091/3678/28514/5747/22905/7867
GO:0006892	GO:0006892	post-Golgi vesicle-mediated transport	110	0.450926922	1.628218867	0.001544188	0.018397483	0.014544077	7762	tags=47%, list=29%, signal=34%	3996/9919/114879/160/9727/6653/2580/30845/23233/8906/8729/51479/1785/26088/6293/9980/582/23062/6711/149371/23499/114815/55770/54520/23163/164/60412/6272/6102/57020/1445/6248/10490/8943/50807/23033/23041/91461/143187/25837/9581/63971/10564/64145/23230/51542/2060/27032/4644/54832/3916/55614
GO:1905039	GO:1905039	carboxylic acid transmembrane transport	154	0.407336611	1.527970702	0.001548703	0.018416849	0.014559387	9176	tags=51%, list=34%, signal=34%	9123/80727/23539/4363/206358/126321/7057/222642/8140/4036/57190/32/6573/1375/208/2055/5663/215/1374/6541/56301/201232/8660/376497/387254/6513/8864/23169/6536/9057/55144/207/6535/94015/124565/56262/10057/9962/10991/3688/9963/79751/8884/81034/6506/80131/124935/6510/118980/10998/54407/11136/9152/54896/9122/23507/151473/113235/162515/83884/94081/7957/2180/6566/121260/84230/1376/3766/6511/123096/81855…
GO:0009749	GO:0009749	response to glucose	206	0.388908833	1.495570068	0.001554865	0.018455696	0.014590097	7992	tags=45%, list=29%, signal=32%	442905/10628/57521/51092/407037/10723/4041/8938/407006/406890/100313769/51738/4825/23098/2852/10524/7057/65220/1292/4088/8473/26056/9990/2137/2081/10497/7391/5799/387597/3480/8398/114/5080/7776/93/8660/389692/2185/5127/9024/6722/6597/3091/5798/111/100302135/5211/100381270/23516/2621/7074/5894/6720/406948/8609/5562/7040/9854/150/84327/54795/3745/5076/83667/2309/9572/56652/1958/79727/8111/2030/6443…
GO:0051258	GO:0051258	protein polymerization	290	0.366415532	1.437696573	0.001559173	0.018472434	0.01460333	8047	tags=42%, list=30%, signal=30%	3304/3303/643338/84630/284001/85378/6712/64857/7448/55626/2475/23500/6709/4926/157922/57580/57482/25/9026/28964/89848/81027/11076/8522/4204/85464/25999/11078/57662/80115/79778/23332/57704/55243/1639/26999/84501/64423/22954/122060/65018/5296/6904/27124/54434/2314/119/79998/2185/10426/1785/27229/6711/9353/29767/10810/256949/1859/51466/22919/2017/8874/6840/375307/54820/23191/23580/23189/9793/54961/5…
GO:0048511	GO:0048511	rhythmic process	296	0.368751809	1.449984676	0.001574842	0.018623451	0.014722715	8011	tags=42%, list=30%, signal=30%	4851/10743/8242/6714/10075/9612/114781/51738/2475/57805/4800/23373/10524/1813/1291/1141/8473/148523/463/1387/1454/9112/10514/10419/7071/107/7042/1408/5187/6667/558/7008/5371/22992/5582/54551/2033/3480/135/1642/56339/4313/4915/23239/92369/65010/8864/8879/835/85457/9353/25819/5798/4791/79831/4846/10533/1859/7157/8863/9099/6720/6839/55366/4882/5562/5629/1815/8945/10499/4804/6586/23394/2932/5158/5601…
GO:0007492	GO:0007492	endoderm development	87	0.461369586	1.624137453	0.001578504	0.018632196	0.014729629	8324	tags=51%, list=31%, signal=35%	4851/9968/1289/4627/1499/7448/1294/4088/1291/4318/23237/2131/4323/3915/4324/657/2335/4313/1284/4838/3678/57669/3679/27327/7040/1303/1290/23648/677/1843/1846/3175/4087/4089/3693/8091/53918/9241/55614/1847/83881/83595/5604/79577
GO:0045055	GO:0045055	regulated exocytosis	225	0.372989822	1.441191454	0.001583535	0.01865703	0.014749262	6160	tags=32%, list=23%, signal=25%	4851/613/23513/255057/8938/4627/9846/9783/2901/127833/5293/28964/26056/112755/57617/80331/9066/23396/23025/140730/136/10497/9498/9751/867/10814/5663/8541/5582/9145/10675/1855/5170/8941/488/6853/56848/112476/192683/64780/164/8448/7476/84961/2150/9545/84258/80223/84446/84106/7462/150/6804/22987/55114/5864/9885/376267/8573/143425/3745/4818/8867/90139/2624/25837/23208/6812/9581/116841/57586/673
GO:0007051	GO:0007051	spindle organization	202	0.386665294	1.485372039	0.001600204	0.018818635	0.014877018	8154	tags=42%, list=30%, signal=30%	5310/3304/2316/3303/85378/3619/4627/90990/57519/4926/1778/10783/55722/29128/81027/1263/25777/9700/11076/55201/23332/284403/1639/225689/1642/79998/10426/3611/27229/54617/729440/1107/79643/91782/152185/84445/22919/29899/256364/2009/9639/9793/10615/6047/6491/3833/55125/1213/9897/29127/1739/79866/1731/6905/10579/153241/1453/10460/55521/8658/23122/4134/9371/7756/10769/9659/5347/10910/9611/10844/2801/8…
GO:1905666	GO:1905666	regulation of protein localization to endosome	14	0.7242531	1.809035022	0.00161471	0.01891942	0.014956693	1895	tags=36%, list=7%, signal=33%	7422/4248/6653/4478/4771
GO:0021766	GO:0021766	hippocampus development	95	0.453089931	1.608760796	0.001612062	0.01891942	0.014956693	6456	tags=41%, list=24%, signal=31%	5802/55558/238/10501/1399/23135/84687/9215/6608/4204/4771/493/25987/84623/23035/157680/2737/3480/8941/6722/196500/4967/582/29954/166614/5629/2932/55054/5914/7832/5048/5649/140679/9513/7547/8648/55624/2145/7248
GO:0072080	GO:0072080	nephron tubule development	101	0.451707185	1.614196339	0.001628349	0.019044213	0.015055348	6149	tags=37%, list=23%, signal=28%	7422/5310/8642/4851/3911/6299/4853/1499/182/5727/6608/3976/65266/80000/2737/170690/9953/79192/3611/30812/1497/84445/5455/28514/55366/7482/7040/9955/10413/26508/55083/8842/5076/1739/26249/4609/64412
GO:0097581	GO:0097581	lamellipodium organization	91	0.460184105	1.627681049	0.001631523	0.019046385	0.015057065	8552	tags=48%, list=31%, signal=33%	7410/6714/1969/50649/6239/92154/55909/2475/4650/25970/221178/84962/23380/26053/5365/9353/10810/1901/2017/8874/23191/84448/23603/23189/10787/348110/3688/6624/10677/10163/7454/2039/8440/8936/7414/406972/22885/538/10152/6642/57175/3983/64083/5168
GO:0098739	GO:0098739	import across plasma membrane	203	0.390824405	1.501073269	0.001637273	0.01907857	0.015082508	6980	tags=39%, list=26%, signal=29%	8912/6560/10723/5534/206358/406992/6550/6533/6548/8645/7057/222642/406895/8140/7442/610/773/478/10021/4036/774/9990/3757/6573/7779/493/3765/208/476/2055/5663/482/6515/6541/777/8660/376497/6526/201266/6513/6543/6553/8864/6536/207/23516/56262/8913/2916/6339/775/6547/6558/54795/1739/84679/10991/3688/59341/8884/6506/57468/80131/51296/124935/6510/3761/776/10998/6583/1261/54407/57864/486/64924/162514/2…
GO:0009314	GO:0009314	response to radiation	438	0.343004981	1.372935039	0.001640596	0.019082402	0.015085538	6653	tags=32%, list=25%, signal=25%	85456/2068/118471/8831/261734/9600/57805/23373/10524/10347/1813/1292/1291/4318/1141/143570/94241/1387/9215/9112/54437/65123/1263/57654/143941/351/4204/1408/26155/5187/90381/5424/64782/2131/27087/5371/4836/90427/1375/55159/7391/3297/208/4239/11190/867/123879/3746/22954/3364/2033/85453/5600/2002/1642/56339/4776/4313/1396/4763/196500/8864/4221/2140/4968/54617/1497/3091/4157/6794/23259/207/10277/2589…
GO:0051896	GO:0051896	regulation of phosphatidylinositol 3-kinase/protein kinase B signal transduction	278	0.367218787	1.434745968	0.001681188	0.019448077	0.015374621	7953	tags=38%, list=29%, signal=27%	406976/7422/406929/5364/7410/6714/7249/55626/2475/2852/7057/1813/2261/3667/10507/153090/7042/55512/1263/201163/351/23396/558/2137/2022/10019/5467/143686/780/8394/867/1605/9711/56623/4920/65018/3480/85453/219699/2335/2912/8660/57462/5795/2185/4915/5170/23239/23252/10461/26051/6794/51763/2621/3643/197358/407041/6237/9258/2150/5747/29062/221496/7040/4486/5863/7046/2260/4150/3092/5291/6376/5649/15117…
GO:0010563	GO:0010563	negative regulation of phosphorus metabolic process	304	0.36368349	1.43084671	0.00168112	0.019448077	0.015374621	7352	tags=38%, list=27%, signal=28%	406929/407031/84619/406900/619552/4041/9759/7249/9858/406994/1399/406921/51005/406895/25/80725/5753/200734/10507/153090/1609/28964/6608/201163/93650/407002/90007/9961/2887/57493/5663/2810/124790/58509/103/8660/376497/5795/1981/5170/4763/4221/10114/5590/11221/9353/10221/207/79643/2048/79888/64780/11261/51763/7023/9647/6774/84919/7016/4040/7157/9770/406948/26524/23603/1849/7040/3642/863/7532/64793/…
GO:0045936	GO:0045936	negative regulation of phosphate metabolic process	304	0.36368349	1.43084671	0.00168112	0.019448077	0.015374621	7352	tags=38%, list=27%, signal=28%	406929/407031/84619/406900/619552/4041/9759/7249/9858/406994/1399/406921/51005/406895/25/80725/5753/200734/10507/153090/1609/28964/6608/201163/93650/407002/90007/9961/2887/57493/5663/2810/124790/58509/103/8660/376497/5795/1981/5170/4763/4221/10114/5590/11221/9353/10221/207/79643/2048/79888/64780/11261/51763/7023/9647/6774/84919/7016/4040/7157/9770/406948/26524/23603/1849/7040/3642/863/7532/64793/…
GO:0048846	GO:0048846	axon extension involved in axon guidance	21	0.659771166	1.797042664	0.001728351	0.019921353	0.015748768	5780	tags=57%, list=21%, signal=45%	7422/55558/1954/6585/6405/91584/10013/9353/8828/6586/659/1826
GO:1902284	GO:1902284	neuron projection extension involved in neuron projection guidance	21	0.659771166	1.797042664	0.001728351	0.019921353	0.015748768	5780	tags=57%, list=21%, signal=45%	7422/55558/1954/6585/6405/91584/10013/9353/8828/6586/659/1826
GO:0051058	GO:0051058	negative regulation of small GTPase mediated signal transduction	63	0.504898269	1.69756037	0.001732515	0.019933301	0.015758214	8191	tags=59%, list=30%, signal=41%	8831/51291/79567/153090/7042/201163/8216/9912/2909/57493/9927/4763/9353/27/22821/440730/2048/83892/23189/55114/23526/3688/7126/253980/3675/100271927/94134/10251/23616/54922/604/10156/58504/23636/286205/9938/10253
GO:0017156	GO:0017156	calcium-ion regulated exocytosis	66	0.496512276	1.682453465	0.001747934	0.02007447	0.015869814	6132	tags=38%, list=23%, signal=29%	4851/255057/8938/4627/9783/127833/112755/9066/23025/10497/8941/488/192683/8448/84258/150/6804/55114/5864/143425/3745/90139/23208/6812/57586
GO:0014032	GO:0014032	neural crest cell development	79	0.463467472	1.613389979	0.001761688	0.020196039	0.01596592	7670	tags=48%, list=28%, signal=35%	3911/10501/182/10500/8482/54910/10507/54437/6608/57715/6663/55698/6405/657/2335/5080/10505/30812/3091/80031/10509/8828/5594/23603/57556/6949/59349/1947/84541/4902/90/2066/1910/5979/1000/7869/6662/65979
GO:0071772	GO:0071772	response to BMP	182	0.398028722	1.510307874	0.00177331	0.020220177	0.015985003	7735	tags=40%, list=28%, signal=28%	286204/406976/4851/407050/407030/23090/1954/4853/406992/406932/11173/406899/4926/25/6497/6653/55512/4036/56963/9110/2131/2022/4756/390598/63893/57154/28996/81792/657/93/285704/222663/3611/642658/164656/5046/7554/644815/9597/51232/3096/4091/659/57045/26508/8239/406911/6664/3675/348093/407054/8321/222008/90/100126334/1958/5494/11167/7049/8646/406978/10272/4087/283375/4089/3491/375616/654/53918/9241…
GO:0071773	GO:0071773	cellular response to BMP stimulus	182	0.398028722	1.510307874	0.00177331	0.020220177	0.015985003	7735	tags=40%, list=28%, signal=28%	286204/406976/4851/407050/407030/23090/1954/4853/406992/406932/11173/406899/4926/25/6497/6653/55512/4036/56963/9110/2131/2022/4756/390598/63893/57154/28996/81792/657/93/285704/222663/3611/642658/164656/5046/7554/644815/9597/51232/3096/4091/659/57045/26508/8239/406911/6664/3675/348093/407054/8321/222008/90/100126334/1958/5494/11167/7049/8646/406978/10272/4087/283375/4089/3491/375616/654/53918/9241…
GO:0001649	GO:0001649	osteoblast differentiation	259	0.377274579	1.469314736	0.001772514	0.020220177	0.015985003	5960	tags=32%, list=22%, signal=26%	7422/406929/4851/407050/2194/407030/407037/4041/9902/1969/406992/1499/632/406932/182/79697/406899/2736/23020/8482/4088/1291/5727/51684/4209/10514/10507/6497/6608/7290/10312/2201/2263/657/2737/27044/8313/5600/169200/93/103/2550/51564/4763/222663/3611/4221/30812/25819/56975/207/23314/58476/8994/51232/9770/55366/5747/1050/4745/2932/4091/10413/659/43/57045/1213/249/54795/406911/64093/6664/23051/15117…
GO:0098698	GO:0098698	postsynaptic specialization assembly	36	0.567179954	1.75238051	0.001780411	0.02026489	0.01602035	7139	tags=58%, list=26%, signal=43%	5802/57524/57555/6712/1399/25/57622/85358/9379/94030/2185/389941/9113/22865/2260/5649/5789/78999/23229/114784/84628
GO:0002042	GO:0002042	cell migration involved in sprouting angiogenesis	95	0.45120068	1.602052741	0.001804225	0.020491063	0.016199151	3663	tags=28%, list=13%, signal=25%	664616/574408/406976/7422/4851/406941/407037/619552/407006/406921/7057/25/494323/10014/100423036/54567/3162/79812/3164/2050/574434/6091/51564/406881/6722/9353/207
GO:0042326	GO:0042326	negative regulation of phosphorylation	254	0.370922081	1.445095592	0.001806711	0.020491063	0.016199151	7352	tags=40%, list=27%, signal=29%	406929/84619/406900/619552/4041/7249/406994/1399/406921/406895/25/80725/5753/200734/10507/153090/1609/6608/93650/407002/90007/9961/2887/57493/5663/2810/124790/58509/103/8660/5795/1981/5170/4763/4221/10114/5590/11221/9353/10221/207/79643/2048/64780/11261/51763/7023/9647/84919/7016/4040/9770/406948/26524/23603/1849/7040/3642/7532/64793/138429/1026/388324/140885/9113/80149/84327/6547/9479/9467/104/5…
GO:0035050	GO:0035050	embryonic heart tube development	85	0.472136292	1.65565753	0.00181898	0.020593563	0.016280182	6023	tags=38%, list=22%, signal=29%	4851/1954/57216/4853/1499/26005/4088/51684/6608/26160/1856/121643/2022/91584/10959/5663/55036/1855/6722/4838/3091/1889/55764/8463/28514/6491/10413/65009/9421/388389/90/7547
GO:0030177	GO:0030177	positive regulation of Wnt signaling pathway	151	0.410293852	1.534624689	0.0018367	0.020757315	0.016409636	7514	tags=41%, list=28%, signal=30%	139285/65268/6299/6714/23500/57805/4088/406959/25/1454/6497/5754/54972/55959/65125/9679/8549/55182/63977/2263/8629/25960/3728/51704/8326/6597/3611/1001/23499/55366/9736/7040/23189/54994/23394/10413/84327/8932/54795/85407/1613/22881/574503/130612/7015/10927/1654/5494/1453/8658/442911/5495/9839/245973/6907/1455/79809/10023/53944/130574/23399/51366
GO:0021795	GO:0021795	cerebral cortex cell migration	49	0.528113496	1.711883215	0.001849821	0.020868603	0.016497614	6251	tags=43%, list=23%, signal=33%	1499/57178/266727/153090/25777/23353/9289/23380/5663/2737/5830/6091/8941/9353/30837/5455/84750/5048/5649/79143/5194
GO:0006650	GO:0006650	glycerophospholipid metabolic process	290	0.364268613	1.429272756	0.001880454	0.021176699	0.016741179	6973	tags=36%, list=26%, signal=27%	5335/5287/5297/8760/21/10908/9600/114879/3636/8897/55627/5331/5293/9651/1609/84720/4204/23396/8396/9110/255043/140701/5298/8394/9489/3707/57605/4952/22979/23007/8399/54872/23049/56623/84962/8776/145567/8398/27124/100137049/376497/30849/55697/3635/375133/9091/137964/51205/949/79837/9108/9807/79888/57153/51763/5333/8527/3632/79153/57217/375775/253558/472/8525/54893/10903/138429/200576/3633/5048/556…
GO:0042989	GO:0042989	sequestering of actin monomers	10	-0.761380193	-1.91321833	0.001887537	0.02121898	0.016774603	323	tags=40%, list=1%, signal=40%	85477/7114/9168/11013
GO:0019320	GO:0019320	hexose catabolic process	50	0.539873105	1.755217782	0.001918941	0.021534027	0.017023663	6753	tags=52%, list=25%, signal=39%	5214/3099/132158/221937/4041/406992/89944/3607/3098/2023/5211/2524/7157/2026/84750/79411/5373/5236/5230/7167/2527/2523/5315/2592/4351/2526
GO:0071168	GO:0071168	protein localization to chromatin	60	0.50688917	1.691541613	0.001943878	0.021775537	0.017214588	7407	tags=47%, list=27%, signal=34%	8367/8360/3012/8365/8368/8335/8366/4796/8970/200558/8294/3009/8359/8363/91782/80124/6046/221496/6047/1025/8361/222229/3720/51149/100129583/5347/23272/253714
GO:0043434	GO:0043434	response to peptide hormone	444	0.341447801	1.368310698	0.001952173	0.021830084	0.01725771	7406	tags=35%, list=27%, signal=26%	2844/494328/2195/4041/790/6714/9640/632/7249/6548/2875/51738/4825/2475/2852/22937/3636/406895/4088/1291/8473/57492/23038/7442/3667/10014/6464/1395/6653/23235/7297/64900/1408/8396/6773/6667/5829/143686/9564/7391/3297/208/2887/1605/112/3164/27019/51043/5296/3480/11132/114/5080/9361/55625/8660/376497/6431/10603/5795/8614/4641/5170/65010/6513/55777/5578/5590/1979/79837/10626/6794/207/10580/30837/9021…
GO:0007422	GO:0007422	peripheral nervous system development	86	0.478838455	1.685461683	0.001958224	0.021830765	0.017258249	6847	tags=44%, list=25%, signal=33%	5339/9968/5534/23114/3913/1291/2064/8506/576/6497/6663/575/91584/208/1605/60484/6526/4915/4763/3611/30812/207/50674/57716/5894/5594/9639/9048/2817/6334/4665/6905/56288/10397/5970/163175/1910/23405
GO:0034394	GO:0034394	protein localization to cell surface	67	0.491654081	1.677427494	0.001959083	0.021830765	0.017258249	5007	tags=39%, list=18%, signal=32%	2316/574473/20/57555/257364/1499/10076/10347/26056/9777/8729/23245/23171/26088/23062/207/30851/2048/23163/8514/8301/83700/4130/9860/7375/23327
GO:0007179	GO:0007179	transforming growth factor beta receptor signaling pathway	247	0.374792736	1.455946124	0.001966319	0.021873155	0.01729176	7813	tags=42%, list=29%, signal=30%	406976/442913/407050/3303/407030/6714/406932/406890/6868/283149/406994/8425/7057/406899/4088/406959/8473/57178/1387/200734/494323/6497/80139/7042/79595/201163/57190/5045/9110/5829/2022/5371/83891/406934/2201/114990/57154/28996/657/2033/4054/10454/2734/5170/406881/4838/4221/442897/6794/1001/10273/64426/6774/7157/50515/5747/9392/2353/26524/7040/3725/4091/9113/7046/57045/4052/7791/8239/54778/6664/39…
GO:0048168	GO:0048168	regulation of neuronal synaptic plasticity	60	0.506052979	1.688751157	0.001989887	0.022031791	0.017417169	8645	tags=57%, list=32%, signal=39%	1742/8831/1813/6900/23237/351/93650/1627/85358/23154/8541/57338/9145/2906/4763/6543/26012/2048/9148/2905/388336/2902/7425/5864/9513/2903/6285/816/9241/4297/818/22930/729993/3766
GO:0045732	GO:0045732	positive regulation of protein catabolic process	211	0.382139972	1.471981915	0.001990949	0.022031791	0.017417169	8031	tags=42%, list=30%, signal=30%	4035/3304/139285/3303/20/257364/1454/153090/6653/4036/1263/4478/5045/56963/351/114881/26259/51343/10444/91304/868/27352/5663/7466/9730/22954/8313/29979/1642/1855/7917/26088/84900/55070/10221/207/10533/85409/10273/79888/23163/29978/4193/84236/55743/9686/1050/863/6872/90637/2932/5601/150/23327/130507/85407/283106/285671/91445/3300/8312/6811/101/1453/8078/6449/28951/8754/3416/55823/10769/2931/57817/…
GO:0090092	GO:0090092	regulation of transmembrane receptor protein serine/threonine kinase signaling pathway	321	0.363408884	1.434652718	0.001984045	0.022031791	0.017417169	7410	tags=37%, list=27%, signal=27%	286204/406976/4035/4851/442913/407050/3303/407030/619552/23090/4853/406992/406932/406890/6868/283149/8425/7057/406899/4926/4088/8473/25/1387/200734/494323/6497/80139/6653/7042/4036/79595/201163/56963/9110/23144/2022/56926/83891/406934/2201/25970/4756/390598/63893/114990/57154/28996/91/657/2033/93/2734/5170/406881/222663/3611/4838/4221/442897/6794/1001/164656/5046/10273/64426/9597/7157/51232/50515…
GO:0003007	GO:0003007	heart morphogenesis	273	0.365973447	1.428663392	0.001998318	0.022075012	0.017451337	5197	tags=30%, list=19%, signal=24%	7422/8642/2316/4851/1289/1954/79363/57216/4853/1499/64783/26005/23129/2475/182/1399/6261/4088/5727/57178/51684/6608/7042/4036/26160/1856/121643/171023/2131/54567/2022/161882/10959/1605/57493/53834/2263/5663/196528/657/2548/55036/8313/2050/10454/6091/1855/10427/6722/3611/4838/7468/9353/3091/4846/8463/1901/8751/3643/4193/7157/28514/5747/8828/221496/7040/5629/10848/6586/1942/6491/4091/5914/9249/1041…
GO:0010664	GO:0010664	negative regulation of striated muscle cell apoptotic process	39	0.567136422	1.766010334	0.00200181	0.022075321	0.017451582	5055	tags=28%, list=19%, signal=23%	406976/4851/406900/55626/8996/3297/407034/5170/5514/9531/5863
GO:0035019	GO:0035019	somatic stem cell population maintenance	68	0.490927162	1.677014448	0.002033664	0.02238787	0.017698666	6360	tags=41%, list=23%, signal=32%	9968/4041/607/283149/51586/7071/6497/6608/3976/9282/8861/22882/657/57167/80306/4838/27097/6774/7476/5894/6886/10413/5076/2624/4609/678/673/81606
GO:0035331	GO:0035331	negative regulation of hippo signaling	23	0.636868492	1.782635858	0.002045896	0.022444994	0.017743825	5764	tags=52%, list=21%, signal=41%	9231/6714/11113/55841/84962/29888/85369/8994/9686/22941/25843/23286
GO:0014037	GO:0014037	Schwann cell differentiation	48	0.527111941	1.705026103	0.002043415	0.022444994	0.017743825	6847	tags=52%, list=25%, signal=39%	5339/9968/5534/3913/1291/2064/8506/6497/208/1605/4915/4763/3611/207/57716/5894/5594/9639/2817/4665/56288/10397/5970/163175/23405
GO:0110020	GO:0110020	regulation of actomyosin structure organization	105	0.447860413	1.610423581	0.002064687	0.022612229	0.017876032	6542	tags=37%, list=24%, signal=28%	406929/406941/116985/7840/6548/2475/29109/200539/4088/25/55160/23370/3984/4771/5829/23332/114822/5296/154796/7082/55616/1901/51763/51466/9647/7016/11214/5629/9639/10391/6869/7046/10163/7454/673/22843/23122/7248/71
GO:1904262	GO:1904262	negative regulation of TORC1 signaling	48	0.526245096	1.702222159	0.002115113	0.023064929	0.018233913	9050	tags=58%, list=33%, signal=39%	23334/84219/7249/729438/4864/9681/143686/8131/6794/220441/55846/472/5562/7532/83667/81929/54468/84335/7248/79726/26001/5566/57162/51701/7428/51256/7874/107080638
GO:0035107	GO:0035107	appendage morphogenesis	148	0.411853338	1.543636294	0.002116878	0.023064929	0.018233913	7752	tags=43%, list=29%, signal=31%	4851/5362/344191/1954/4041/6299/4853/1499/5089/26005/4038/9742/1291/5727/1387/9215/6497/7042/80144/2131/2201/51222/6468/257/2263/221833/5663/657/2737/2768/57167/64327/1889/55764/7476/57728/50515/23288/4882/100131390/775/2019/54903/2260/7704/140467/91461/27077/7547/5915/10018/51542/56603/65057/4089/5469/341640/5087/3899/221322/9241/6662/80856/444
GO:0035108	GO:0035108	limb morphogenesis	148	0.411853338	1.543636294	0.002116878	0.023064929	0.018233913	7752	tags=43%, list=29%, signal=31%	4851/5362/344191/1954/4041/6299/4853/1499/5089/26005/4038/9742/1291/5727/1387/9215/6497/7042/80144/2131/2201/51222/6468/257/2263/221833/5663/657/2737/2768/57167/64327/1889/55764/7476/57728/50515/23288/4882/100131390/775/2019/54903/2260/7704/140467/91461/27077/7547/5915/10018/51542/56603/65057/4089/5469/341640/5087/3899/221322/9241/6662/80856/444
GO:0031109	GO:0031109	microtubule polymerization or depolymerization	142	0.422325676	1.578514717	0.002132829	0.023199066	0.018339955	8458	tags=49%, list=31%, signal=34%	3304/3303/10297/284001/85378/57701/146909/4926/157922/25/9181/347240/28964/81027/11076/440193/4204/55201/25999/57662/23332/57704/1639/10013/122060/10300/6904/27124/6314/79998/10426/124602/27229/1859/22919/8874/54820/4130/9793/4281/79929/55125/58497/59341/10048/10634/2288/1453/146057/10382/23122/4134/24139/7756/344148/9659/10844/2801/4131/22924/23354/5116/221150/81565/55755/79441/22911/8851/89795/…
GO:0046618	GO:0046618	xenobiotic export from cell	27	-0.547439511	-1.882178673	0.002138185	0.023217704	0.018354689	891	tags=30%, list=3%, signal=29%	406904/407046/442900/100126316/574453/442890/406917/574513
GO:0022029	GO:0022029	telencephalon cell migration	62	0.507442718	1.697184425	0.002153605	0.023345371	0.018455616	6251	tags=42%, list=23%, signal=32%	1499/1813/6900/57178/266727/153090/25777/23353/7143/9289/23380/5663/2737/5830/6091/8941/6722/4967/9353/30837/5455/84750/5048/5649/79143/5194
GO:0035904	GO:0035904	aorta development	67	0.490190632	1.672434491	0.002160587	0.023381294	0.018484014	5020	tags=36%, list=18%, signal=29%	4035/4851/3340/1954/23129/182/51684/7042/4036/163/54567/2022/657/2548/8131/10454/6091/10427/6722/60681/5629/4804/4091/56999
GO:0061333	GO:0061333	renal tubule morphogenesis	82	0.461501028	1.612518395	0.002197762	0.023743276	0.018770178	6206	tags=37%, list=23%, signal=28%	7422/5310/8642/3911/6299/1499/5727/6608/65266/8549/80000/2737/170690/9953/79192/3611/30812/1497/84445/55366/7482/7040/9955/55083/5076/1739/26249/4609/64412/1282
GO:0071453	GO:0071453	cellular response to oxygen levels	177	0.392279851	1.48832468	0.002205437	0.023785879	0.018803858	8555	tags=49%, list=32%, signal=34%	7422/4851/57521/406900/205/6714/406992/406932/6548/2475/64344/10869/1813/1263/8996/56776/5165/5467/79625/114990/867/28996/2263/84962/65018/29979/6781/8614/2023/3091/10525/5163/207/23545/10533/29904/10273/5740/1788/4193/7157/6839/2353/5562/7040/4194/6547/5230/3654/5291/79723/677/2309/7015/27113/355/4609/101/54471/3777/7248/2030/10397/4000/132864/23576/51378/54583/23411/875/2308/2043/5034/538/8678/…
GO:0014013	GO:0014013	regulation of gliogenesis	112	0.440112465	1.591579265	0.002211382	0.023807836	0.018821216	6641	tags=38%, list=24%, signal=29%	4851/84630/9423/745/407006/1499/4825/2475/23500/407007/26011/8140/10419/6497/4036/6663/1181/4204/4771/3976/406934/1605/4152/9682/4763/30812/7732/11221/7157/406957/7040/9444/406911/6664/29956/9572/274/23529/79727/57165/9921/5970/84504
GO:0006997	GO:0006997	nucleus organization	151	0.40863319	1.528413301	0.002214943	0.023807836	0.018821216	7738	tags=46%, list=29%, signal=33%	5339/283131/83983/11189/2852/10524/4926/23165/23133/10783/25777/23353/84823/11176/4928/5371/1639/1760/199953/57673/137886/7536/28996/57602/6314/7142/2334/5578/79643/91782/9631/7141/5253/84172/6839/55818/221496/27348/221035/90780/5048/23306/84071/4001/9972/81929/1663/274/23378/9688/27183/5819/8444/545/57097/4000/5347/55706/54700/8882/23411/10208/6732/1861/23399/3020/23198/26092/3267
GO:0090162	GO:0090162	establishment of epithelial cell polarity	33	0.584496421	1.788673348	0.002222612	0.023850053	0.018854591	3386	tags=36%, list=12%, signal=32%	5310/23094/399687/2195/5754/4478/57662/284217/85302/9265/154796/6494
GO:0071695	GO:0071695	anatomical structure maturation	274	0.364431673	1.423291414	0.002228982	0.023878204	0.018876845	5949	tags=28%, list=22%, signal=22%	7422/8642/375790/2068/9855/5364/8938/1499/11173/4825/7059/6261/55908/6900/2261/399979/10507/7042/6663/351/4204/54760/558/2131/23774/144347/8399/7855/1605/81792/10013/26057/8314/149986/4313/64131/2185/994/8941/11057/65010/4763/473/137964/30812/645811/3091/56975/5798/1001/30819/1901/6461/6886/23294/4882/7040/1050/26133/10220/9334/1026/117155/2260/9897/23306/7704/3745/6376/5076/2309/7298/54888/2624/…
GO:0006956	GO:0006956	complement activation	58	-0.399684513	-1.63295756	0.002235351	0.023906254	0.018899021	7386	tags=53%, list=27%, signal=39%	28984/712/922/729/1604/1378/716/732/1379/3078/4153/79987/714/81494/725/722/3848/1675/3075/713/11326/10878/735/3080/1380/730/731/3426/10584/10877/574461
GO:0009620	GO:0009620	response to fungus	77	-0.370129978	-1.569903226	0.002266125	0.024194773	0.019127108	8585	tags=51%, list=32%, signal=35%	26525/4057/85480/6850/338322/1511/6279/84522/8915/122665/1669/1671/4353/1670/50856/695/3346/1673/5919/7099/170482/81030/84659/64581/7432/6283/64806/5806/245932/26253/5322/6280/3347/338339/820/4852/93978/245928/6863
GO:0098884	GO:0098884	postsynaptic neurotransmitter receptor internalization	33	0.583235324	1.784814145	0.002297113	0.024201316	0.019132281	5404	tags=45%, list=20%, signal=36%	5534/23513/160/23237/163/55182/868/161/23154/55697/4193/8650/1815/26985/3092
GO:0140239	GO:0140239	postsynaptic endocytosis	33	0.583235324	1.784814145	0.002297113	0.024201316	0.019132281	5404	tags=45%, list=20%, signal=36%	5534/23513/160/23237/163/55182/868/161/23154/55697/4193/8650/1815/26985/3092
GO:0010470	GO:0010470	regulation of gastrulation	17	0.674656012	1.759722249	0.002283059	0.024201316	0.019132281	3330	tags=41%, list=12%, signal=36%	286204/23187/26011/23332/1605/642658/4838
GO:0150052	GO:0150052	regulation of postsynapse assembly	44	0.540027218	1.726687843	0.002276223	0.024201316	0.019132281	6096	tags=50%, list=22%, signal=39%	4038/84687/54910/115703/10672/26999/1793/9379/9294/90668/29801/54862/89910/23369/51517/9844/79953/9148/9732/11178/94134/57468
GO:0003143	GO:0003143	embryonic heart tube morphogenesis	72	0.481455425	1.655208541	0.002286966	0.024201316	0.019132281	6023	tags=39%, list=22%, signal=30%	4851/1954/57216/4853/26005/4088/51684/6608/26160/1856/121643/2022/10959/5663/55036/1855/6722/4838/3091/8463/28514/6491/10413/65009/9421/388389/90/7547
GO:0002062	GO:0002062	chondrocyte differentiation	115	0.430700567	1.560971931	0.002294048	0.024201316	0.019132281	5624	tags=37%, list=21%, signal=29%	1499/11173/4088/2261/399979/4209/51320/55512/55959/2131/85301/25987/144347/51222/81792/2132/657/2737/8313/4054/2734/64764/642658/3091/23516/22856/7476/9451/1893/50515/7482/4882/7040/659/7046/57045/2260/7704/871/91461/2355/4017
GO:0006865	GO:0006865	amino acid transport	162	0.405234966	1.524598309	0.002292289	0.024201316	0.019132281	9140	tags=50%, list=34%, signal=33%	80727/4041/206358/126321/6533/222642/8140/7442/28968/2055/5663/135/6541/56301/2912/2550/387254/4915/4763/196500/8864/1497/6536/9057/55144/6535/94015/124565/320/18/56262/9673/6558/6531/10991/3688/94097/7439/140679/79751/6812/10755/6506/6545/80131/124935/6510/118980/6583/54407/11136/51542/256987/9900/9152/54896/23507/2780/134/6567/83884/94081/7957/22930/55238/121260/84230/6833/3766/10955/6511/12309…
GO:0043062	GO:0043062	extracellular structure organization	340	0.349352158	1.387492323	0.002296042	0.024201316	0.019132281	6253	tags=31%, list=23%, signal=25%	4035/4851/23187/2068/80781/10893/1289/619552/285590/342371/165/3913/11173/7448/8425/1294/84695/4088/1291/4318/25/9215/89932/3038/7042/84171/55512/57190/5045/351/81794/10218/55959/57589/2131/2022/4811/85301/5351/9806/23332/4323/284217/3915/4324/649/780/79625/7143/7837/4239/1605/81792/4643/5033/92949/170689/8313/170690/5352/79709/102/4313/60484/4326/4763/5768/642658/64856/1284/1287/84168/60681/4791…
GO:0035567	GO:0035567	non-canonical Wnt signaling pathway	69	0.497646571	1.698200224	0.002328852	0.024495215	0.019364622	7886	tags=49%, list=29%, signal=35%	1951/1952/9968/9620/57216/23500/25/1454/57674/440193/1856/1857/57154/7855/8326/1855/7074/7476/8324/91147/54903/85407/22881/8321/166336/1453/84133/8322/9863/81839/6425/128272/7976/8325
GO:0051893	GO:0051893	regulation of focal adhesion assembly	63	0.49721072	1.671713423	0.002375255	0.024901107	0.019685499	6832	tags=41%, list=25%, signal=31%	7422/6714/6548/7057/4088/25/7094/79834/57662/23332/4323/8861/5795/57669/23499/9647/55920/5747/23603/1613/2039/23122/7248/7414/71/1845
GO:0090109	GO:0090109	regulation of cell-substrate junction assembly	63	0.49721072	1.671713423	0.002375255	0.024901107	0.019685499	6832	tags=41%, list=25%, signal=31%	7422/6714/6548/7057/4088/25/7094/79834/57662/23332/4323/8861/5795/57669/23499/9647/55920/5747/23603/1613/2039/23122/7248/7414/71/1845
GO:1905508	GO:1905508	protein localization to microtubule organizing center	38	0.563453841	1.746929356	0.002390947	0.025024457	0.019783012	5061	tags=37%, list=19%, signal=30%	26005/4926/9727/55722/57787/137886/11190/22994/23386/22919/10615/2932/6491/55125
GO:0097305	GO:0097305	response to alcohol	273	0.363804055	1.420194659	0.002417002	0.025255692	0.019965815	5374	tags=30%, list=20%, signal=24%	20/406961/117/790/109/113/266743/1499/632/2741/84687/1813/1141/5727/94241/6608/939/107/6554/23237/19/114881/6480/4204/57655/64170/9563/867/9400/1605/2263/112/10013/1374/31/3480/2002/114/5080/3728/2550/2185/1981/1268/8061/4968/56848/9353/111/207/23367/10919/50943/8751/1788/1495/2890/4193/4040/18/6720/2353/57476/5562/7040/4779/1815/6586/6339/5914/2902/6869/1026/150/7046/80854/7832/406958/4615/9962/…
GO:0010634	GO:0010634	positive regulation of epithelial cell migration	48	0.522833521	1.691186884	0.002425804	0.025306182	0.020005729	7842	tags=58%, list=29%, signal=42%	5335/6714/407006/6239/2475/407007/4318/9922/7042/23332/1793/10013/8660/3091/57669/9647/5747/6869/1512/659/3675/23122/3640/8754/5581/80005/6662/382
GO:0019677	GO:0019677	NAD catabolic process	21	0.648449636	1.766205801	0.002436009	0.025371118	0.020057065	6193	tags=57%, list=23%, signal=44%	5214/3099/221937/23098/3607/3098/2023/5211/2026/5230/7167/5315
GO:0048841	GO:0048841	regulation of axon extension involved in axon guidance	17	0.673449534	1.756575362	0.002445168	0.025385704	0.020068595	2599	tags=41%, list=10%, signal=37%	7422/55558/1954/6585/6405/91584/10013
GO:0030198	GO:0030198	extracellular matrix organization	339	0.349550552	1.388021419	0.002445375	0.025385704	0.020068595	6253	tags=32%, list=23%, signal=25%	4035/4851/23187/2068/80781/10893/1289/619552/285590/342371/165/3913/11173/7448/8425/1294/84695/4088/1291/4318/25/9215/89932/3038/7042/84171/55512/57190/5045/351/81794/10218/55959/57589/2131/2022/4811/85301/5351/9806/23332/4323/284217/3915/4324/649/780/79625/7143/7837/4239/1605/81792/4643/5033/92949/170689/8313/170690/5352/79709/102/4313/60484/4326/4763/5768/642658/64856/1284/1287/84168/60681/4791…
GO:0030308	GO:0030308	negative regulation of cell growth	172	0.397735598	1.503624666	0.002451748	0.025410476	0.020088179	8266	tags=46%, list=30%, signal=32%	406976/3304/5802/3303/55558/9423/27296/57805/10500/84687/4088/6585/7042/56963/4204/9150/5371/6405/7143/123879/91/10013/8408/23251/54825/1630/5795/56981/10505/6597/2023/6494/56848/9353/6794/80031/8751/57609/7157/3373/9686/7040/64061/6586/1026/659/83667/80128/1654/3300/23677/9792/57446/84260/406978/2786/604/2539/2931/2661/4089/54879/684/55840/3621/51094/2100/393/2045/6049/5465/8692/203245/374946/59…
GO:0090100	GO:0090100	positive regulation of transmembrane receptor protein serine/threonine kinase signaling pathway	106	0.445500587	1.601067856	0.002484335	0.025623221	0.020256363	7813	tags=46%, list=29%, signal=33%	286204/4851/407030/23090/4853/406932/7057/4926/1387/7042/201163/23144/2022/25970/4756/63893/28996/91/657/2033/93/222663/3611/4838/4221/6794/9597/7040/10220/659/7046/57045/54778/6664/90/10755/8312/7049/9688/9839/26035/4087/268/4089/3491/375616/654/53918/7043
GO:1902905	GO:1902905	positive regulation of supramolecular fiber organization	177	0.389528994	1.477887822	0.002483593	0.025623221	0.020256363	8458	tags=44%, list=31%, signal=30%	3304/2316/3303/643338/2475/29109/4926/4088/57482/25/55160/3984/28964/89848/351/4204/4771/5829/80115/23332/55243/1639/5663/122060/54551/10300/79709/79998/2185/154796/10810/51466/22919/2017/9647/23191/7016/2150/23580/5629/9639/9793/6869/9948/7046/11135/10787/6376/1739/59341/10163/274/673/8440/8936/22843/10458/253260/9659/345456/4131/6366/5581/10174/7043/382/10152/10344/55755/55971/30008/64223/5925/…
GO:0031400	GO:0031400	negative regulation of protein modification process	339	0.349517854	1.387891578	0.002482709	0.025623221	0.020256363	7341	tags=40%, list=27%, signal=29%	406929/3304/3303/84619/406900/619552/4041/1499/7249/406994/1399/406921/406895/8473/25/80725/5753/200734/10507/153090/3984/1609/408/6608/201163/143941/11076/93650/407002/65125/493/575/9961/11338/57493/123879/64359/5663/10013/5582/23251/2810/124790/58509/57465/103/10129/5795/1981/5170/4763/8864/10401/4221/10114/5590/11221/9353/10363/10221/207/79643/2048/64780/11261/51763/7023/9647/84919/7016/4040/9…
GO:0006171	GO:0006171	cAMP biosynthetic process	10	0.786243906	1.791722821	0.002528298	0.026034523	0.020581517	3618	tags=70%, list=13%, signal=61%	109/113/115/107/112/114/111
GO:0016081	GO:0016081	synaptic vesicle docking	13	0.724810329	1.757456186	0.002554593	0.026262861	0.020762029	2635	tags=54%, list=10%, signal=49%	9783/112755/23025/140730/10497/9751/8541
GO:0071322	GO:0071322	cellular response to carbohydrate stimulus	163	0.398214292	1.500973226	0.002563066	0.026265248	0.020763916	7967	tags=46%, list=29%, signal=33%	442905/57521/51092/407037/10723/4041/8938/406890/100313769/51738/4825/2852/10524/65220/4088/8473/26056/9990/2081/10497/7391/5799/3480/8398/114/5080/7776/8660/5127/9024/65010/6722/6597/3091/5798/111/100302135/100381270/23516/2621/7074/5894/406948/8609/5562/7040/9854/150/5603/54795/3745/5076/677/2309/9572/56652/79727/8111/2030/415116/25942/4087/653361/1215/4089/5566/100507043/252983/5581/5007/1946/…
GO:0062207	GO:0062207	regulation of pattern recognition receptor signaling pathway	183	0.392321148	1.490647698	0.002560319	0.026265248	0.020763916	6602	tags=35%, list=24%, signal=27%	3304/5802/406941/3303/100616403/9684/6714/100126333/406932/4034/23098/8473/23151/153090/57787/351/6573/26057/22954/5094/55666/58509/29979/23369/10454/25921/5170/10612/207/6397/114609/3551/79671/197358/54726/9258/2150/55366/3665/3430/9698/57506/54106/56919/4615/5591/377630/56927/85364/1654/51304/9572/51114/84243/22900/80772/51296/5599/2664/25827/7301/3659/3312/57864
GO:0048259	GO:0048259	regulation of receptor-mediated endocytosis	127	0.423752234	1.558437034	0.002575841	0.026353793	0.020833915	4598	tags=26%, list=17%, signal=22%	406976/7422/693235/20/1742/406961/5534/23513/7448/124930/1813/160/10188/9026/408/23237/351/55182/868/867/23154/55697/55589/10825/4043/3643/29978/4193/8527/8301/8650/22848/1815
GO:0051495	GO:0051495	positive regulation of cytoskeleton organization	186	0.391721399	1.493637634	0.0025834	0.026388765	0.020861562	8357	tags=43%, list=31%, signal=30%	3304/2316/3303/643338/55558/2475/29109/4926/4088/57482/25/1778/55160/3984/28964/89848/4204/4771/5829/80115/23332/55243/1639/225689/122060/54551/10300/79998/2185/154796/10810/51466/22919/2017/9647/23191/7016/29899/2150/23580/5629/9639/9793/10615/6491/6869/9948/7046/11135/10787/6376/1739/59341/10163/274/153241/673/8440/8936/22843/10458/10763/253260/9659/345456/4131/6366/23636/5581/10174/7043/382/10…
GO:0071326	GO:0071326	cellular response to monosaccharide stimulus	153	0.411606402	1.542314383	0.00264254	0.026906625	0.021270955	7967	tags=47%, list=29%, signal=33%	442905/57521/51092/407037/10723/4041/8938/406890/100313769/51738/4825/2852/10524/65220/4088/8473/26056/9990/2081/10497/7391/5799/3480/8398/114/5080/7776/8660/5127/9024/65010/6722/6597/3091/5798/111/100302135/100381270/23516/2621/7074/5894/406948/8609/5562/7040/9854/150/54795/3745/5076/2309/9572/56652/79727/8111/2030/415116/25942/4087/653361/1215/4089/5566/100507043/252983/5581/5007/1946/2729/5465…
GO:0021761	GO:0021761	limbic system development	126	0.42051501	1.541260354	0.002639533	0.026906625	0.021270955	6456	tags=39%, list=24%, signal=30%	5802/5361/55558/238/1499/10501/1399/23135/84687/1813/9215/6608/4204/4771/493/25987/79625/84623/23035/2263/157680/2737/3480/8941/4763/6722/196500/4967/582/29954/166614/8828/5629/2932/55054/5914/7832/2260/5048/5649/140679/9513/7547/9001/8648/55624/2145/23440/7248
GO:0009743	GO:0009743	response to carbohydrate	243	0.372669536	1.443082662	0.002667306	0.027115488	0.021436071	7992	tags=43%, list=29%, signal=30%	442905/10628/57521/51092/407037/10723/4041/8938/407006/406890/100313769/51738/4825/23098/2852/10524/7057/65220/1292/4088/8473/26056/9990/2137/2081/10497/7391/5799/387597/3480/8398/114/5080/7776/93/8660/389692/2185/5127/9024/65010/6722/6597/3091/5798/111/100302135/5211/100381270/23516/2890/2621/7074/5894/6720/406948/8609/5562/7040/9854/11143/23394/150/5603/84327/54795/3745/5076/83667/677/2309/9572…
GO:0072028	GO:0072028	nephron morphogenesis	82	0.457959635	1.60014451	0.002676468	0.027165295	0.021475446	6149	tags=35%, list=23%, signal=27%	7422/5310/8642/3911/6299/1499/5727/6608/3976/65266/80000/2737/170690/9953/79192/3611/30812/1497/84445/55366/7482/7040/9955/55083/5076/1739/26249/4609/64412
GO:0048844	GO:0048844	artery morphogenesis	83	0.450003842	1.573668079	0.002723187	0.027551732	0.021780943	3569	tags=25%, list=13%, signal=22%	664616/574408/7422/4035/4851/4854/1954/182/57178/7042/4036/4775/54567/2022/196528/657/8131/10427/4763/6722/60681
GO:0034284	GO:0034284	response to monosaccharide	218	0.379394154	1.462398379	0.002722612	0.027551732	0.021780943	7992	tags=44%, list=29%, signal=31%	442905/10628/57521/51092/407037/10723/4041/8938/407006/406890/100313769/51738/4825/23098/2852/10524/7057/65220/1292/4088/8473/26056/9990/2137/2081/10497/7391/5799/387597/3480/8398/114/5080/7776/93/8660/389692/2185/5127/9024/65010/6722/6597/3091/5798/111/100302135/5211/100381270/23516/2621/7074/5894/6720/406948/8609/5562/7040/9854/150/84327/54795/3745/5076/83667/2309/9572/56652/1958/79727/8111/203…
GO:0017157	GO:0017157	regulation of exocytosis	181	0.391899334	1.484984438	0.002736695	0.027644521	0.021854297	6528	tags=35%, list=24%, signal=27%	4851/613/79363/255057/8938/9846/9783/10079/127833/28964/219931/55512/57617/140775/9066/140730/136/23332/9498/23400/9146/10814/5582/10675/1855/5170/8941/488/6853/56848/192683/64780/164/8448/7476/84961/2150/9545/84258/115827/84106/150/6804/6382/22987/5864/376267/8573/143425/3745/2624/25837/23208/6812/1731/9581/9001/57586/673/11126/27183/23122/23011
GO:0050829	GO:0050829	defense response to Gram-negative bacterium	106	-0.344091615	-1.591506357	0.002756731	0.027802855	0.021979467	7660	tags=43%, list=28%, signal=31%	3140/5544/245938/54210/122665/1669/613209/4069/1671/29108/10133/1670/400830/1673/5919/85569/3929/7099/1755/117285/84659/7432/7369/6372/646627/245939/3593/245932/567/245929/3569/6403/671/353144/6156/6037/820/140850/245936/4852/4316/3148/6223/140823/245928/6863
GO:0070977	GO:0070977	bone maturation	29	0.599327676	1.775006168	0.002807278	0.028267912	0.022347116	3394	tags=41%, list=13%, signal=36%	8642/5364/11173/7059/6261/2261/10507/2131/144347/81792/64131/645811
GO:0001738	GO:0001738	morphogenesis of a polarized epithelium	53	0.515644979	1.697936531	0.002843451	0.028424041	0.022470544	6833	tags=47%, list=25%, signal=35%	3911/9620/9231/2195/57216/23513/5754/4478/55966/57662/284217/23245/55625/10427/9024/84446/9948/10413/89958/5048/60/23616/71/2066/1741
GO:0042255	GO:0042255	ribosome assembly	56	-0.399612387	-1.629513378	0.002846008	0.028424041	0.022470544	4756	tags=38%, list=18%, signal=31%	6135/6193/84769/4869/29960/51065/55299/6125/140801/26609/1964/3921/6209/51119/6208/6152/6234/2197/6223/6232/6169
GO:0050832	GO:0050832	defense response to fungus	66	-0.384031979	-1.611248082	0.002849539	0.028424041	0.022470544	8585	tags=52%, list=32%, signal=35%	26525/4057/85480/338322/1511/6279/84522/8915/122665/1669/1671/4353/1670/50856/3346/1673/5919/170482/81030/84659/64581/7432/6283/245932/26253/5322/6280/3347/338339/820/4852/93978/245928/6863
GO:0140056	GO:0140056	organelle localization by membrane tethering	79	0.454137021	1.580909475	0.002837028	0.028424041	0.022470544	6693	tags=38%, list=25%, signal=29%	9783/23265/23241/112755/57617/57190/23233/23025/140730/10497/203062/2775/9751/10814/8541/57488/23344/488/149371/55770/11336/60412/10490/65009/6804/3745/6812/6811/10228/55823
GO:0009799	GO:0009799	specification of symmetry	138	0.415031499	1.543109639	0.002847312	0.028424041	0.022470544	6023	tags=30%, list=22%, signal=24%	4851/1954/57216/4853/1499/26005/23500/9742/5681/4088/51684/6608/26160/1856/121643/2022/56926/10959/5663/162/27019/55036/93/1855/6722/4838/25914/84976/203286/3091/5046/284086/28514/6491/65009/118856/54903/352909/9421/388389/90/7547
GO:0009855	GO:0009855	determination of bilateral symmetry	138	0.415031499	1.543109639	0.002847312	0.028424041	0.022470544	6023	tags=30%, list=22%, signal=24%	4851/1954/57216/4853/1499/26005/23500/9742/5681/4088/51684/6608/26160/1856/121643/2022/56926/10959/5663/162/27019/55036/93/1855/6722/4838/25914/84976/203286/3091/5046/284086/28514/6491/65009/118856/54903/352909/9421/388389/90/7547
GO:0097120	GO:0097120	receptor localization to synapse	76	0.475056888	1.647205132	0.002881012	0.028693081	0.022683233	6938	tags=43%, list=26%, signal=32%	1742/23513/59284/8473/2064/112755/3798/1627/9254/9912/2239/57576/375323/22883/1605/102/80852/5590/29899/388336/389941/10082/5649/1739/27092/51304/112936/3800/57468/2066/9371/1741/59283
GO:0021954	GO:0021954	central nervous system neuron development	93	0.45617687	1.617465685	0.002893381	0.028729981	0.022712404	5949	tags=40%, list=22%, signal=31%	5361/23334/55558/1399/2736/1813/6900/1141/57178/2049/143941/4858/56978/25987/57704/79625/91584/2909/2263/1630/6091/4915/4967/80208/9353/6656/2048/166614/1009/8828/2047/9334/7832/5048/104/2624/57731
GO:0030705	GO:0030705	cytoskeleton-dependent intracellular transport	200	0.384485344	1.476894034	0.002898239	0.028729981	0.022712404	8114	tags=46%, list=30%, signal=32%	7275/3064/23162/547/79443/9742/1778/26958/80179/25777/26160/351/81/23353/3798/440193/283234/4204/55201/25999/57662/26115/57576/199953/22994/10013/22820/4651/22906/147700/23299/10749/4641/29911/80208/5590/3091/6794/23303/55764/320/54820/199223/388552/89941/57728/9531/30850/4130/5870/118426/55054/79929/6687/26985/8943/5048/23095/2319/23291/80128/3800/127829/9001/10128/66008/63971/8120/23011/3312/82…
GO:0008654	GO:0008654	phospholipid biosynthetic process	239	0.368366804	1.426461788	0.002894574	0.028729981	0.022712404	8454	tags=43%, list=31%, signal=30%	407031/5287/5297/8760/9600/3636/8897/5293/1609/619189/84720/23396/8396/9110/5298/8394/9489/3707/57605/4952/22979/91734/54872/23049/56623/84962/79947/8776/145567/8398/27124/376497/30849/55697/3635/375133/9091/137964/51205/56848/79837/9108/9807/79888/11261/57153/51763/8527/57217/253558/472/8525/138429/200576/55650/5291/5338/65258/8867/3631/80055/81490/55224/1103/80271/8503/56894/5286/132001/129303/…
GO:0033619	GO:0033619	membrane protein proteolysis	64	0.489064372	1.646470579	0.002925054	0.028950764	0.022886943	7457	tags=50%, list=27%, signal=36%	257364/4627/6868/51107/5045/56963/351/9476/8728/1605/5663/23385/102/8720/164656/84236/7077/7040/7078/9860/1512/150/56928/101/23621/26262/8754/10939/29763/5979/23555/51752
GO:0120032	GO:0120032	regulation of plasma membrane bounded cell projection assembly	203	0.384988531	1.478658922	0.00294023	0.029055853	0.022970021	6208	tags=33%, list=23%, signal=25%	375790/643338/116985/1969/3064/55909/2475/23500/9742/5420/9696/9727/347240/57787/9912/64787/225689/4957/115704/2909/9842/57451/22954/26053/10801/4651/170690/5365/6722/9353/26051/207/2048/8558/51466/23191/7016/55920/2150/23580/9148/1809/23603/54849/23189/2932/10413/6792/5064/7046/11135/5909/116840/10787/50807/377630/6624/10677/10163/139818/7454/79874/2039/9001/153241/84260
GO:0003158	GO:0003158	endothelium development	148	0.407022482	1.525530127	0.002947782	0.029085391	0.022993372	8784	tags=47%, list=32%, signal=32%	7422/4851/5802/2194/80781/1499/182/23135/25865/4478/5624/54567/85301/9294/51421/81792/57493/4301/2889/93/6781/60484/80274/2701/55810/26051/7082/3551/1901/9223/50943/28514/27134/2150/5629/659/4615/91663/8321/90/407056/11167/7498/3988/406978/7414/8985/1910/4669/7075/7132/634/4089/8322/83605/646817/654/57826/5138/388/406942/81575/2116/406954/9693/118/54538/1365/1903/56033
GO:0048863	GO:0048863	stem cell differentiation	250	0.371351203	1.443643062	0.002955951	0.02912091	0.023021451	7670	tags=42%, list=28%, signal=31%	4851/3911/2068/9739/9219/1499/632/6548/10501/182/10524/10500/8482/25/54910/9112/10507/54437/54815/6608/57715/7042/6663/440193/55698/2131/3976/10019/6405/2263/7538/657/56339/2335/4054/5080/57459/10505/6722/23081/30812/3091/1107/57504/3214/80031/8463/10509/6774/7476/4040/7157/8828/6886/55818/5594/23603/57556/2932/83959/9698/10413/6949/64839/59349/53615/2260/25920/1947/51755/55593/5591/5076/84541/36…
GO:0031641	GO:0031641	regulation of myelination	47	0.529187688	1.697648398	0.002963809	0.029153268	0.023047033	7889	tags=60%, list=29%, signal=42%	745/1890/1499/2475/26011/27242/6663/11076/1605/5129/8530/207/10810/23191/9451/9444/5914/1739/56288/9921/84504/5915/163175/23405/8898/8882/23175/58494
GO:0000387	GO:0000387	spliceosomal snRNP assembly	51	-0.423004405	-1.691768463	0.002979613	0.029263569	0.02313423	1569	tags=22%, list=6%, signal=20%	25804/26832/6628/6636/26834/6631/6635/6633/6637/26835/26831
GO:0099504	GO:0099504	synaptic vesicle cycle	220	0.37064294	1.429517498	0.00298671	0.029288134	0.02315365	8341	tags=43%, list=31%, signal=30%	8927/57555/5534/23513/1499/114781/9783/160/2901/127833/1609/28964/2580/112755/57617/80331/9066/23396/163/54413/23025/140730/10497/9498/8224/9751/161/10814/5663/8541/5582/57465/10675/1855/9024/1785/488/1759/6853/112476/535/164/8448/7476/1487/23191/8301/79953/84961/9815/6455/84446/6804/8943/22987/5864/9885/8573/143425/27253/60/5338/8867/140679/85439/23208/6812/9581/116841/274/673/9892/8120/71/6453/…
GO:0045217	GO:0045217	cell-cell junction maintenance	18	0.674030965	1.788287408	0.003018307	0.029436466	0.023270914	5054	tags=56%, list=19%, signal=45%	57555/55765/25861/8506/57662/144100/55243/7082/2150/3801
GO:0030203	GO:0030203	glycosaminoglycan metabolic process	110	0.435232803	1.571550127	0.003020309	0.029436466	0.023270914	9220	tags=52%, list=34%, signal=34%	54480/3340/64132/6448/3425/160/8509/8993/3038/55512/23670/2131/27087/2132/3700/9469/51363/9953/64131/2799/79586/79369/55501/57214/22856/3373/92370/50515/7040/10057/6487/9955/6483/126792/1213/3423/23563/9435/9956/26035/1910/4669/10090/8692/3698/347734/92126/11285/129530/54982/2990/8372/3074/7358/84068/1950/8534
GO:0000075	GO:0000075	cell cycle checkpoint signaling	201	0.380133297	1.461169667	0.003011782	0.029436466	0.023270914	8137	tags=41%, list=30%, signal=29%	197342/118471/84444/3619/79791/83903/57805/55367/9344/9656/65123/1263/90381/51343/57662/5371/55159/7517/3364/9894/23476/8720/9024/135458/8379/835/25896/5514/4193/9675/7157/163859/55743/4582/472/5629/8525/84446/27339/60561/1112/5883/2074/1026/9735/1407/8914/7158/1869/5591/11329/80185/54888/10116/1843/57646/84861/54584/146956/84126/144455/27183/4303/51149/55795/545/81620/7756/10769/80279/5347/1017/…
GO:0046486	GO:0046486	glycerolipid metabolic process	380	0.340821499	1.359743724	0.003011447	0.029436466	0.023270914	6973	tags=34%, list=26%, signal=26%	407031/5335/5287/5297/8760/21/10908/9600/747/10524/114879/3636/8897/55627/5331/5293/9651/1609/6653/84720/64900/4204/23396/8396/9110/255043/140701/5298/8394/9489/3707/57605/4952/22979/23007/8399/54872/23049/56623/84962/1374/9388/8776/145567/64788/3991/8398/27124/100137049/376497/30849/55697/11057/7069/3635/375133/9091/137964/51205/949/79837/23259/9108/6400/9807/8694/79888/57153/51763/5333/8527/363…
GO:0072078	GO:0072078	nephron tubule morphogenesis	78	0.467601926	1.627045776	0.003038903	0.029572468	0.02337843	6149	tags=36%, list=23%, signal=28%	7422/5310/8642/3911/6299/1499/5727/6608/65266/80000/2737/170690/9953/79192/3611/30812/1497/84445/55366/7482/7040/9955/55083/5076/1739/26249/4609/64412
GO:0003170	GO:0003170	heart valve development	75	0.465978154	1.614205088	0.003060583	0.029738047	0.023509328	9552	tags=63%, list=35%, signal=41%	8642/4851/4853/2475/182/7042/54567/161882/53834/657/8313/6091/642658/9353/4846/4193/1009/7040/6586/1942/4091/4194/659/56999/26508/64220/90/56139/4669/4087/7075/7132/4089/3491/6662/7541/5138/11117/5925/7048/4878/639/25831/2625/6615/6092/2006
GO:0035855	GO:0035855	megakaryocyte development	23	0.625470146	1.750731157	0.003077208	0.029808701	0.023565182	7229	tags=65%, list=27%, signal=48%	2316/2811/10019/161882/2033/25946/6722/6886/10163/80739/5305/26276/4211/5469/5777
GO:0071364	GO:0071364	cellular response to epidermal growth factor stimulus	42	0.533144975	1.682352899	0.003073982	0.029808701	0.023565182	7942	tags=57%, list=29%, signal=40%	5335/790/84687/2064/153090/7538/5170/207/51763/2353/5076/677/678/5782/10458/2066/1845/5469/8882/8678/56940/6662/5151/4141
GO:0072015	GO:0072015	podocyte development	11	0.751365448	1.75365891	0.003110066	0.030081273	0.023780664	2586	tags=55%, list=10%, signal=49%	4853/3913/182/5420/171023/4643
GO:0060972	GO:0060972	left/right pattern formation	133	0.421322744	1.555232605	0.003150634	0.030427491	0.024054365	6023	tags=32%, list=22%, signal=25%	4851/1954/57216/4853/26005/23500/9742/5681/4088/51684/6608/26160/1856/121643/2022/56926/10959/5663/162/27019/55036/93/1855/6722/4838/25914/84976/203286/3091/57669/5046/284086/55764/28514/6491/65009/118856/54903/352909/9421/388389/90/7547
GO:0009649	GO:0009649	entrainment of circadian clock	29	0.594458506	1.760585332	0.003167836	0.030547332	0.024149105	5522	tags=48%, list=20%, signal=38%	23373/9112/1408/5187/5371/23239/8864/7157/8863/9099/5158/1407/64839/8403
GO:0007368	GO:0007368	determination of left/right symmetry	128	0.419525182	1.544078054	0.003180813	0.030626131	0.0242114	6023	tags=32%, list=22%, signal=25%	4851/1954/57216/4853/26005/23500/9742/5681/4088/51684/6608/26160/1856/121643/2022/56926/10959/5663/162/27019/55036/93/1855/6722/4838/25914/84976/203286/3091/5046/284086/28514/6491/65009/118856/54903/352909/9421/388389/90/7547
GO:0099170	GO:0099170	postsynaptic modulation of chemical synaptic transmission	33	0.577485917	1.767219837	0.003219377	0.030950692	0.024467981	4123	tags=30%, list=15%, signal=26%	5534/51738/1813/7204/2775/22986/1630/2185/4193/23191
GO:0014044	GO:0014044	Schwann cell development	41	0.54599951	1.714017386	0.003264889	0.031340965	0.024776509	4567	tags=44%, list=17%, signal=37%	5339/9968/5534/3913/1291/2064/8506/6497/208/1605/4915/4763/3611/207/57716/5894/5594/9639
GO:0001707	GO:0001707	mesoderm formation	76	0.473726598	1.642592504	0.003276869	0.031408669	0.024830033	5991	tags=38%, list=22%, signal=30%	286204/1969/23135/2821/4088/27245/4771/79798/2263/2132/657/3196/6722/642658/4838/23275/57669/2139/60412/6886/659/57045/2260/5076/3688/9421/3675/90/8312
GO:0099171	GO:0099171	presynaptic modulation of chemical synaptic transmission	37	0.561662057	1.734145187	0.003318485	0.031759792	0.025107612	6229	tags=54%, list=23%, signal=42%	1813/28964/107/136/9379/5582/135/321/2912/320/84961/4804/2932/150/5864/3092/116443/10755/9513/23621
GO:0042149	GO:0042149	cellular response to glucose starvation	48	0.517219237	1.673026604	0.003338457	0.031880406	0.025202963	5574	tags=40%, list=21%, signal=32%	23334/10524/8897/8140/10514/81788/143686/440/30849/6513/55846/7157/9451/6839/5562/7532/80149/83667/2309
GO:0009416	GO:0009416	response to light stimulus	322	0.355857965	1.405555774	0.003341091	0.031880406	0.025202963	6879	tags=34%, list=25%, signal=26%	2068/8831/261734/9600/57805/23373/10347/1813/1292/1291/4318/1141/94241/1387/9215/9112/54437/57654/143941/351/4204/1408/26155/5187/5424/2131/27087/5371/4836/90427/1375/7391/208/4239/11190/123879/3746/22954/3364/2033/5600/2002/1642/56339/4776/4313/1396/4763/196500/8864/4221/4968/54617/1497/3091/4157/6794/23259/207/10277/4193/9293/7157/3373/8863/84236/163859/9099/201973/2353/5562/1643/6872/84446/841…
GO:1990928	GO:1990928	response to amino acid starvation	56	0.502955878	1.667394271	0.003347686	0.031895595	0.025214971	7546	tags=46%, list=28%, signal=34%	23334/10985/84219/2475/201163/9681/143686/22954/8131/23367/220441/55846/9451/5594/1026/83667/467/81929/54468/355/5599/54407/79726/26001/8678/440275
GO:1903432	GO:1903432	regulation of TORC1 signaling	96	0.44601062	1.583729481	0.003353244	0.031900863	0.025219135	7349	tags=44%, list=27%, signal=32%	23334/23274/6714/84219/7249/729438/4144/4864/8473/1609/201163/140775/9681/143686/2033/8131/23387/1497/6794/207/220441/55846/7107/472/5562/7532/7375/84669/55593/83667/81929/54468/84861/84335/5292/7248/79726/8444/26001/56834/5566/6725
GO:0034446	GO:0034446	substrate adhesion-dependent cell spreading	100	0.441171418	1.5771916	0.003445624	0.032730862	0.025875289	4793	tags=33%, list=18%, signal=27%	2316/3911/6714/6239/1399/57580/25/80725/2049/81/55698/6480/558/79834/11078/5829/79778/3915/1793/23380/2335/10675/3611/10461/84168/8874/7016/55920/8324/5747/23603/23189/1942
GO:0014014	GO:0014014	negative regulation of gliogenesis	45	0.526117643	1.679785542	0.003462845	0.0328455	0.025965915	6847	tags=47%, list=25%, signal=35%	4851/1499/4825/23500/6497/6663/4204/4771/4152/9682/4763/11221/7157/406957/6664/29956/9572/79727/9921/84504/23405
GO:0030509	GO:0030509	BMP signaling pathway	170	0.391541699	1.480214622	0.003600085	0.034096498	0.026954889	7735	tags=39%, list=28%, signal=28%	286204/406976/4851/407050/23090/1954/4853/406992/406932/406899/4926/25/6497/6653/55512/4036/56963/9110/2131/2022/4756/390598/63893/57154/28996/657/93/285704/222663/3611/642658/164656/5046/7554/644815/9597/51232/3096/4091/659/57045/8239/406911/6664/3675/348093/407054/8321/90/100126334/1958/5494/11167/7049/8646/406978/10272/4087/283375/4089/3491/375616/654/53918/9241/51592
GO:0061158	GO:0061158	3'-UTR-mediated mRNA destabilization	19	0.656523717	1.765962849	0.003644142	0.03430984	0.027123545	5923	tags=63%, list=22%, signal=49%	373863/4343/7538/23369/5976/131405/8570/149041/9698/80149/677/678
GO:0034198	GO:0034198	cellular response to amino acid starvation	53	0.50947324	1.677613981	0.003642421	0.03430984	0.027123545	7546	tags=47%, list=28%, signal=34%	23334/10985/84219/2475/201163/9681/143686/22954/8131/220441/55846/9451/5594/1026/83667/467/81929/54468/355/5599/54407/79726/26001/8678/440275
GO:0003179	GO:0003179	heart valve morphogenesis	62	0.497583549	1.664209611	0.003634078	0.03430984	0.027123545	7298	tags=52%, list=27%, signal=38%	8642/4851/4853/2475/182/7042/54567/161882/53834/657/8313/6091/642658/9353/4846/4193/1009/7040/6586/1942/4091/4194/659/56999/26508/64220/90/4669/4087/7075/4089/3491
GO:0035023	GO:0035023	regulation of Rho protein signal transduction	84	0.464425872	1.62595581	0.00363816	0.03430984	0.027123545	5680	tags=39%, list=21%, signal=31%	613/5364/57572/4650/25/2064/79567/157285/9181/23370/10507/408/201163/19/64787/2909/57493/9289/6091/27/23263/5894/2150/83892/11214/23189/85440/56882/3688/7126/253980/139818/3675
GO:0032784	GO:0032784	regulation of DNA-templated transcription elongation	100	0.43932393	1.570586817	0.003699287	0.034777659	0.027493379	8681	tags=52%, list=32%, signal=36%	26173/1499/23211/57805/51586/6830/65123/22828/9282/8861/9400/81857/10025/80789/6829/85403/23476/9441/643376/80306/25896/9862/55209/11143/7469/6837/2074/8178/1025/80335/51224/25920/51755/9439/8312/54973/55756/8812/92105/4686/10614/5469/55840/3192/55090/170394/55656/57508/79577/26512/7428/22936
GO:0060042	GO:0060042	retina morphogenesis in camera-type eye	67	0.478670487	1.633130012	0.003712517	0.034850638	0.027551072	5780	tags=37%, list=21%, signal=29%	286204/4851/54549/4041/221935/120114/9215/204851/121643/5797/28996/22882/4915/30812/1735/6774/84465/28514/5629/6094/112724/8842/50937/79738/1826
GO:0043153	GO:0043153	entrainment of circadian clock by photoperiod	25	0.612923914	1.747736935	0.003756813	0.035214601	0.027838802	5059	tags=48%, list=19%, signal=39%	23373/9112/1408/5187/5371/8864/7157/8863/9099/5158/1407/64839
GO:0072088	GO:0072088	nephron epithelium morphogenesis	80	0.469388161	1.638086698	0.003786691	0.035442536	0.028018995	6149	tags=36%, list=23%, signal=28%	7422/5310/8642/3911/6299/1499/5727/6608/3976/65266/80000/2737/170690/9953/79192/3611/30812/1497/84445/55366/7482/7040/9955/55083/5076/1739/26249/4609/64412
GO:0044774	GO:0044774	mitotic DNA integrity checkpoint signaling	91	0.44665388	1.579824354	0.00379353	0.035454486	0.028028442	7256	tags=41%, list=27%, signal=30%	197342/118471/79791/55367/9344/9656/1263/90381/51343/5371/55159/3364/8720/135458/835/5514/4193/7157/163859/4582/472/8525/84446/60561/1112/5883/1026/5591/146956/144455/4303/51149/10769/80279/5347/1017/8555
GO:0046856	GO:0046856	phosphatidylinositol dephosphorylation	27	0.610897674	1.780159928	0.003813998	0.035593592	0.028138412	7851	tags=70%, list=29%, signal=50%	3636/8897/9110/56623/8776/3635/9108/51763/3632/54893/10903/3633/8867/54545/66036/8898/55613/4534/22908
GO:0010812	GO:0010812	negative regulation of cell-substrate adhesion	66	0.478788346	1.622395154	0.003830442	0.03564268	0.028177218	7759	tags=47%, list=29%, signal=34%	4851/340485/6714/182/7057/406959/100126351/81/55966/4771/4323/6904/4763/8751/55920/8324/23603/23189/10391/8573/6376/2192/2039/349633/23122/604/8322/5921/56940/1946/285
GO:0006898	GO:0006898	receptor-mediated endocytosis	272	0.362372704	1.413733355	0.003829246	0.03564268	0.028177218	7222	tags=33%, list=27%, signal=25%	406976/7422/4035/693235/3339/20/1742/406961/5534/85377/23513/7448/124930/59284/1813/6900/160/10188/9026/408/219931/3482/6653/2580/23237/4036/351/23396/163/6441/54413/5298/55182/868/867/161/9146/23154/57720/156/10487/55697/1785/55589/1759/10825/8218/4043/2890/2017/3643/29978/4193/8527/8301/28514/8650/23149/22848/1815/57007/200576/26985/43/6382/143458/1213/3092/5291/3688/27092/85439/4037/55716/7037…
GO:0043276	GO:0043276	anoikis	35	0.556603036	1.705349573	0.003849447	0.035767314	0.028275747	7262	tags=57%, list=27%, signal=42%	4851/6714/7249/2475/10514/8517/90427/4915/4170/6794/207/3678/5747/1869/3688/8503/7088/57343/5166/7027
GO:0006904	GO:0006904	vesicle docking involved in exocytosis	39	0.551250144	1.716541933	0.003873452	0.035937967	0.028410656	5878	tags=49%, list=22%, signal=38%	9783/23265/112755/57617/23233/23025/140730/10497/2775/9751/10814/8541/149371/55770/11336/60412/10490/3745/6812
GO:0031643	GO:0031643	positive regulation of myelination	19	0.653924432	1.758971112	0.003914074	0.036143824	0.028573396	6847	tags=63%, list=25%, signal=47%	745/26011/6663/11076/1605/5129/8530/10810/9444/56288/9921/23405
GO:0035088	GO:0035088	establishment or maintenance of apical/basal cell polarity	51	0.519477129	1.698274589	0.003907163	0.036143824	0.028573396	6833	tags=45%, list=25%, signal=34%	286204/3996/1742/9231/2195/23513/5754/4478/57662/284217/23255/3611/5590/286/9948/1739/2011/6624/56288/23616/117583/84552/1741
GO:0061245	GO:0061245	establishment or maintenance of bipolar cell polarity	51	0.519477129	1.698274589	0.003907163	0.036143824	0.028573396	6833	tags=45%, list=25%, signal=34%	286204/3996/1742/9231/2195/23513/5754/4478/57662/284217/23255/3611/5590/286/9948/1739/2011/6624/56288/23616/117583/84552/1741
GO:1901292	GO:1901292	nucleoside phosphate catabolic process	184	0.390513166	1.483152027	0.003918322	0.036143824	0.028573396	8139	tags=41%, list=30%, signal=29%	5214/3099/57521/221937/26330/9759/6714/1890/2475/23098/2821/5209/1291/8473/3939/226/5143/28964/230/405/201163/351/23417/339123/22978/3607/5663/215/3098/2033/55526/2023/4967/4968/3091/5211/6774/3643/2026/5562/863/10846/5152/5236/957/390916/5230/7167/441531/955/57089/4245/79661/54541/55753/5315/1267/7498/3988/128486/2931/9611/3101/5566/9583/5150/1806/79147/5138/5151/5465/79873/5213/252969/64223/5141
GO:0035493	GO:0035493	SNARE complex assembly	23	0.618241543	1.730497831	0.00394861	0.036318093	0.028711164	6693	tags=48%, list=25%, signal=36%	57617/6843/23339/64601/112476/9392/84079/23176/6812/23355/55823
GO:0061001	GO:0061001	regulation of dendritic spine morphogenesis	44	0.526839876	1.684522518	0.003945577	0.036318093	0.028711164	7475	tags=57%, list=28%, signal=41%	547/80725/115703/23237/1627/7779/26115/9912/85358/23316/9762/4076/29904/2048/7074/1942/25791/5048/5649/5789/26037/10458/100528062/2043/816
GO:0097107	GO:0097107	postsynaptic density assembly	29	0.588027035	1.741537486	0.003991972	0.036611267	0.028942932	6092	tags=52%, list=22%, signal=40%	5802/57524/57555/57622/85358/9379/94030/2185/389941/9113/22865/2260/5649/5789/78999
GO:0071560	GO:0071560	cellular response to transforming growth factor beta stimulus	303	0.350551063	1.37907681	0.003987685	0.036611267	0.028942932	7938	tags=41%, list=29%, signal=29%	406976/442913/407050/3303/407030/6714/406932/406890/6868/283149/406994/8425/1399/5598/7057/406899/4088/406959/8473/25/57178/1387/200734/494323/6497/80139/7042/59/79595/201163/57190/5045/9110/5829/2022/5371/83891/406934/2201/114990/57154/28996/2263/657/2033/3480/4054/10454/2734/5170/406881/642658/1284/4838/4221/442897/6794/1001/57669/10273/64426/6774/7476/7157/50515/5747/9392/2353/26524/7040/3725/…
GO:0045913	GO:0045913	positive regulation of carbohydrate metabolic process	87	0.44366922	1.561827694	0.004035878	0.03696076	0.029219222	5046	tags=31%, list=19%, signal=25%	57521/26330/117/6714/406992/2875/2475/2852/406895/3667/405/351/2648/208/5663/1642/8660/10776/3091/6794/207/10580/3643/5562/8445/85414/1407
GO:0006749	GO:0006749	glutathione metabolic process	55	-0.387671171	-1.584627012	0.004058315	0.037112915	0.029339508	5402	tags=33%, list=20%, signal=26%	2940/2947/2949/494143/92086/2739/4693/4258/2938/2950/2941/2876/9446/2939/10550/6647/51022/221357
GO:0017158	GO:0017158	regulation of calcium ion-dependent exocytosis	39	0.550412283	1.713932912	0.004073369	0.037197216	0.029406152	6132	tags=46%, list=23%, signal=36%	4851/255057/8938/127833/9066/8941/488/192683/8448/84258/150/6804/5864/143425/3745/23208/6812/57586
GO:0060271	GO:0060271	cilium assembly	371	0.340905094	1.359749351	0.004089516	0.037291238	0.029480481	9149	tags=42%, list=34%, signal=28%	2316/4851/1952/3911/25930/284001/79363/57216/286207/197335/3064/26005/27148/9742/11188/79867/9696/144132/9727/161502/84747/347240/26160/57787/30845/26259/1639/225689/4957/4952/85302/8729/115704/22897/2909/11190/23093/26140/22994/56623/10013/25981/22954/27019/10801/55036/348807/170690/147700/5992/27285/27241/582/207/755/23386/8558/55764/22919/7016/51715/57728/221421/30844/9148/10938/6102/91147/901…
GO:0099590	GO:0099590	neurotransmitter receptor internalization	39	0.548480924	1.707918838	0.004173328	0.038001134	0.030041687	5577	tags=44%, list=21%, signal=35%	5534/23513/59284/160/23237/163/55182/868/161/23154/55697/4193/8650/1815/26985/3092/27092
GO:2000177	GO:2000177	regulation of neural precursor cell proliferation	103	0.438068345	1.568323677	0.004182738	0.038032486	0.030066473	5714	tags=36%, list=21%, signal=28%	7422/2316/4851/1499/57540/1813/63925/6608/4036/6663/4771/54567/284403/9289/84678/2737/5080/8326/60484/4763/3611/1463/3091/131405/1495/7157/7040/5629/3642/5152/7832/6376/3688/2309/404037/50937/2624
GO:0061383	GO:0061383	trabecula morphogenesis	48	0.510738717	1.652064348	0.004203081	0.038163013	0.030169661	3921	tags=31%, list=14%, signal=27%	7422/4851/1101/22904/7059/10507/7042/54567/2022/2201/57493/657/4313/6722/1901
GO:0048332	GO:0048332	mesoderm morphogenesis	78	0.460512772	1.602378688	0.004219466	0.038257295	0.030244194	5991	tags=37%, list=22%, signal=29%	286204/1969/23135/2821/4088/27245/4771/79798/2263/2132/657/3196/6722/642658/4838/23275/57669/2139/60412/6886/659/57045/2260/5076/3688/9421/3675/90/8312
GO:0045229	GO:0045229	external encapsulating structure organization	341	0.347814127	1.381570042	0.004239586	0.038385115	0.030345242	6253	tags=31%, list=23%, signal=24%	4035/4851/23187/2068/80781/10893/1289/619552/285590/342371/165/3913/11173/7448/8425/1294/84695/4088/1291/4318/25/9215/89932/3038/7042/84171/55512/57190/5045/351/81794/10218/55959/57589/2131/2022/4811/85301/5351/9806/23332/4323/284217/3915/4324/649/780/79625/7143/7837/4239/1605/81792/4643/5033/92949/170689/8313/170690/5352/79709/102/4313/60484/4326/4763/5768/642658/64856/1284/1287/84168/60681/4791…
GO:0045879	GO:0045879	negative regulation of smoothened signaling pathway	34	0.565109809	1.726114069	0.00429648	0.038845053	0.030708845	5523	tags=47%, list=20%, signal=38%	1954/374654/5727/51684/23295/26160/84662/10959/2737/5992/23552/55764/8643/8945/25989/23432
GO:0002089	GO:0002089	lens morphogenesis in camera-type eye	22	0.635964787	1.745400125	0.004332731	0.03911457	0.030921911	6606	tags=64%, list=24%, signal=48%	1969/1499/5818/6497/204851/357/28996/6656/5629/8412/6664/1419/128637/4211
GO:0031334	GO:0031334	positive regulation of protein-containing complex assembly	200	0.379666096	1.458382226	0.004339532	0.03911457	0.030921911	6770	tags=36%, list=25%, signal=27%	7422/3304/3303/643338/84630/6714/21/55626/2475/4926/57482/9026/153090/28964/9780/89848/4478/57787/19/11076/4204/80115/23332/10497/90427/55243/1639/81857/84962/122060/65018/79998/2185/25921/1981/201292/114609/10273/51466/22919/2017/7157/23580/6886/472/7040/9793/2932/54552/5601/57506/11135/56919/4615/10787/55832/23379/1739/6624/5526/1654/27113/7037/274/8440/5599/10458/54922/23514/545/10018/253260
GO:0033002	GO:0033002	muscle cell proliferation	251	0.361349945	1.403827485	0.0043447	0.03911457	0.030921911	5773	tags=28%, list=21%, signal=22%	100126315/406976/693223/693175/4851/4854/406961/574501/6714/407006/1499/406932/407007/2852/26011/7057/4318/25/4209/10672/6497/7042/55512/57190/2081/5467/3162/7536/2263/196528/657/3480/5600/4313/2768/147912/9927/4763/442907/55810/10221/207/4846/1901/4193/10818/2353/406948/9686/7040/2047/3725/6869/1026/10413/659/7046/65009/84466/2260/406958/4615/3654/1786/6376/5591/2735/7015/3488/348093/6352
GO:1902275	GO:1902275	regulation of chromatin organization	35	0.553107441	1.694639588	0.004402955	0.039583127	0.031292327	7774	tags=49%, list=29%, signal=35%	9739/22880/23133/9869/1859/55729/5253/55209/6886/4288/10155/57343/80063/1017/23272/3192/4297
GO:0045598	GO:0045598	regulation of fat cell differentiation	145	0.401349388	1.503102871	0.004413712	0.039623946	0.031324596	5991	tags=35%, list=22%, signal=28%	7422/406929/619552/4041/10498/6239/182/2852/406899/9580/406895/4088/7204/51320/201163/171023/406915/5467/7538/10013/51043/8313/169200/83723/56301/25946/129685/11221/25819/207/7030/115825/6272/7040/1050/10413/80149/55252/54795/7704/1869/79068/677/59341/2624/10974/9572/222008/4037/678/8312
GO:0006110	GO:0006110	regulation of glycolytic process	55	0.496824274	1.641052286	0.004464054	0.039851374	0.031504389	4599	tags=33%, list=17%, signal=27%	57521/26330/9759/6714/2475/8473/28964/405/201163/351/339123/5663/2033/3091/6774/3643/5562/863
GO:0030811	GO:0030811	regulation of nucleotide catabolic process	55	0.496824274	1.641052286	0.004464054	0.039851374	0.031504389	4599	tags=33%, list=17%, signal=27%	57521/26330/9759/6714/2475/8473/28964/405/201163/351/339123/5663/2033/3091/6774/3643/5562/863
GO:0033121	GO:0033121	regulation of purine nucleotide catabolic process	55	0.496824274	1.641052286	0.004464054	0.039851374	0.031504389	4599	tags=33%, list=17%, signal=27%	57521/26330/9759/6714/2475/8473/28964/405/201163/351/339123/5663/2033/3091/6774/3643/5562/863
GO:0061371	GO:0061371	determination of heart left/right asymmetry	70	0.473643772	1.618597878	0.004459606	0.039851374	0.031504389	6023	tags=37%, list=22%, signal=29%	4851/1954/57216/4853/26005/4088/51684/6608/26160/1856/121643/2022/10959/5663/55036/1855/6722/4838/3091/28514/6491/65009/118856/9421/388389/7547
GO:1903975	GO:1903975	regulation of glial cell migration	21	0.632062917	1.721572701	0.004513148	0.040121071	0.031717597	5689	tags=52%, list=21%, signal=41%	9423/407006/1399/407007/482/1435/4763/7074/6237/6376/29956
GO:0007398	GO:0007398	ectoderm development	21	0.631676991	1.72052154	0.004513148	0.040121071	0.031717597	4273	tags=48%, list=16%, signal=40%	1499/4771/60401/57154/657/51043/6293/7709/57669/8324
GO:0031099	GO:0031099	regeneration	202	0.37280369	1.432122781	0.004505373	0.040121071	0.031717597	4970	tags=27%, list=18%, signal=22%	406976/693175/3339/2316/4851/5802/5792/790/607/407006/23162/83481/3913/10076/7448/55909/401720/407007/8428/1291/5727/8140/9215/10419/3482/57190/56963/4974/55959/558/5467/4756/7143/6665/1605/8408/1374/3480/23369/10675/4313/8326/11221/349667/8751/1495/2621/7476/8324/7040/9860/1459/5738/1026/10413
GO:0019835	GO:0019835	cytolysis	10	-0.730002055	-1.834370432	0.004619547	0.040927656	0.032355241	4675	tags=80%, list=17%, signal=66%	2635/84659/2633/2634/388646/115362/284293/820
GO:0000289	GO:0000289	nuclear-transcribed mRNA poly(A) tail shortening	32	0.574602435	1.746440031	0.004623143	0.040927656	0.032355241	8641	tags=69%, list=32%, signal=47%	85456/23019/4849/55095/9924/27161/57472/7538/11044/255967/57690/27327/7832/9125/154197/23034/4850/23112/26986/22849/55571/56478
GO:0030178	GO:0030178	negative regulation of Wnt signaling pathway	180	0.389165083	1.474663977	0.004617156	0.040927656	0.032355241	8461	tags=44%, list=31%, signal=31%	100126315/406976/4035/4851/139285/643965/10297/261734/1499/7249/10076/4038/406994/9580/1454/153090/57674/6663/351/440193/1500/7090/25987/2887/7091/64359/2737/8313/169200/4776/267/83786/6794/23072/27130/85409/30851/8994/84445/26524/9686/388336/2932/9113/85407/22881/55593/2735/2309/8321/7088/55716/3485/8312/1958/57680/84133/83999/2931/4163/27122/4089/83957/2308/1000/9241/6662/6425/219287/337867/100…
GO:0000028	GO:0000028	ribosomal small subunit assembly	20	-0.58818493	-1.839482955	0.004635806	0.04098284	0.032398867	1672	tags=45%, list=6%, signal=42%	6193/51065/3921/6209/6208/6234/2197/6223/6232
GO:0015012	GO:0015012	heparan sulfate proteoglycan biosynthetic process	33	0.567691278	1.737246325	0.004666824	0.041199914	0.032570474	5220	tags=42%, list=19%, signal=34%	3340/1499/64132/8509/2137/2131/9394/2134/2132/9953/64131/92370/9955/126792
GO:0007528	GO:0007528	neuromuscular junction development	52	0.487810085	1.594026983	0.004730414	0.041645935	0.032923074	7277	tags=50%, list=27%, signal=37%	375790/3913/4038/1399/2064/285489/8506/9215/351/9254/55327/1639/10160/8326/1855/80208/1287/57679/339855/57731/1282/6640/10939/11079/9093/6572
GO:0051588	GO:0051588	regulation of neurotransmitter transport	98	0.435833654	1.552953315	0.004726813	0.041645935	0.032923074	6533	tags=39%, list=24%, signal=30%	9256/8938/632/2852/9783/1813/127833/28964/112755/57617/351/1143/7779/140730/9498/5582/135/10675/1855/4763/488/8864/6853/7476/84961/90342/1815/6804/22987/5864/8573/3688/23208/6812/9581/673/1136/54407
GO:0046434	GO:0046434	organophosphate catabolic process	242	0.366163454	1.418660794	0.004821013	0.042326638	0.033461202	6421	tags=31%, list=24%, signal=24%	5214/3099/5335/57521/221937/26330/9759/6714/1890/10908/2475/23098/2821/5209/1291/8473/3939/55627/226/5143/28964/230/405/55512/201163/351/23417/339123/22978/140701/3607/8399/196463/5663/215/3098/9388/2033/8398/55526/23171/100137049/2023/4967/4968/949/3091/5211/6774/3643/2026/79153/375775/5562/863/10846/5152/5236/957/390916/5230/56261/7167/5338/441531/955/57089/4245/79661/54541/55753/5315/1267/7498…
GO:0072594	GO:0072594	establishment of protein localization to organelle	459	0.327211364	1.314117525	0.004820429	0.042326638	0.033461202	8130	tags=37%, list=30%, signal=27%	3099/2316/4851/10628/25930/378706/5534/10075/23513/23511/7249/51194/59284/55072/503542/4088/51684/5190/6608/89853/9883/6653/8021/968/4775/30000/89781/1408/55187/4928/5371/79778/4836/9679/79711/868/57154/7855/867/6721/9146/5663/9670/3098/2737/65018/3009/8314/2033/9697/5830/5296/81854/57602/103/3728/30849/7917/8720/51271/9927/4763/80208/84315/26515/23633/207/5514/374666/158234/9631/55764/51307/5192…
GO:0046839	GO:0046839	phospholipid dephosphorylation	40	0.534863807	1.673666028	0.004846876	0.04249517	0.033594434	7851	tags=57%, list=29%, signal=41%	3636/8897/9110/56623/8776/3635/9108/79948/64748/51763/3632/54893/10903/3633/8867/54545/66036/8611/81537/8898/55613/4534/22908
GO:0150116	GO:0150116	regulation of cell-substrate junction organization	68	0.470762748	1.608132511	0.004856543	0.042521437	0.0336152	6832	tags=40%, list=25%, signal=30%	7422/6714/6548/7057/4088/25/9922/7094/79834/57662/23332/4323/8861/5795/57669/23499/9647/55920/5747/23603/1613/2039/23122/7248/7414/71/1845
GO:0042391	GO:0042391	regulation of membrane potential	464	0.333824955	1.340417673	0.004890253	0.042757853	0.033802098	5501	tags=27%, list=20%, signal=22%	407033/2316/8912/1742/407030/57555/6714/266743/26251/6548/3742/51738/2475/2741/2899/50944/2852/23373/9783/8645/57657/3785/1813/1291/1141/25/2901/8506/7442/610/478/9780/10021/112755/351/11060/1181/3757/4204/2859/1143/30845/54413/3765/140730/3750/79845/10497/9498/116444/85358/1760/9294/476/9722/1137/6508/23316/5663/482/215/3746/65018/1135/135/57465/54434/23171/3728/2550/8326/1855/2185/4915/3748/290…
GO:2000630	GO:2000630	positive regulation of miRNA metabolic process	67	0.473548663	1.61565535	0.004929283	0.043040069	0.034025203	6026	tags=45%, list=22%, signal=35%	4854/23053/283131/4853/57591/4088/7042/6721/657/5080/57496/6722/6597/8061/3091/6774/7157/6720/2353/7040/3725/4804/4091/80149/2309/7015/2624/4609/7003/1958
GO:1902894	GO:1902894	negative regulation of miRNA transcription	28	0.582969505	1.713377402	0.004981483	0.043436354	0.034338485	4891	tags=43%, list=18%, signal=35%	7422/9612/4088/351/4775/5467/57473/4776/6722/3091/7040/5914
GO:0002244	GO:0002244	hematopoietic progenitor cell differentiation	132	0.410184812	1.512962685	0.005030597	0.043804677	0.034629662	8262	tags=45%, list=30%, signal=31%	7422/4851/23094/2068/9739/57623/10524/25/55512/201163/2131/10019/147744/1938/7538/5663/56339/55526/103/6722/401551/51205/3214/23335/7157/6886/83700/2009/7040/5914/126549/118856/93436/6547/84138/5591/23648/147808/2624/55716/673/5977/3988/55795/25942/10272/167153/83737/5469/5777/23215/3213/9841/8692/83881/96459/1106/6670/596
GO:0007215	GO:0007215	glutamate receptor signaling pathway	55	0.494301107	1.632718052	0.005079548	0.04405039	0.034823909	6523	tags=40%, list=24%, signal=30%	1742/9455/2899/2901/351/54413/116444/85358/23385/2912/2185/2906/2894/2890/2905/2916/2902/3745/6376/116443/823/2903
GO:0060425	GO:0060425	lung morphogenesis	55	0.493842979	1.631204819	0.005079548	0.04405039	0.034823909	5398	tags=40%, list=20%, signal=32%	1522/9620/9231/1499/1291/2131/3976/284217/1605/28996/2263/80004/6431/10427/83931/6722/4838/7482/5594/1512/10413/6664
GO:0006493	GO:0006493	protein O-linked glycosylation	99	0.435965454	1.555544804	0.00507328	0.04405039	0.034823909	5432	tags=32%, list=20%, signal=26%	84197/160335/26290/146664/8708/8473/200424/9215/6480/2590/64409/374907/57452/23509/55343/50614/22906/23275/79369/374378/10317/55568/29954/10585/84892/6487/9334/84752/51006/6483/126792/10610
GO:0003222	GO:0003222	ventricular trabecula myocardium morphogenesis	14	0.693575788	1.732409415	0.005099829	0.044166179	0.034915446	2595	tags=43%, list=10%, signal=39%	4851/7042/54567/2022/57493/657
GO:0006022	GO:0006022	aminoglycan metabolic process	121	0.422801987	1.545725587	0.005112393	0.044214919	0.034953977	6768	tags=38%, list=25%, signal=29%	54480/3340/64132/6448/3425/160/8509/8993/3038/55512/23670/2131/27087/374907/2132/3700/9469/51363/9953/64131/2799/79586/79369/55501/57214/22856/3373/92370/50515/7040/10057/6487/9334/9955/84752/6483/126792/1213/3423/23563/9435/89792/9956/26035/1910/4669
GO:0090128	GO:0090128	regulation of synapse maturation	26	0.602872367	1.739309206	0.005136448	0.044362761	0.035070853	5681	tags=46%, list=21%, signal=37%	8482/8506/153090/57549/27161/22883/81609/4776/9148/29882/5649/22839
GO:0031102	GO:0031102	neuron projection regeneration	60	0.484193603	1.61580416	0.005157596	0.04448514	0.0351676	4026	tags=35%, list=15%, signal=30%	2316/5802/5792/407006/23162/3913/401720/407007/8428/56963/4974/4756/7143/1605/8408/3480/23369/10675/4313/349667/1495
GO:0007158	GO:0007158	neuron cell-cell adhesion	16	0.681720364	1.750124818	0.005169599	0.044528409	0.035201806	2450	tags=44%, list=9%, signal=40%	57555/9369/460/54413/7143/9379/23245
GO:0044782	GO:0044782	cilium organization	397	0.336132629	1.34278455	0.00520455	0.044768961	0.035391974	9149	tags=41%, list=34%, signal=28%	2316/4851/1952/3911/25930/284001/7275/79363/57216/286207/197335/3064/26005/27148/9742/11188/79867/9696/144132/9727/161502/84747/347240/26160/57787/440193/30845/26259/1639/225689/4957/4952/85302/8729/115704/22897/2909/11190/23093/26140/22994/56623/10013/25981/22954/27019/10801/55036/348807/170690/147700/5992/124602/27285/27241/25914/582/207/755/23386/8558/55764/22919/375307/199223/7016/51715/57728…
GO:0030865	GO:0030865	cortical cytoskeleton organization	56	0.494811552	1.640394286	0.0052228	0.044865398	0.035468212	6401	tags=45%, list=24%, signal=34%	5339/3996/128239/29109/7094/91010/2185/3748/85369/3551/80206/2036/23189/9948/6242/11215/5048/10787/29127/114793/1739/59341/811/2037/27183
GO:1902692	GO:1902692	regulation of neuroblast proliferation	54	0.498936228	1.647372353	0.005256024	0.045090033	0.035645796	5714	tags=44%, list=21%, signal=35%	7422/4851/1499/1813/63925/6608/6663/284403/2737/5080/60484/4763/1463/3091/1495/7157/7040/5629/7832/6376/3688/404037/50937/2624
GO:0001755	GO:0001755	neural crest cell migration	57	0.484199621	1.616622189	0.005270262	0.045151413	0.03569432	5849	tags=44%, list=22%, signal=34%	3911/10501/10500/8482/54910/10507/54437/6608/57715/6663/55698/6405/2335/5080/10505/30812/3091/80031/10509/8828/23603/57556/1947/4902/90
GO:0140029	GO:0140029	exocytic process	92	0.433513105	1.536147237	0.005292304	0.045279391	0.035795493	6107	tags=37%, list=22%, signal=29%	23513/9783/23265/2901/127833/112755/57617/9066/23233/23025/140730/10497/2775/9751/10814/5663/8541/112476/149371/55770/8448/11336/60412/84446/10490/6804/5864/9885/143425/3745/8867/23208/6812/116841
GO:0045653	GO:0045653	negative regulation of megakaryocyte differentiation	19	0.642395906	1.727960885	0.005317722	0.045435874	0.0359192	3163	tags=42%, list=12%, signal=37%	8367/8360/8365/8368/8366/8294/8359/8363
GO:2001044	GO:2001044	regulation of integrin-mediated signaling pathway	21	0.627192202	1.708306157	0.005333712	0.045450638	0.035930871	2099	tags=33%, list=8%, signal=31%	693235/2316/3913/84695/4811/284217/3915
GO:0043470	GO:0043470	regulation of carbohydrate catabolic process	66	0.470148383	1.593118266	0.005329913	0.045450638	0.035930871	4599	tags=30%, list=17%, signal=25%	57521/26330/9759/6714/406992/2475/8473/28964/405/201163/351/339123/5663/2033/3091/6774/3643/7157/5562/863
GO:0006805	GO:0006805	xenobiotic metabolic process	127	-0.296321773	-1.397110902	0.005408152	0.046023445	0.036383702	7464	tags=42%, list=27%, signal=30%	3172/54659/6817/54576/134147/348158/6822/9153/1576/79001/7366/54600/8529/11309/1543/2940/2947/218/1557/8647/1573/116285/1572/54575/80777/9/28234/64078/10249/670/1555/6283/7364/27284/10720/2987/2938/2327/2950/2941/442038/10/54490/10599/1559/2326/9446/13/2939/873/1645/1545/221357
GO:0090497	GO:0090497	mesenchymal cell migration	59	0.479444775	1.603948957	0.005416093	0.046029568	0.036388543	7670	tags=53%, list=28%, signal=38%	3911/10501/10500/8482/54910/10507/54437/6608/57715/6663/55698/6405/2335/5080/10505/30812/3091/80031/10509/8828/23603/57556/1947/4902/90/2066/1910/5979/1000/7869/65979
GO:0071539	GO:0071539	protein localization to centrosome	37	0.55092565	1.70099627	0.005447832	0.04623766	0.036553049	7773	tags=46%, list=29%, signal=33%	26005/9727/55722/57787/137886/11190/22994/23386/22919/10615/2932/6491/55125/1453/9851/23636/84376
GO:2000008	GO:2000008	regulation of protein localization to cell surface	42	0.51885886	1.637272693	0.005486367	0.0465028	0.036762655	5007	tags=43%, list=18%, signal=35%	574473/20/257364/1499/10347/26056/9777/8729/23245/23171/207/30851/2048/8514/8301/4130/9860/23327
GO:1901136	GO:1901136	carbohydrate derivative catabolic process	256	0.360406032	1.402998137	0.005552086	0.046997339	0.037153611	8139	tags=40%, list=30%, signal=28%	5214/3099/57521/221937/26330/9759/6714/1890/2475/6448/3425/2821/5209/51005/1291/8473/3939/8993/226/5143/28964/230/405/201163/23670/351/339123/22978/57704/3607/81792/5663/3098/2033/55526/23171/2799/4668/2023/4967/10825/4968/3091/55741/5973/5211/57214/6774/3643/11253/2026/3373/9695/51816/5562/7040/863/10846/5152/5236/2817/957/3423/5230/7167/2760/441531/57089/4245/79661/54541/55753/5315/138050/7498/…
GO:2000629	GO:2000629	negative regulation of miRNA metabolic process	30	0.573368805	1.71838331	0.005587879	0.047237585	0.037343537	7916	tags=60%, list=29%, signal=43%	7422/9612/4088/351/4775/5467/57473/4776/6722/3091/7040/9444/5914/5970/167153/9611/6662/5465
GO:0060071	GO:0060071	Wnt signaling pathway, planar cell polarity pathway	46	0.524701754	1.674938019	0.005600092	0.04727813	0.037375589	7855	tags=50%, list=29%, signal=36%	1951/1952/9968/9620/57216/25/440193/1856/1857/57154/1855/7074/7476/8324/54903/85407/22881/166336/84133/9863/81839/128272/7976
GO:0050771	GO:0050771	negative regulation of axonogenesis	54	0.494803136	1.633725836	0.005729527	0.048306885	0.038188869	4162	tags=33%, list=15%, signal=28%	5802/55558/8831/9423/4038/10500/6585/56963/6405/7143/5663/10013/8408/1630/10505/80031/2048/57609
GO:0038127	GO:0038127	ERBB signaling pathway	135	0.399626768	1.478734612	0.005822968	0.04902985	0.038760407	7252	tags=39%, list=27%, signal=29%	5335/84619/6714/6868/2852/4318/25/2064/5753/9026/153090/6464/89853/93650/9564/9961/868/867/5663/5795/2185/5170/10825/27/207/79643/10273/8527/5894/5747/2549/64285/5594/4882/7040/150/53358/8412/3092/26469/5286/92799/9001/673/8440/5782/145957/9125/2066/1845/634/57732/10718
GO:0008154	GO:0008154	actin polymerization or depolymerization	193	0.368740044	1.409900362	0.005862048	0.049293795	0.038969068	8127	tags=42%, list=30%, signal=30%	643338/6712/64857/51738/2475/23500/84687/6709/57580/57482/25/9026/89848/57553/8522/85464/24142/11078/80115/79778/57704/55243/26999/84501/2909/64423/5296/54434/2314/119/2185/6711/9353/29767/10810/256949/64780/51466/2017/6840/375307/23191/2150/23580/23189/54961/9948/50853/29765/9113/11135/9897/10787/91663/1739/10677/7454/51332/2039/57731/274/8440/23616/8936/10458/253260/85462/9050/345456/25959/7456…
GO:0043931	GO:0043931	ossification involved in bone maturation	26	0.5983751	1.726334423	0.005876578	0.04935087	0.039014189	3394	tags=42%, list=13%, signal=37%	8642/5364/11173/7059/6261/10507/2131/144347/81792/64131/645811
GO:0009791	GO:0009791	post-embryonic development	88	0.445743944	1.572000074	0.005935841	0.049782962	0.039355777	7181	tags=41%, list=26%, signal=30%	7422/23334/2068/2475/27148/1822/3636/25/9215/3482/4204/27161/7855/5326/57493/2263/4643/5663/93/80274/8879/54542/7543/50515/472/10848/7046/5864/55224/1826/6905/10018/51542/4087/48/3658
GO:0051168	GO:0051168	nuclear export	170	0.385136809	1.456001077	0.005956496	0.049825073	0.039389068	7809	tags=42%, list=29%, signal=30%	5310/283131/161424/23511/23293/11052/29890/65083/6830/9883/23381/8021/65125/23214/4928/8888/57154/23279/22794/23049/155435/2810/103/64328/23039/92335/84271/23195/5976/10482/55051/9631/11261/84445/2621/4193/8498/9531/100101267/7040/5784/57510/54890/2932/7514/5905/8563/126549/5903/9887/1434/9972/27351/54888/811/2733/5494/9688/7248/11260/55795/64901/8241/4686/5566/10023/23636/127933/55421/3267/51068…
GO:0048660	GO:0048660	regulation of smooth muscle cell proliferation	173	0.381673985	1.444685121	0.005950105	0.049825073	0.039389068	5773	tags=29%, list=21%, signal=23%	100126315/693223/4854/406961/574501/6714/407006/1499/406932/407007/2852/7057/4318/4209/10672/55512/2081/3162/7536/2263/657/3480/4313/2768/9927/4763/442907/55810/10221/207/4846/1901/4193/10818/406948/7040/3725/6869/1026/659/65009/406958/4615/3654/1786/6376/5591/7015/3488/348093/6352
GO:0032253	GO:0032253	dense core granule localization	23	0.603830214	1.690159593	0.005965882	0.049838183	0.039399433	5878	tags=52%, list=22%, signal=41%	8938/547/3798/4204/23025/10497/26115/10749/23095/5864/80128/6812
GO:0010596	GO:0010596	negative regulation of endothelial cell migration	100	0.428911018	1.533360567	0.005990591	0.049979091	0.039510827	3542	tags=30%, list=13%, signal=26%	574408/406976/4851/406941/407037/406943/619552/22846/407006/406994/406921/7057/55466/494323/10014/153090/100423036/4204/493/54567/693225/575/5797/79812/574434/3728/6781/406881/23598/9353
GO-CC
	ID	Description	setSize	enrichmentScore	NES	pvalue	p.adjust	qvalue	rank	leading_edge	core_enrichment
GO:0044391	GO:0044391	ribosomal subunit	181	-0.707158103	-3.520087139	1.00E-10	2.95E-09	2.05E-09	4591	tags=67%, list=17%, signal=56%	6193/64963/6191/7311/64983/6141/7818/84769/6183/10240/128308/64981/6205/6173/116540/6134/64960/51065/54460/6142/6228/6125/78988/54998/6203/140801/64928/51373/65993/54948/6146/64965/6175/6167/6137/6143/55052/23521/6204/90480/6182/29088/6217/3396/6130/64975/6187/3921/6209/6224/9349/6133/28973/6235/6161/11224/6156/6188/51642/51264/219927/57129/60488/6218/64968/25873/6208/51023/6157/116541/116832/118…
GO:0098803	GO:0098803	respiratory chain complex	92	-0.743630768	-3.407369074	1.00E-10	2.95E-09	2.05E-09	3517	tags=67%, list=13%, signal=59%	56964/4722/513/647087/170712/4698/4696/6392/517/4702/515/4700/4710/7386/51079/6390/4718/4714/4729/4711/440567/1327/522/4726/7381/54539/84419/4716/518/4713/4701/4717/4695/1340/1349/9377/4709/539/126328/1337/29796/1329/1351/27089/10632/55967/4706/4715/9551/10476/1350/4697/4724/4712/4725/7388/4708/516/1347/521/4694/4707
GO:0022626	GO:0022626	cytosolic ribosome	113	-0.708085524	-3.302361343	1.00E-10	2.95E-09	2.05E-09	3177	tags=61%, list=12%, signal=54%	6142/6228/6125/6203/140801/6146/6175/6167/6137/6143/23521/6204/6217/6130/6187/3921/6209/6224/9349/6133/6235/6161/11224/6156/6188/6218/25873/6208/6157/116832/6201/6166/6128/6136/6194/6152/6168/6154/6234/51538/2197/6210/6165/6223/6202/6147/6231/4736/6171/6160/6232/6222/6169/6181/6189/6155/6159/6230/6129/51121/6229/6207/6227/6176/6164/6206/6233/6170/6144
GO:0015934	GO:0015934	large ribosomal subunit	111	-0.696514105	-3.219999474	1.00E-10	2.95E-09	2.05E-09	4495	tags=64%, list=17%, signal=54%	7311/64983/6141/84769/128308/64981/6173/116540/6134/6142/6125/78988/140801/64928/54948/6146/6175/6167/6137/6143/55052/23521/90480/6182/29088/3396/6130/64975/9349/6133/6161/11224/6156/51642/51264/219927/57129/25873/6157/116541/116832/65003/6166/6128/6136/64979/122704/51258/6152/6168/65008/6154/51538/6150/6165/6147/28998/4736/6171/6160/6169/6181/6155/6159/6129/51121/6176/6164/9553/6170/6144
GO:0022625	GO:0022625	cytosolic large ribosomal subunit	54	-0.779878487	-3.219112823	1.00E-10	2.95E-09	2.05E-09	3786	tags=78%, list=14%, signal=67%	6173/6134/6142/6125/140801/6146/6175/6167/6137/6143/23521/6130/9349/6133/6161/11224/6156/25873/6157/116832/6166/6128/6136/6152/6168/6154/51538/6165/6147/4736/6171/6160/6169/6181/6155/6159/6129/51121/6176/6164/6170/6144
GO:0030964	GO:0030964	NADH dehydrogenase complex	39	-0.821683412	-3.150183381	1.00E-10	2.95E-09	2.05E-09	2548	tags=79%, list=9%, signal=72%	4728/56964/4722/4698/4696/4702/4700/4710/51079/4718/4714/4729/4711/4726/54539/4716/4713/4701/4717/4695/4709/126328/55967/4706/4715/4724/4712/4725/4708/4694/4707
GO:0045271	GO:0045271	respiratory chain complex I	39	-0.821683412	-3.150183381	1.00E-10	2.95E-09	2.05E-09	2548	tags=79%, list=9%, signal=72%	4728/56964/4722/4698/4696/4702/4700/4710/51079/4718/4714/4729/4711/4726/54539/4716/4713/4701/4717/4695/4709/126328/55967/4706/4715/4724/4712/4725/4708/4694/4707
GO:0015935	GO:0015935	small ribosomal subunit	72	-0.709344411	-3.077771362	1.00E-10	2.95E-09	2.05E-09	4591	tags=69%, list=17%, signal=58%	6193/64963/6191/7818/6183/10240/6205/64960/51065/54460/6228/54998/6203/51373/65993/64965/6204/6217/6187/3921/6209/6224/28973/6235/6188/60488/6218/64968/6208/51023/118487/28957/6201/51650/6194/6234/2197/6210/6223/6202/6231/6232/6222/6189/6230/6229/6207/6227/6206/6233
GO:0022627	GO:0022627	cytosolic small ribosomal subunit	40	-0.787959688	-3.028352491	1.00E-10	2.95E-09	2.05E-09	3392	tags=82%, list=12%, signal=72%	6193/6191/6205/51065/6228/6203/6204/6217/6187/3921/6209/6224/6235/6188/6218/6208/6201/6194/6234/2197/6210/6223/6202/6231/6232/6222/6189/6230/6229/6207/6227/6206/6233
GO:0005840	GO:0005840	ribosome	240	-0.588084786	-2.933079423	1.00E-10	2.95E-09	2.05E-09	4591	tags=52%, list=17%, signal=44%	6193/64963/6191/7311/64983/6141/7818/84769/6183/10240/128308/64981/6205/6173/116540/6134/1618/64960/51065/54460/6142/6228/6125/78988/54998/6203/140801/64928/51373/65993/54948/6146/64965/6175/6167/6137/6143/55052/23521/6204/90480/6182/29088/6217/3396/6130/64975/6187/3921/6209/6224/9349/6133/28973/6235/6161/11224/6156/6188/51642/51264/219927/57129/60488/6218/64968/200916/25873/6208/51023/51187/6157…
GO:0000313	GO:0000313	organellar ribosome	88	-0.5823342	-2.662479612	1.00E-10	2.95E-09	2.05E-09	6974	tags=65%, list=26%, signal=48%	64949/65080/54148/51081/51069/29074/65005/64976/79590/26589/10573/51649/55173/64963/64983/7818/84769/6183/10240/128308/64981/116540/64960/54460/78988/54998/64928/51373/65993/54948/64965/55052/90480/6182/29088/3396/64975/28973/51642/51264/219927/57129/60488/64968/51023/116541/118487/28957/65003/51650/64979/122704/51258/65008/6150/28998/9553
GO:0005761	GO:0005761	mitochondrial ribosome	88	-0.5823342	-2.662479612	1.00E-10	2.95E-09	2.05E-09	6974	tags=65%, list=26%, signal=48%	64949/65080/54148/51081/51069/29074/65005/64976/79590/26589/10573/51649/55173/64963/64983/7818/84769/6183/10240/128308/64981/116540/64960/54460/78988/54998/64928/51373/65993/54948/64965/55052/90480/6182/29088/3396/64975/28973/51642/51264/219927/57129/60488/64968/51023/116541/118487/28957/65003/51650/64979/122704/51258/65008/6150/28998/9553
GO:1990204	GO:1990204	oxidoreductase complex	136	-0.547155002	-2.610372342	1.00E-10	2.95E-09	2.05E-09	1713	tags=38%, list=6%, signal=36%	4698/4696/2653/6392/4702/2766/4700/27035/4710/7386/51079/6390/50508/3945/4718/4714/4729/4711/440567/1327/4726/7381/54539/84419/4716/4713/4701/4717/4695/1340/1349/9377/4709/126328/1337/29796/1329/1351/27089/55967/4706/4715/1350/4697/4724/4712/4725/7388/4708/1347/4694/4707
GO:0098798	GO:0098798	mitochondrial protein-containing complex	177	-0.484301647	-2.383292874	1.00E-10	2.95E-09	2.05E-09	5391	tags=44%, list=20%, signal=35%	26589/10573/221154/51649/23479/55173/400916/64963/64983/122961/7818/84769/6183/10240/128308/64981/29103/116540/64960/292/54460/131118/26520/78988/54998/64928/51373/65993/54948/64965/10245/125988/56993/55052/91689/90480/6182/26517/25874/100188893/29088/3396/55013/83447/3028/440574/64975/28973/10440/51642/51264/219927/57129/26519/60488/64968/401505/51023/116541/118487/28957/65003/54931/26521/79135/…
GO:0000786	GO:0000786	nucleosome	126	0.633491225	2.313561189	1.00E-10	2.95E-09	2.05E-09	3163	tags=41%, list=12%, signal=37%	8969/8357/8358/8346/8343/440689/8344/8341/8340/8367/8360/8356/8348/8355/8347/317772/10847/3012/8365/8354/8329/8345/8295/8351/8330/8332/8342/8368/8335/8366/8352/8968/3008/8334/8353/10524/3018/57634/8339/8350/3017/8338/653604/8970/8349/3006/8294/3009/8359/85236/7142/8363
GO:0030427	GO:0030427	site of polarized growth	173	0.536764981	2.015399494	1.00E-10	2.95E-09	2.05E-09	7414	tags=53%, list=27%, signal=39%	2316/5802/23046/114787/6714/26230/255057/23162/5818/25861/91653/22853/56104/84687/3897/23265/57580/90060/5727/25/9344/7786/26958/1454/22859/351/1627/1500/4756/116983/867/5663/57451/26053/65018/10300/9266/1630/22906/27124/54434/10129/1855/267/2185/81544/1785/8941/1268/149371/2017/7074/23191/11336/60412/79784/1809/1314/2916/4804/9860/57679/25791/118813/85440/6792/22941/5048/8239/6624/59341/3675/182…
GO:0032993	GO:0032993	protein-DNA complex	231	0.504274131	1.94170267	1.00E-10	2.95E-09	2.05E-09	3023	tags=27%, list=11%, signal=24%	8969/8357/8358/8346/8343/440689/8344/8341/8340/8367/8360/8356/8348/8355/8347/317772/10847/3012/8365/8354/8329/8345/8295/8351/8330/8332/1388/8342/8368/8335/8366/8352/8968/3008/1499/4796/8334/80169/8353/4800/10524/3018/57634/8339/8350/3017/8338/653604/5424/6667/8970/23248/8349/55290/9400/3006/8294/3009/2033/8359/85236/3728/7142
GO:0045211	GO:0045211	postsynaptic membrane	320	0.487697291	1.914856225	1.00E-10	2.95E-09	2.05E-09	6938	tags=43%, list=26%, signal=32%	22997/4851/5802/1742/57555/79414/5364/57216/23513/1499/6533/1399/2741/2899/59284/50944/747/84687/9746/1813/6900/1141/5727/2901/54910/7442/10507/5100/107/23237/1181/93650/1143/57549/1627/57622/57497/7779/54413/3750/392617/114798/55327/729956/4756/375323/116444/2775/85358/22883/56123/57692/94030/57537/22986/1605/1137/23380/26050/3746/57451/1135/135/1630/2912/10160/2550/10675/339453/1785/3748/80852/…
GO:0032279	GO:0032279	asymmetric synapse	374	0.474972114	1.875863791	1.00E-10	2.95E-09	2.05E-09	6944	tags=46%, list=26%, signal=35%	22997/9248/4851/5802/8927/613/1742/57479/50488/9231/8831/79414/57216/9455/23513/1499/7249/4038/2899/59284/50944/2852/747/3337/84687/9746/25/2901/80725/54910/9922/115703/9026/28964/107/54487/23237/57549/1627/1500/57622/57497/7779/54413/392617/201191/114798/55327/9743/575/9912/1612/729956/4756/9498/8224/116444/1501/8997/9229/85358/22883/58512/91584/94030/5662/57537/22986/476/23380/26050/84435/5582/…
GO:0097060	GO:0097060	synaptic membrane	452	0.470323375	1.875586236	1.00E-10	2.95E-09	2.05E-09	6944	tags=42%, list=26%, signal=32%	22997/4851/5802/1742/57555/79414/5364/57216/6714/9369/23513/1499/5818/6533/4038/1399/2741/51107/23098/2899/59284/50944/2852/747/9783/84687/9746/1813/6900/1141/5727/2064/2901/54910/7442/9026/10507/5100/22859/107/112755/23237/57863/1181/9066/93650/1143/57549/1627/57622/57497/7779/54413/493/3765/23025/140730/3750/392617/9254/10497/114798/55327/729956/4756/9498/375323/116444/2775/85358/22883/56123/57…
GO:0098984	GO:0098984	neuron to neuron synapse	411	0.472316822	1.871861961	1.00E-10	2.95E-09	2.05E-09	6944	tags=45%, list=26%, signal=34%	22997/9248/4851/5802/8927/613/1742/57479/50488/57555/9231/8831/79414/57216/9455/5534/23513/1499/5818/7249/4038/2899/59284/50944/2852/747/3337/84687/9746/25/2901/80725/54910/9922/115703/9026/478/28964/107/54487/23237/9066/57549/1627/1500/57622/57497/7779/54413/392617/201191/114798/55327/9743/575/9912/1612/729956/4756/9498/8224/116444/1501/8997/9229/85358/22883/58512/91584/94030/5662/57537/22986/47…
GO:0014069	GO:0014069	postsynaptic density	358	0.472542424	1.861185392	1.00E-10	2.95E-09	2.05E-09	6944	tags=46%, list=26%, signal=35%	22997/9248/4851/5802/8927/613/1742/57479/50488/9231/8831/79414/57216/9455/23513/1499/7249/4038/2899/59284/50944/2852/747/3337/84687/9746/25/2901/80725/54910/9922/115703/9026/28964/107/54487/23237/57549/1627/1500/57622/57497/7779/392617/201191/114798/55327/9743/575/9912/1612/729956/4756/8224/116444/1501/8997/9229/85358/22883/58512/94030/5662/57537/22986/476/23380/26050/84435/5582/5094/1630/114/119…
GO:0099572	GO:0099572	postsynaptic specialization	395	0.464712437	1.839191888	1.00E-10	2.95E-09	2.05E-09	6944	tags=45%, list=26%, signal=34%	22997/9248/4851/5802/8927/23094/613/1742/57479/50488/57555/9231/8831/79414/57216/9455/6714/23513/1499/7249/4038/2899/59284/50944/2852/747/3337/84687/9746/1141/25/2901/80725/54910/9922/115703/9026/28964/107/54487/23237/1143/57549/1627/1500/57622/57497/7779/54413/392617/201191/114798/55327/9743/575/9912/1612/729956/4756/8224/375323/116444/1501/8997/9229/85358/22883/58512/94030/5662/57537/22986/476/…
GO:0005938	GO:0005938	cell cortex	325	0.465773264	1.828321695	1.00E-10	2.95E-09	2.05E-09	6561	tags=42%, list=24%, signal=32%	3996/2316/8927/1522/23187/1742/2317/128239/57595/4627/1499/6712/7461/92154/401720/6261/9783/84687/6709/4647/23265/4926/4650/57619/1778/115703/9026/9780/26086/89848/23237/4642/57553/81/56776/1627/25999/1500/357/23233/4771/23025/140730/5829/23332/10497/9743/1639/375346/199953/208/84501/23245/2263/57710/4643/5663/8541/10801/4651/10487/22906/10129/3927/2185/4641/3748/57477/6513/80306/2023/26012/5590/…
GO:0016442	GO:0016442	RISC complex	408	0.449639658	1.781882518	1.00E-10	2.95E-09	2.05E-09	2603	tags=25%, list=10%, signal=23%	693138/100302157/664613/664616/100126315/693189/574408/406976/406929/724027/442905/574409/407023/100302217/693228/100126345/100302149/100126308/693175/724025/664615/406909/407033/693233/693190/100302175/693211/100302287/100126335/442913/407050/406941/693121/407051/407031/100302209/693183/406900/407030/693158/407037/406961/724026/406943/693174/442898/100302283/693196/283131/693200/406945/574501/40…
GO:0031332	GO:0031332	RNAi effector complex	409	0.448635968	1.77906398	1.00E-10	2.95E-09	2.05E-09	2817	tags=26%, list=10%, signal=23%	693138/100302157/664613/664616/100126315/693189/574408/406976/406929/724027/442905/574409/407023/100302217/693228/100126345/100302149/100126308/693175/724025/664615/406909/407033/693233/693190/100302175/693211/100302287/100126335/442913/407050/406941/693121/407051/407031/100302209/693183/406900/407030/693158/407037/406961/724026/406943/693174/442898/100302283/693196/283131/693200/406945/574501/40…
GO:0150034	GO:0150034	distal axon	281	0.47960389	1.865887585	1.42E-10	4.02E-09	2.79E-09	7414	tags=48%, list=27%, signal=35%	2316/5802/23046/790/114787/6714/26230/255057/9256/23162/5818/25861/3742/2899/91653/22853/2852/56104/57657/84687/3897/23265/1813/57580/90060/5727/25/9344/7786/26958/1454/28964/22859/1395/351/1627/1500/23025/392617/10497/4756/9498/116983/867/10814/5663/3746/57451/26053/65018/5582/10300/9266/2002/57465/1630/22906/27124/54434/1855/267/2185/9024/81544/4915/1785/3748/8941/6543/1268/112476/5798/149371/6…
GO:0098839	GO:0098839	postsynaptic density membrane	125	0.567753534	2.072089242	1.22E-09	3.34E-08	2.32E-08	6938	tags=50%, list=26%, signal=38%	4851/5802/1742/79414/57216/23513/2899/59284/747/9746/2901/54910/107/23237/57549/57622/57497/7779/392617/114798/55327/729956/4756/116444/94030/57537/22986/26050/1630/339453/2906/10505/2894/3756/112476/10509/2890/7074/79953/64101/2905/388336/80758/2902/150/775/22865/64084/1739/27092/6334/116443/78999/53616/114794/2903/9921/2066/22829/114784/1741/57502/59283
GO:0030426	GO:0030426	growth cone	168	0.535833589	2.010214421	1.39E-09	3.67E-08	2.55E-08	7414	tags=53%, list=27%, signal=39%	2316/5802/23046/114787/6714/26230/255057/23162/5818/25861/91653/22853/56104/84687/3897/23265/57580/90060/5727/25/9344/7786/26958/1454/22859/351/1627/1500/4756/116983/867/5663/57451/26053/65018/10300/9266/1630/22906/27124/54434/1855/267/2185/81544/1785/8941/1268/149371/2017/7074/23191/11336/60412/79784/1809/1314/4804/9860/57679/25791/118813/85440/6792/22941/5048/8239/6624/59341/3675/1826/3508/3800…
GO:0031252	GO:0031252	cell leading edge	431	0.427697032	1.700212951	4.05E-09	1.04E-07	7.20E-08	8487	tags=48%, list=31%, signal=34%	2245/5335/57449/10297/2195/6714/1969/50649/26230/23513/4627/1499/6868/6548/92154/23129/401720/5420/2852/747/10347/84687/3636/4650/25/2064/8844/79567/5753/7442/9181/9026/3984/90249/28964/9780/7094/59/4642/1181/64411/23396/1500/4771/5829/53905/9578/9912/9564/729956/64787/8394/1639/8729/8861/5662/208/5797/221178/90668/1605/56623/84962/23380/10013/3746/135/4651/27124/54434/2550/9265/10603/5795/2185/4…
GO:0043025	GO:0043025	neuronal cell body	499	0.413660049	1.653235461	6.17E-09	1.53E-07	1.06E-07	8353	tags=46%, list=31%, signal=33%	2316/5802/57521/84630/5792/126006/790/6714/26230/3054/23544/6712/632/79791/6533/25861/4038/2741/2899/59284/22853/3337/57657/22983/84687/3897/4926/1813/460/85442/6900/25/7442/773/1762/23001/2128/1454/9026/153090/90249/478/4975/89848/5754/6653/7042/23237/4642/1263/351/774/1181/3798/55201/3750/23774/9498/390598/1639/116444/1501/57537/57154/7855/23245/23400/1137/3780/10814/5663/657/10013/23154/3746/4…
GO:0043296	GO:0043296	apical junction complex	150	0.525195682	1.940150745	1.27E-08	3.05E-07	2.12E-07	6561	tags=45%, list=24%, signal=35%	286204/389813/317762/117/261734/1499/83481/5818/154810/57619/8189/9181/49861/440193/1500/357/57662/144100/65266/79778/55327/93643/225689/85302/7855/51421/387597/9266/24146/6904/51599/3728/9265/57477/154796/5590/7082/10580/4810/9223/29855/1495/27134/9069/83700/10413/3801/7046/89958/55114/100132463/54587/149461/9074/1739/60/9267/1366/56288/8777/23616/5912/143162/7414/117583/5819/71/84552
GO:0031253	GO:0031253	cell projection membrane	355	0.429883326	1.691882298	1.79E-08	4.15E-07	2.88E-07	5811	tags=35%, list=21%, signal=28%	5310/5335/10297/142680/6714/1969/50649/109/259289/1499/6868/6550/6533/92154/23129/5420/2852/747/79867/10347/2821/84687/1813/5727/2064/53841/8844/8140/7442/2121/9181/150696/9026/10672/90249/9780/6608/7094/4036/4642/4478/1181/23396/6286/30845/6573/4771/729956/64787/55243/8394/85358/5662/208/221178/23035/482/3746/135/54825/4651/2550/8326/2768/5795/4641/3748/65010/6553/27241/84059/582/6711/84168/1464…
GO:0044309	GO:0044309	neuron spine	182	0.497030757	1.876610285	2.79E-08	6.29E-07	4.37E-07	8455	tags=51%, list=31%, signal=35%	613/1742/29/50944/2852/747/3337/84687/1813/7442/115703/9026/23237/351/1181/1500/3750/9546/9743/26115/575/9912/729956/85358/5662/57537/23380/57451/321/29888/10160/2550/1855/2185/4915/3748/80852/9762/6543/6553/112476/23181/29904/2048/320/2890/2017/7074/23191/79953/5747/9148/64101/388336/124925/4804/57679/2902/5064/22941/6547/50807/3688/25843/9572/23208/10755/11178/9001/26037/10458/10564/2903/10642/…
GO:0005912	GO:0005912	adherens junction	188	0.502822461	1.901442192	4.06E-08	8.90E-07	6.18E-07	7522	tags=49%, list=28%, signal=36%	7422/389813/3996/4851/317762/85456/1742/9231/29964/23513/79652/4627/1499/5818/182/84687/57619/1002/10188/7094/4478/55966/23396/421/1500/357/4771/57662/144100/55327/1501/64403/5797/1605/84962/4643/4301/64855/28316/9266/6904/3728/102/9265/57477/64405/1001/7082/10580/57669/8994/5817/9223/8751/1495/1009/10818/28514/23580/57608/10298/84978/659/3801/11135/7791/2319/5796/1739/60/83692/59341/57731/83872/…
GO:0043197	GO:0043197	dendritic spine	180	0.498758679	1.882219466	4.66E-08	9.92E-07	6.89E-07	8455	tags=51%, list=31%, signal=35%	613/1742/29/50944/2852/747/3337/84687/1813/7442/115703/9026/23237/351/1181/1500/3750/9546/9743/26115/575/9912/729956/85358/5662/57537/23380/57451/321/29888/10160/2550/1855/2185/4915/3748/9762/6543/6553/112476/23181/29904/2048/320/2890/2017/7074/23191/79953/5747/9148/64101/388336/124925/4804/57679/2902/5064/22941/6547/50807/3688/25843/9572/23208/10755/11178/9001/26037/10458/10564/2903/10642/3312/9…
GO:0099634	GO:0099634	postsynaptic specialization membrane	157	0.511622034	1.902591789	6.76E-08	1.40E-06	9.74E-07	6938	tags=45%, list=26%, signal=34%	4851/5802/1742/57555/79414/57216/23513/2899/59284/747/9746/1141/2901/54910/107/23237/1143/57549/57622/57497/7779/54413/392617/114798/55327/729956/4756/116444/94030/57537/22986/26050/1630/339453/2906/10505/2894/3756/112476/10509/2890/7074/79953/64101/2905/388336/80758/2902/150/775/22865/64084/3745/1739/27092/6334/116443/78999/57468/53616/114794/2903/9921/3312/9127/2066/22829/114784/1741/57502/59283
GO:0000315	GO:0000315	organellar large ribosomal subunit	56	-0.592330071	-2.46515598	7.63E-08	1.50E-06	1.04E-06	6944	tags=64%, list=26%, signal=48%	65080/54148/51069/29074/65005/64976/79590/26589/10573/64983/84769/128308/64981/116540/78988/64928/54948/55052/90480/6182/29088/3396/64975/51642/51264/219927/57129/116541/65003/64979/122704/51258/65008/6150/28998/9553
GO:0005762	GO:0005762	mitochondrial large ribosomal subunit	56	-0.592330071	-2.46515598	7.63E-08	1.50E-06	1.04E-06	6944	tags=64%, list=26%, signal=48%	65080/54148/51069/29074/65005/64976/79590/26589/10573/64983/84769/128308/64981/116540/78988/64928/54948/55052/90480/6182/29088/3396/64975/51642/51264/219927/57129/116541/65003/64979/122704/51258/65008/6150/28998/9553
GO:0070069	GO:0070069	cytochrome complex	32	-0.701329072	-2.542645898	2.43E-07	4.67E-06	3.24E-06	1429	tags=53%, list=5%, signal=50%	7386/440567/1327/7381/84419/1340/1349/9377/1337/29796/1329/1351/27089/1350/4697/7388/1347
GO:0005769	GO:0005769	early endosome	432	0.397485131	1.579610038	5.81E-07	1.09E-05	7.54E-06	8430	tags=47%, list=31%, signal=33%	4035/3996/91947/25930/3064/23503/125058/6550/124930/51107/11188/59284/22853/2852/747/23250/10347/10079/2064/399979/124997/3038/89853/3482/9725/6653/26056/23237/55362/142678/23295/4642/57617/351/30845/10058/9777/25999/9110/4771/5371/8128/4952/57537/208/7855/51479/23245/9711/9146/157680/5663/162/23385/9388/57720/54551/2889/81609/8639/22906/100137049/53373/29886/55697/4915/26088/64601/220972/5869/37…
GO:0030027	GO:0030027	lamellipodium	203	0.460940804	1.756688332	6.55E-07	1.20E-05	8.30E-06	8487	tags=50%, list=31%, signal=34%	2245/5335/57449/10297/2195/1969/26230/23513/1499/6548/92154/23129/5420/84687/3636/4650/3984/28964/9780/59/64411/1500/4771/5829/9578/9564/8394/5797/221178/90668/1605/84962/23380/4651/54434/2185/3611/154796/84168/4076/1464/207/10810/4810/374666/51466/1495/2017/8874/65059/23191/7016/1809/23603/8525/29959/57679/10787/2319/28988/348110/3688/60/6624/59341/10677/10163/1654/89846/57514/23616/8936/4628/10…
GO:0032040	GO:0032040	small-subunit processome	74	-0.498737692	-2.190098801	1.13E-06	2.02E-05	1.41E-05	4591	tags=41%, list=17%, signal=34%	6193/6191/51118/10528/6205/55272/6228/4809/6203/30836/51602/6217/10199/51406/128061/6218/91582/6208/6201/6194/6234/6210/6223/6202/6232/6189/6229/6207/6206/6233
GO:0042734	GO:0042734	presynaptic membrane	186	0.46226723	1.749499399	2.45E-06	4.27E-05	2.96E-05	5943	tags=38%, list=22%, signal=30%	5802/57555/79414/9369/23513/1499/5818/51107/2899/2852/9783/1813/1141/2064/2901/5100/22859/112755/57863/9066/57622/493/3765/23025/140730/9254/10497/9498/2775/9379/94030/5663/3746/23385/135/114/2912/2550/3748/2906/1268/3756/1759/8061/112476/6536/4185/2048/320/2890/11336/223082/8301/23085/150/6804/55799/3749/6531/8573/3092/1947/93185/27253/3675/6334/57706/23208/6812/5789/6506
GO:0016469	GO:0016469	proton-transporting two-sector ATPase complex	45	-0.573117571	-2.237278826	2.94E-06	5.02E-05	3.48E-05	4415	tags=49%, list=16%, signal=41%	509/529/10159/534/513/8992/51382/245972/9296/517/515/533/127124/522/9550/518/539/10632/9551/10476/516/521
GO:0048786	GO:0048786	presynaptic active zone	89	0.539487458	1.887960745	3.04E-06	5.06E-05	3.51E-05	5965	tags=48%, list=22%, signal=38%	8927/79414/8497/1499/5818/2852/9783/7204/8506/112755/351/1500/57622/493/23025/140730/9254/10497/9912/8541/135/114/2906/6853/320/2890/1487/10938/23085/84446/2571/150/6804/55799/22941/5864/9885/140679/3675/6334/23208/6812/1610
GO:0031256	GO:0031256	leading edge membrane	181	0.458967281	1.732582832	3.98E-06	6.50E-05	4.51E-05	5764	tags=38%, list=21%, signal=30%	5335/10297/6714/1969/50649/6868/92154/23129/2852/747/10347/84687/2064/8844/7442/9181/9026/90249/9780/7094/4642/1181/23396/4771/9912/729956/64787/8394/5662/208/221178/3746/135/2550/5795/4641/3748/6553/84059/6711/84168/1464/3678/114609/57669/23499/23362/51763/2890/3643/7074/23603/57608/388336/286/23189/10044/5152/84249/6792/23526/10787/11252/3749/3745/5796/3688/59341/23286
GO:0005688	GO:0005688	U6 snRNP	11	-0.868427522	-2.250975717	4.49E-06	7.17E-05	4.98E-05	2392	tags=55%, list=9%, signal=50%	57819/23658/25804/11157/27258/51690
GO:0005689	GO:0005689	U12-type spliceosomal complex	26	-0.691492132	-2.377665195	7.64E-06	0.00011964	8.31E-05	2339	tags=46%, list=9%, signal=42%	84844/79622/4904/6628/83443/6636/6635/85437/51690/6633/51639/6637
GO:0098791	GO:0098791	Golgi apparatus subcompartment	383	0.399031432	1.578214461	8.75E-06	0.000134282	9.33E-05	8633	tags=43%, list=32%, signal=30%	3996/2316/9159/399687/10893/54480/3340/116985/9827/8938/170384/9600/84342/51107/2852/10079/55627/9727/79690/3482/6653/55512/8853/1263/5045/351/6480/54760/25999/55959/57589/23258/2590/93643/23315/83696/8549/4952/8729/10959/79571/64090/56623/157680/162/540/10466/113178/55676/84766/338707/9469/55334/64131/8720/29911/26088/91949/53349/79586/6293/9980/57574/124583/23062/9382/339122/23431/283987/80124/…
GO:0070160	GO:0070160	tight junction	131	0.487311562	1.785659455	1.07E-05	0.000160808	0.000111671	7914	tags=48%, list=29%, signal=34%	317762/23094/117/261734/1969/1499/83481/154810/8189/9181/49861/357/65266/79778/55327/93643/225689/7855/51421/4301/387597/9266/24146/6904/51599/9265/154796/5590/7082/4810/9223/29855/27134/9069/83700/10413/7046/89958/55114/100132463/54587/149461/9074/1739/60/9267/1366/56288/8777/23616/5912/143162/117583/84552/1741/4214/9863/55691/23150/57826/6801/58494/84612
GO:0002116	GO:0002116	semaphorin receptor complex	14	0.820243002	2.039130287	1.63E-05	0.000240399	0.000166942	2983	tags=71%, list=11%, signal=64%	5361/23654/5362/55558/5364/23129/2064/10507/91584/5365
GO:0045259	GO:0045259	proton-transporting ATP synthase complex	16	-0.778970311	-2.323474882	1.85E-05	0.000268053	0.000186145	1995	tags=81%, list=7%, signal=75%	514/509/513/517/515/522/518/539/10632/9551/10476/516/521
GO:0005839	GO:0005839	proteasome core complex	20	-0.728211911	-2.36883905	2.49E-05	0.000351255	0.000243924	2997	tags=65%, list=11%, signal=58%	5693/143471/5692/5691/5682/5689/5686/5684/5683/5688/5687/5685/5694
GO:0097525	GO:0097525	spliceosomal snRNP complex	95	-0.413222989	-1.891101602	2.61E-05	0.000351255	0.000243924	3122	tags=26%, list=11%, signal=23%	4809/6627/153527/57819/84844/23658/25804/26832/101954277/6628/83443/6629/11157/6636/27258/26834/6631/6635/51690/6633/51639/6637/26835/26831/26864
GO:0030684	GO:0030684	preribosome	105	-0.394140091	-1.82458573	2.61E-05	0.000351255	0.000243924	3306	tags=31%, list=12%, signal=28%	6193/6191/51118/10528/6205/55272/6228/4809/10969/6203/30836/51602/6217/10199/10412/51406/128061/6218/91582/6208/5303/6201/6194/6234/6210/6223/6202/6232/6189/6229/6207/6206/6233
GO:0055037	GO:0055037	recycling endosome	208	0.428485528	1.634748055	2.58E-05	0.000351255	0.000243924	8450	tags=48%, list=31%, signal=33%	85377/8938/6550/11188/22853/2852/23250/10079/57533/9727/89848/6653/26056/351/30845/25999/9110/8216/8128/79778/9912/57537/51421/23080/117584/157680/8408/112574/79735/113178/81609/53373/1785/64601/6553/84440/6293/27229/10825/414918/374666/192683/23163/144717/2890/164/8324/1200/30844/10938/79065/80223/10490/23200/57007/118813/201475/26985/11252/84679/3688/23432/3631/112936/23208/6764/7037/23621/5912…
GO:0098685	GO:0098685	Schaffer collateral - CA1 synapse	99	0.507463421	1.799097701	2.74E-05	0.00036171	0.000251184	5901	tags=40%, list=22%, signal=32%	4851/5802/8927/5335/613/29/5534/1499/51738/50944/5100/107/1500/57497/7779/136/7143/81609/321/1630/114/9145/2550/1855/2185/6853/5590/320/1009/7476/84961/64101/5601/5048/8573/3092/3688/60/10755/5789
GO:0005687	GO:0005687	U4 snRNP	12	-0.817915663	-2.207714603	3.44E-05	0.000447781	0.000310955	937	tags=58%, list=3%, signal=56%	6628/6636/26834/6635/6633/6637/26835
GO:0032587	GO:0032587	ruffle membrane	100	0.497330116	1.769260148	4.06E-05	0.000519325	0.000360637	5764	tags=41%, list=21%, signal=32%	5335/6714/1969/50649/6868/92154/10347/84687/2064/8844/9181/9026/7094/23396/4771/64787/8394/5662/208/221178/5795/4641/3678/114609/57669/23499/23362/51763/7074/23603/57608/23189/10044/5152/84249/6792/23526/11252/3688/59341/23286
GO:0045277	GO:0045277	respiratory chain complex IV	19	-0.699726641	-2.236555523	4.13E-05	0.000519814	0.000360977	1040	tags=58%, list=4%, signal=56%	1327/84419/1340/1349/9377/1337/1329/1351/1350/4697/1347
GO:0005905	GO:0005905	clathrin-coated pit	77	0.533548334	1.836993332	5.70E-05	0.000705509	0.00048993	7277	tags=57%, list=27%, signal=42%	4035/160/53841/10188/9026/408/4036/351/163/4952/161/114/1785/85021/1759/29924/58513/8218/57214/2017/164/8527/8301/6272/8650/23149/22848/57007/659/1213/23048/55707/8867/23677/85439/4037/7037/9892/6453/9779/26020/2060/409/6572
GO:0030532	GO:0030532	small nuclear ribonucleoprotein complex	105	-0.379067951	-1.75481254	5.96E-05	0.000726113	0.000504238	3122	tags=25%, list=11%, signal=22%	4809/6627/153527/57819/84844/23658/25804/51574/26832/101954277/6628/83443/6629/11157/6636/27258/26834/6631/6635/51690/6633/51639/6637/26835/26831/26864
GO:0005923	GO:0005923	bicellular tight junction	125	0.471674947	1.721438133	6.44E-05	0.000772251	0.000536278	7914	tags=46%, list=29%, signal=33%	317762/117/261734/1499/83481/154810/8189/9181/49861/357/65266/79778/55327/93643/225689/7855/51421/387597/9266/24146/6904/51599/9265/154796/5590/7082/4810/9223/29855/27134/9069/83700/10413/7046/89958/55114/100132463/54587/149461/9074/1739/9267/1366/56288/8777/23616/5912/143162/117583/84552/1741/9863/55691/23150/57826/6801/58494/84612
GO:0001726	GO:0001726	ruffle	183	0.42943951	1.619594282	6.77E-05	0.000798343	0.000554397	5931	tags=37%, list=22%, signal=29%	2245/5335/6714/1969/50649/4627/6868/92154/5420/10347/84687/4650/25/2064/8844/5753/9181/9026/7094/64411/23396/4771/9564/64787/8394/5662/208/221178/56623/4651/27124/9265/10603/5795/4641/154796/1464/3678/55616/114609/57669/23499/23362/51763/2017/8874/7074/23191/23603/57608/23189/10044/5152/57679/84249/6792/23526/10787/11252/28988/91663/3688/6624/59341/10163/23286/83660/89846
GO:0043505	GO:0043505	CENP-A containing nucleosome	17	0.753920563	1.970526629	7.30E-05	0.000835565	0.000580245	3163	tags=65%, list=12%, signal=57%	8367/8360/3012/8365/8368/8335/8366/8970/8294/8359/8363
GO:0061638	GO:0061638	CENP-A containing chromatin	17	0.753920563	1.970526629	7.30E-05	0.000835565	0.000580245	3163	tags=65%, list=12%, signal=57%	8367/8360/3012/8365/8368/8335/8366/8970/8294/8359/8363
GO:0000151	GO:0000151	ubiquitin ligase complex	354	0.377257625	1.484705352	7.53E-05	0.000849543	0.000589953	8884	tags=45%, list=33%, signal=31%	144699/9968/23113/23053/1954/84231/79791/55626/55072/114818/64410/84447/23038/51665/26267/65249/142678/23295/23194/11060/388341/57643/26259/7703/9681/51343/8517/9810/8216/10444/54620/6468/7335/648/9820/64682/9903/123879/1911/80012/80028/84733/9730/55527/56929/1642/8535/55175/267/64795/92369/339451/7187/9781/146330/122416/57610/80067/84893/55070/10277/90268/23466/30837/6400/55208/10273/54880/80311…
GO:0005758	GO:0005758	mitochondrial intermembrane space	86	-0.412568336	-1.865978326	8.69E-05	0.000966243	0.000670993	3162	tags=29%, list=12%, signal=26%	51499/647087/26520/2268/25996/402/26517/4702/51287/57001/54205/26519/1327/26521/10063/11315/388753/2647/4713/9377/6647/51142/100272147/4725/1345
GO:0045275	GO:0045275	respiratory chain complex III	10	-0.844634961	-2.127636794	9.39E-05	0.001022014	0.000709722	1429	tags=60%, list=5%, signal=57%	7386/440567/7381/29796/27089/7388
GO:0120114	GO:0120114	Sm-like protein family complex	117	-0.373001267	-1.741562034	9.46E-05	0.001022014	0.000709722	3920	tags=28%, list=14%, signal=24%	11171/11017/10465/8487/84967/10569/4809/6627/153527/57819/84844/23658/25804/51574/26832/101954277/6628/27257/83443/6629/11157/6636/27258/26834/6631/6635/51690/6633/51639/6637/26835/26831/26864
GO:0032588	GO:0032588	trans-Golgi network membrane	111	0.471882098	1.701916332	9.97E-05	0.001061773	0.000737332	6928	tags=40%, list=26%, signal=30%	3996/10893/3340/9827/8938/84342/10079/9727/3482/351/25999/57589/23315/8549/157680/162/540/10466/113178/55676/84766/91949/6293/9382/339122/23431/192683/164/83548/122616/5870/146705/1213/50807/143187/972/63971/9712/10228/64924/51542/55275/157807/738
GO:0005814	GO:0005814	centriole	157	0.443204186	1.648163272	0.000102818	0.00108029	0.000750191	5276	tags=30%, list=19%, signal=24%	3310/124093/3304/3303/284001/79363/261734/197335/3064/7840/84461/26005/9742/57519/9696/90060/80709/347240/6608/26259/284403/9814/1639/8924/225689/4957/85302/22897/11190/22994/10426/1785/25914/100653515/374666/152185/283643/6102/80212/64793/199221/6491/353116/55125/10841/54903/116840
GO:0046540	GO:0046540	U4/U6 x U5 tri-snRNP complex	45	-0.505815601	-1.974552152	0.000107334	0.001097667	0.000762258	3122	tags=38%, list=11%, signal=33%	4809/153527/57819/23658/25804/26832/6628/11157/6636/27258/26834/6635/51690/6633/6637/26835/26831
GO:0097526	GO:0097526	spliceosomal tri-snRNP complex	45	-0.505815601	-1.974552152	0.000107334	0.001097667	0.000762258	3122	tags=38%, list=11%, signal=33%	4809/153527/57819/23658/25804/26832/6628/11157/6636/27258/26834/6635/51690/6633/6637/26835/26831
GO:0005891	GO:0005891	voltage-gated calcium channel complex	45	0.58732976	1.87001296	0.000109343	0.001103503	0.000766311	7087	tags=51%, list=26%, signal=38%	8912/6261/59284/57828/773/100130348/774/57685/246329/9254/777/782/340393/8913/784/3306/775/117155/55799/27092/776/59283/347732
GO:0000502	GO:0000502	proteasome complex	64	-0.449222616	-1.889142229	0.000121648	0.001211738	0.000841473	4431	tags=41%, list=16%, signal=34%	5702/9861/5715/5714/5721/5710/5701/10213/5693/143471/5692/5691/5716/5720/5713/5682/7979/5689/5706/5686/5684/5683/5688/5687/5685/5694
GO:0030135	GO:0030135	coated vesicle	319	0.379061077	1.488268034	0.000148917	0.001464353	0.001016898	7890	tags=39%, list=29%, signal=28%	1522/9919/57222/1294/22937/460/160/127833/10188/26958/9026/9632/3482/2580/23237/4036/57617/5045/80331/351/1856/25956/163/6441/8906/55690/4952/10959/7855/23245/161/6721/4643/112574/162/22820/4920/57720/84766/114/102/1855/10427/54497/1785/64601/29924/9570/10802/23062/535/23259/10483/1889/8218/57214/144717/2890/164/8301/6272/6720/81562/8650/90411/22848/22905/1314/57410/113419/122616/11015/10490/1467…
GO:0000314	GO:0000314	organellar small ribosomal subunit	32	-0.575957347	-2.088114758	0.000168547	0.001615943	0.001122167	5221	tags=59%, list=19%, signal=48%	51649/55173/64963/7818/6183/10240/64960/54460/54998/51373/65993/64965/28973/60488/64968/51023/118487/28957/51650
GO:0005763	GO:0005763	mitochondrial small ribosomal subunit	32	-0.575957347	-2.088114758	0.000168547	0.001615943	0.001122167	5221	tags=59%, list=19%, signal=48%	51649/55173/64963/7818/6183/10240/64960/54460/54998/51373/65993/64965/28973/60488/64968/51023/118487/28957/51650
GO:0034506	GO:0034506	chromosome, centromeric core domain	18	0.723487683	1.914184969	0.000172271	0.001631259	0.001132803	3163	tags=61%, list=12%, signal=54%	8367/8360/3012/8365/8368/8335/8366/8970/8294/8359/8363
GO:0005802	GO:0005802	trans-Golgi network	263	0.393870366	1.531042545	0.000183362	0.001715105	0.001191029	8371	tags=43%, list=31%, signal=30%	3996/2316/9159/399687/10893/3340/116985/9827/8938/84342/2852/10079/55627/9727/3482/6653/5045/351/54760/25999/57589/23258/93643/23315/83696/8549/4952/8729/157680/162/540/10466/113178/55676/84766/9469/55334/29911/26088/91949/6293/9980/57574/23062/9382/339122/23431/8218/192683/148229/51763/23163/144717/164/374868/57448/57198/79065/83548/78992/122616/5870/146705/1213/23057/50807/23033/10618/84679/569…
GO:0031985	GO:0031985	Golgi cisterna	116	0.46554571	1.689473089	0.000191392	0.001768646	0.001228209	8954	tags=49%, list=33%, signal=33%	3996/54480/116985/170384/9600/51107/79690/6653/55512/8853/6480/2590/10959/79571/64090/56623/338707/64131/79586/124583/283987/2524/2802/22856/6272/83548/78992/57531/6487/9334/6483/126792/2683/25843/80146/2527/2523/89792/63941/23011/64924/2526/127550/27032/2801/148867/9950/55204/64083/11070/8703/11285/286451/79683/8675/283358/84068
GO:0005795	GO:0005795	Golgi stack	149	0.438096967	1.616304423	0.000210187	0.001919208	0.001332765	7099	tags=38%, list=26%, signal=28%	3996/54480/116985/170384/9600/51107/79690/6653/55512/8853/1263/6480/25999/55959/2590/4952/10959/79571/64090/56623/338707/64131/8720/53349/79586/57574/124583/283987/80124/2524/11282/2802/22856/6272/83548/78992/57531/6487/9334/6483/126792/2683/25843/80146/2527/2523/89792/63941/23011/54922/64924/23268/2526/127550/27032/2801
GO:0005865	GO:0005865	striated muscle thin filament	23	-0.648262551	-2.166503943	0.000215188	0.001941753	0.001348421	3101	tags=43%, list=11%, signal=39%	7169/56203/7140/81569/7139/7136/7138/7134/7125/7135
GO:0005765	GO:0005765	lysosomal membrane	438	0.355022626	1.411328801	0.000220776	0.001946382	0.001351636	7282	tags=34%, list=27%, signal=25%	4035/23334/6560/20/57521/51092/206358/23503/21/126321/84219/7249/79026/2475/23250/4647/91056/4864/1291/89845/160/8140/124997/408/219931/9725/4036/201163/57617/80331/9066/968/89781/1917/10058/163/9681/1186/987/10312/114990/51479/23400/9842/161/157680/5663/220002/215/2548/162/23385/54978/84286/9145/8131/53373/11010/58986/23339/64601/220972/1185/80208/7317/10825/56848/1497/949/64837/535/79643/23545/…
GO:0098852	GO:0098852	lytic vacuole membrane	438	0.355022626	1.411328801	0.000220776	0.001946382	0.001351636	7282	tags=34%, list=27%, signal=25%	4035/23334/6560/20/57521/51092/206358/23503/21/126321/84219/7249/79026/2475/23250/4647/91056/4864/1291/89845/160/8140/124997/408/219931/9725/4036/201163/57617/80331/9066/968/89781/1917/10058/163/9681/1186/987/10312/114990/51479/23400/9842/161/157680/5663/220002/215/2548/162/23385/54978/84286/9145/8131/53373/11010/58986/23339/64601/220972/1185/80208/7317/10825/56848/1497/949/64837/535/79643/23545/…
GO:0005685	GO:0005685	U1 snRNP	32	-0.565634984	-2.050691362	0.000233096	0.002031641	0.001410843	1078	tags=28%, list=4%, signal=27%	101954277/6628/6629/6636/6631/6635/6633/6637/26864
GO:0032580	GO:0032580	Golgi cisterna membrane	92	0.483654068	1.702796083	0.000260585	0.002220766	0.001542177	8633	tags=48%, list=32%, signal=33%	54480/116985/170384/9600/51107/79690/8853/6480/2590/10959/64090/56623/338707/79586/124583/2524/2802/22856/6272/83548/57531/6487/9334/6483/126792/2683/25843/80146/2527/2523/89792/23011/64924/2526/127550/27032/2801/148867/55204/64083/11070/8703/11285/79683
GO:0009925	GO:0009925	basal plasma membrane	297	0.381890148	1.490903537	0.000258068	0.002220766	0.001542177	7610	tags=40%, list=28%, signal=29%	9123/5310/4035/1742/10861/23539/4363/23513/1499/83481/6533/6548/3636/89845/160/2064/8140/54805/150696/83697/6554/4642/4478/19/1181/9990/55966/6573/7779/493/222962/55327/254428/9498/6522/476/1605/540/9132/114/6541/376497/4641/6526/153478/57477/65010/6513/6543/196500/9843/26504/6536/3177/7082/85409/284129/10392/23516/84465/8650/5871/3680/10057/286/83959/150/659/57835/5064/54106/65009/6558/149461/99…
GO:0016342	GO:0016342	catenin complex	31	0.628739868	1.879232026	0.000272285	0.002276391	0.001580806	4103	tags=42%, list=15%, signal=36%	8642/10297/1499/1002/1500/64072/64403/28316/3728/64405/1001/1495/1009
GO:0005874	GO:0005874	microtubule	456	0.350867602	1.398763448	0.000273048	0.002276391	0.001580806	7986	tags=38%, list=29%, signal=27%	23046/10297/283638/55346/284001/26153/85378/3619/7461/547/57701/374654/90990/23098/9654/146909/4926/157922/57619/158135/80709/1778/10783/9181/3797/161502/9112/347240/81027/11076/3798/55698/55201/25999/357/57662/23332/57576/1639/4957/164395/9903/9751/23093/89796/4296/26140/10013/25981/140735/4920/122060/27019/10801/10300/22981/23255/6904/113457/147700/1855/10749/10426/29911/124602/1785/27285/1808/…
GO:0070603	GO:0070603	SWI/SNF superfamily-type complex	93	0.488041057	1.719537346	0.000277005	0.002284548	0.00158647	6405	tags=42%, list=24%, signal=32%	10847/8295/9219/10524/29998/8289/57492/27443/57634/9112/10514/54815/11176/23506/55274/196528/4798/57459/4641/65980/6597/54617/1107/57504/6760/6602/283899/54891/2074/53615/8932/55249/6603/26039/60/93973/5928/5977/83444
GO:1905369	GO:1905369	endopeptidase complex	97	-0.37925279	-1.73179199	0.000290198	0.002367895	0.001644349	4131	tags=32%, list=15%, signal=27%	9861/5715/5714/5721/5710/3075/5701/10213/5693/143471/5692/5691/23478/5716/5720/5713/5682/7979/5689/5706/9789/5686/5684/5683/10584/5688/28972/90701/5687/5685/5694
GO:0022624	GO:0022624	proteasome accessory complex	25	-0.61552935	-2.11872295	0.000293929	0.002373089	0.001647956	4431	tags=52%, list=16%, signal=44%	5702/9861/5715/5714/5721/5710/5701/10213/5716/5720/5713/7979/5706
GO:0019898	GO:0019898	extrinsic component of membrane	165	0.418758443	1.566877146	0.000475456	0.003798692	0.002637945	6721	tags=37%, list=25%, signal=28%	8642/10297/51764/23513/1499/105372280/1399/23098/84687/7204/1002/10672/5293/7297/1500/64072/8224/8997/2775/64403/28316/5296/2788/10160/3728/30849/2768/153478/53349/6853/2674/64405/1001/23263/1271/114609/55701/1495/8448/2781/115557/1009/7074/8301/25894/472/4615/5291/2774/8503/6812/132001/274/1004/9892/3718/10229/2786/9921/54472/2782
GO:0002102	GO:0002102	podosome	41	0.580658835	1.815361579	0.000505263	0.003995225	0.002774424	6484	tags=59%, list=24%, signal=45%	5339/2316/285590/6714/9722/221178/51421/2314/1785/7082/2017/6840/6455/64759/23085/9948/9644/50807/28988/6624/6334/101/5782/7414
GO:0030863	GO:0030863	cortical cytoskeleton	109	0.462824174	1.665340804	0.000539004	0.004218529	0.002929494	7482	tags=46%, list=28%, signal=33%	3996/2316/8927/1742/4627/6712/92154/84687/6709/4926/57619/9026/9780/89848/81/1627/357/4771/23332/4643/10487/3927/57477/6513/80306/26012/6711/22919/2017/11214/9948/6242/3092/2319/91663/60/59341/51332/2039/57731/2037/23122/7414/2764/87/9659/63895/1000/2035/6710
GO:0099738	GO:0099738	cell cortex region	36	0.597851998	1.825982372	0.000606107	0.004648844	0.00322832	6427	tags=61%, list=24%, signal=47%	8927/23187/1499/9783/4926/1500/23025/140730/23332/10497/1639/8541/5590/1487/29899/23085/89958/9885/51332/6812/84260/23122
GO:0000792	GO:0000792	heterochromatin	82	0.485199813	1.683646349	0.000605936	0.004648844	0.00322832	6299	tags=45%, list=23%, signal=35%	85456/6299/3008/3619/22880/29128/4204/7703/11176/648/3297/57673/1911/84733/114991/3009/10472/9682/57167/23081/84256/7317/23466/1788/1059/6839/23468/53615/8932/1786/10155/23310/222229/1912/146956/2145/23378
GO:0098831	GO:0098831	presynaptic active zone cytoplasmic component	18	0.698164121	1.847184546	0.000625774	0.004659888	0.003235989	5878	tags=67%, list=22%, signal=52%	8927/1499/9783/1500/23025/140730/10497/8541/1487/23085/9885/6812
GO:0055038	GO:0055038	recycling endosome membrane	107	0.457288785	1.639282426	0.00062165	0.004659888	0.003235989	8312	tags=49%, list=31%, signal=34%	85377/8938/6550/10079/9727/6653/26056/30845/25999/9110/8216/57537/117584/157680/112574/113178/53373/6553/84440/10825/374666/192683/23163/2890/8324/30844/10938/79065/10490/23200/118813/201475/11252/84679/3631/23208/7037/5912/9744/10228/79572/10397/1183/57826/10479/6861/382/58489/30846/51104/56850/55630
GO:0016607	GO:0016607	nuclear speck	414	0.353161006	1.399798105	0.000625726	0.004659888	0.003235989	7616	tags=37%, list=28%, signal=27%	3304/3303/9739/9794/23524/9759/2968/6239/64783/25766/64344/11052/29890/10594/5681/3636/11273/126393/23067/57634/10783/10014/3984/54815/1609/55534/204851/79595/8926/1408/84662/54540/11176/23774/56252/10291/24144/8394/1793/11338/22794/4301/10432/84441/2737/124790/58509/8398/85403/57602/56339/8535/10454/4776/6431/10472/51631/4152/2334/57459/54497/348995/55589/64771/10401/84271/4968/10482/535/3091/55…
GO:0031965	GO:0031965	nuclear membrane	311	0.364840858	1.429602626	0.000666174	0.004913031	0.00341178	9123	tags=44%, list=34%, signal=29%	9123/284680/26173/63891/84629/23225/64783/57540/84074/4088/25/23165/23133/57647/55627/23001/144404/9883/25777/23353/84823/114881/51343/64782/7779/2081/23223/4928/5371/8888/1760/199953/9722/22994/22794/5663/169714/26057/349152/11044/3164/55852/80789/489/259/3710/23369/57462/2023/3756/26012/83699/9631/57214/6272/894/6676/221496/100101267/25900/4056/113878/27348/85450/23200/7514/29803/5905/327/6804/…
GO:0045178	GO:0045178	basal part of cell	316	0.372860453	1.463314452	0.000703442	0.005138473	0.003568335	7610	tags=39%, list=28%, signal=29%	9123/5310/4035/23187/1742/10861/23539/4363/23513/1499/83481/6533/6548/3636/89845/160/2064/8140/54805/150696/83697/6554/4642/4478/19/1181/9990/55966/6573/7779/493/222962/23332/55327/254428/9498/6522/476/1605/540/9132/114/6541/376497/4641/6526/153478/57477/65010/6513/6543/196500/9843/26504/6536/3177/7082/85409/284129/10392/23516/84465/8650/5871/3680/10057/286/83959/150/659/85440/57835/5064/54106/65…
GO:0016323	GO:0016323	basolateral plasma membrane	263	0.376483996	1.463458703	0.000750026	0.005427078	0.003768753	7610	tags=39%, list=28%, signal=28%	9123/5310/4035/1742/10861/23539/4363/23513/1499/83481/6533/6548/89845/160/2064/8140/54805/150696/83697/6554/4642/4478/19/1181/9990/55966/6573/7779/493/222962/55327/254428/9498/6522/476/1605/540/114/6541/6526/65010/6513/6543/196500/9843/26504/6536/3177/7082/85409/284129/10392/23516/84465/8650/5871/10057/286/83959/150/57835/5064/54106/65009/6558/149461/9962/8573/2319/2683/1739/10991/7439/2760/10163…
GO:0016235	GO:0016235	aggresome	35	0.587306394	1.79363594	0.000823372	0.00589122	0.004091069	4928	tags=46%, list=18%, signal=37%	3304/3303/23523/1856/5424/1938/5663/10013/6515/79092/29979/9816/57713/9531/9695/5905
GO:0031901	GO:0031901	early endosome membrane	197	0.40073864	1.524554234	0.000829533	0.00589122	0.004091069	8391	tags=45%, list=31%, signal=31%	3996/6550/747/10347/10079/399979/124997/9725/6653/26056/23237/55362/10058/25999/9110/5371/4952/57537/7855/9146/157680/5663/81609/100137049/53373/29886/55697/4915/26088/220972/5869/3756/9980/10825/23062/401548/374666/90203/23516/23163/2890/55920/4040/79953/30844/6455/10938/29062/2047/10490/23200/200576/54106/79412/3633/9897/23041/3631/10043/26276/23011/79572/93380/64145/29934/1183/157807/2060/8898…
GO:0036379	GO:0036379	myofilament	27	-0.559088403	-1.930906793	0.000869677	0.006119657	0.004249704	3101	tags=37%, list=11%, signal=33%	7169/56203/7140/81569/7139/7136/7138/7134/7125/7135
GO:0043204	GO:0043204	perikaryon	151	0.422038721	1.561461492	0.000900256	0.006277239	0.004359134	8416	tags=46%, list=31%, signal=32%	2316/5802/26230/632/2741/2899/1813/460/85442/1762/23001/89848/4642/351/1181/3798/23774/1501/57537/7855/23245/10814/10013/23154/6515/3748/10505/6543/57463/3756/26012/7732/349667/5798/4185/57609/2026/9148/4804/5152/775/85397/6547/3745/28988/9312/1943/23208/57468/57165/1261/3312/5126/1400/4762/4131/8882/2043/538/3737/130574/7349/7957/54800/65078/445/55361/8851/113451/3208
GO:0071011	GO:0071011	precatalytic spliceosome	52	-0.439705912	-1.789469004	0.001084052	0.007435965	0.005163794	3122	tags=38%, list=11%, signal=34%	4809/6627/11193/153527/57819/84844/55110/23658/25804/6628/83443/6629/11157/6636/27258/6635/51690/6633/51639/6637
GO:0031594	GO:0031594	neuromuscular junction	78	0.476963655	1.639559037	0.001085825	0.007435965	0.005163794	7318	tags=47%, list=27%, signal=35%	3911/1742/4627/3913/4038/1399/23098/2064/9215/89848/112755/80331/351/23025/10497/58512/5663/57465/9145/1287/2890/4804/43/6547/1739/3688/3675/22839/1943/6640/7402/2066/1741/9093/9900/5566/2043
GO:0060170	GO:0060170	ciliary membrane	78	0.475906433	1.635924844	0.001128827	0.007662038	0.005320787	5523	tags=36%, list=20%, signal=29%	5310/109/259289/79867/2821/1813/5727/2121/150696/6608/30845/85358/23035/27241/582/259292/10938/23288/91147/1262/5158/9249/6094/22941/54587/8573/8842/23432
GO:0005774	GO:0005774	vacuolar membrane	482	0.339803791	1.357387677	0.001230294	0.008277501	0.005748186	7282	tags=33%, list=27%, signal=25%	4035/23334/6560/20/57521/51092/206358/23503/21/126321/84219/7249/79026/2475/23250/4647/91056/4864/1291/89845/160/8140/23001/124997/408/219931/9725/4036/201163/57617/80331/9066/968/89781/1917/10058/163/9681/1186/987/10312/114990/51479/23400/9842/161/157680/5663/8408/220002/215/2548/162/23385/54978/84286/9145/8131/53373/55697/51310/11010/58986/23339/64601/220972/1185/80208/7317/10825/56848/1497/949…
GO:0030117	GO:0030117	membrane coat	97	0.45553085	1.610522666	0.001349058	0.008920062	0.006194403	7890	tags=49%, list=29%, signal=35%	91056/160/26958/9632/3482/57617/25956/163/8906/80115/161/162/22820/10427/23339/1759/29924/58513/10802/23431/10483/8218/164/8301/22905/1314/55317/57410/122616/26985/59349/8943/1213/11276/9907/55707/8867/85439/372/27141/8120/9779/2060/6572/51014/84100/84073/8907
GO:0048475	GO:0048475	coated membrane	97	0.45553085	1.610522666	0.001349058	0.008920062	0.006194403	7890	tags=49%, list=29%, signal=35%	91056/160/26958/9632/3482/57617/25956/163/8906/80115/161/162/22820/10427/23339/1759/29924/58513/10802/23431/10483/8218/164/8301/22905/1314/55317/57410/122616/26985/59349/8943/1213/11276/9907/55707/8867/85439/372/27141/8120/9779/2060/6572/51014/84100/84073/8907
GO:0005838	GO:0005838	proteasome regulatory particle	22	-0.613932453	-2.054800329	0.001376893	0.0090263	0.006268178	4431	tags=68%, list=16%, signal=57%	11047/5705/5707/5719/5702/9861/5715/5714/5710/5701/10213/5716/5713/7979/5706
GO:0031970	GO:0031970	organelle envelope lumen	97	-0.357827045	-1.633955048	0.001472386	0.009570507	0.006646094	3162	tags=26%, list=12%, signal=23%	51499/647087/26520/2268/25996/402/26517/4702/51287/57001/54205/26519/1327/26521/10063/11315/388753/2647/4713/9377/6647/51142/100272147/4725/1345
GO:0005871	GO:0005871	kinesin complex	47	0.530819948	1.69892548	0.001505371	0.009702688	0.006737886	6760	tags=49%, list=25%, signal=37%	23046/547/374654/90990/146909/3797/3798/57576/147700/10749/124602/64837/23303/54820/118426/3833/3801/5048/23095/10112/3800/63971/9371
GO:0019897	GO:0019897	extrinsic component of plasma membrane	105	0.442364597	1.575539754	0.001530416	0.009781908	0.006792898	6721	tags=38%, list=25%, signal=29%	8642/10297/51764/23513/1499/105372280/1399/23098/84687/1002/10672/7297/1500/64072/2775/64403/28316/2788/10160/3728/2768/64405/1001/23263/114609/1495/2781/1009/7074/8301/4615/2774/6812/1004/9892/3718/2786/9921/54472/2782
GO:0033177	GO:0033177	proton-transporting two-sector ATPase complex, proton-transporting domain	19	-0.601879398	-1.923803686	0.001622535	0.010284995	0.00714226	2290	tags=47%, list=8%, signal=43%	8992/245972/517/533/522/518/9551/516/521
GO:1990752	GO:1990752	microtubule end	36	0.573014479	1.750122674	0.001738584	0.010930276	0.007590365	8357	tags=64%, list=31%, signal=44%	7461/57701/146909/4926/157922/25999/57662/23332/1639/122060/22919/6840/9793/10615/6047/10634/23122/344148/9659/22924/55755/10253/89795
GO:0005604	GO:0005604	basement membrane	92	0.449587878	1.582859585	0.001844742	0.011503392	0.007988357	5646	tags=35%, list=21%, signal=28%	3339/3911/375790/80781/1289/9423/3913/7448/1294/1291/59/80144/4811/284217/3915/7837/1605/79812/285613/2335/64856/1284/1287/1288/7078/22795/43/64093/8573/1739/4017/2192
GO:1990062	GO:1990062	RPAP3/R2TP/prefoldin-like complex	11	-0.708403849	-1.836192224	0.001871935	0.011544442	0.008016864	4555	tags=55%, list=17%, signal=45%	55011/10471/81572/8607/5202/8409
GO:0043198	GO:0043198	dendritic shaft	41	0.552208802	1.726415896	0.001881428	0.011544442	0.008016864	6669	tags=51%, list=25%, signal=39%	2316/57555/8831/2852/57580/351/55243/84623/5663/27124/2550/8939/2890/79953/124925/4130/10755/84502/10458/3312/4355
GO:0071005	GO:0071005	U2-type precatalytic spliceosome	50	-0.426734923	-1.71693353	0.00202324	0.012219094	0.008485365	3122	tags=38%, list=11%, signal=34%	4809/6627/11193/153527/57819/84844/55110/23658/25804/6628/83443/6629/11157/6636/27258/6635/51690/6633/6637
GO:0044291	GO:0044291	cell-cell contact zone	76	0.478874721	1.647988188	0.002020082	0.012219094	0.008485365	7889	tags=53%, list=29%, signal=37%	23513/1499/5818/6548/79026/29109/200539/201163/55966/23363/80115/53834/4301/3728/6513/488/6330/1495/7074/83700/9472/2319/1739/3688/157378/199731/57731/56139/5912/7414/5819/8502/287/87/5318/6331/1000/5101/57826/58494
GO:0044298	GO:0044298	cell body membrane	33	0.574481957	1.733825145	0.002175524	0.012935093	0.00898258	5606	tags=55%, list=21%, signal=43%	153090/90249/478/9498/482/3746/23769/114/3748/57463/2890/3643/85397/6558/3749/6531/3745/9312
GO:0098858	GO:0098858	actin-based cell projection	232	0.372393467	1.433061882	0.002161675	0.012935093	0.00898258	7951	tags=38%, list=29%, signal=27%	25794/2195/9455/6714/26230/1499/6533/83715/25861/5420/84687/3636/4647/160/53841/8140/1778/150696/9780/59/4642/4478/6286/56776/4771/11078/64072/64787/9722/221178/1605/112/4643/25960/57451/54825/4651/8639/10160/8326/91860/4641/84059/84168/374666/10999/65059/23191/60412/83700/7040/9732/2047/170961/79955/5064/5048/5794/2683/8842/3688/6624/59341/3675/390243/1267/4542/200958/10458/7402/10642/9497/29999…
GO:0016234	GO:0016234	inclusion body	74	0.470180938	1.614197124	0.002228189	0.013146313	0.009129259	7787	tags=47%, list=29%, signal=34%	3304/3303/3064/23523/23001/1856/5424/4928/1938/5663/10013/65018/6515/79092/29979/10482/9816/10273/57713/8301/9531/9695/2997/5905/5903/25820/9972/3300/9001/3232/2060/4744/56852/55586/7541
GO:0034709	GO:0034709	methylosome	13	-0.687267381	-1.879197659	0.002439628	0.014283929	0.009919259	937	tags=46%, list=3%, signal=45%	6628/2079/6636/6635/6633/6637
GO:0036064	GO:0036064	ciliary basal body	167	0.399327378	1.497096367	0.002561576	0.014884308	0.010336183	6302	tags=32%, list=23%, signal=25%	9231/25930/79363/286207/261734/374654/26005/25861/9742/9654/158135/2121/26160/57787/26259/57662/57576/1639/225689/4957/85302/2909/164395/11190/23093/22994/10013/348807/25914/5578/729440/207/755/8558/55764/6787/22919/5747/6102/23085/199221/10615/353116/93594/6792/54903/115811/80210/79874/27077/55717/2733/1453/146057
GO:1990907	GO:1990907	beta-catenin-TCF complex	13	0.718293842	1.756431252	0.002697779	0.015327379	0.010643867	5888	tags=77%, list=22%, signal=60%	607/1499/283149/6932/7090/8861/7091/90780/83439/7088
GO:0060076	GO:0060076	excitatory synapse	70	0.482081932	1.638224125	0.002689108	0.015327379	0.010643867	6852	tags=46%, list=25%, signal=34%	8927/1742/57555/5534/6712/50944/54413/3765/392617/2775/91584/2263/114/339453/6536/2890/23191/79953/6272/64101/388336/2902/392862/3688/3675/6334/23208/6812/10458/9127/22829/57502
GO:0005635	GO:0005635	nuclear envelope	494	0.333993867	1.334529123	0.002658655	0.015327379	0.010643867	9123	tags=41%, list=34%, signal=28%	9123/284680/26173/63891/84629/23511/23225/64783/51194/2475/2852/57540/84074/29890/4864/4088/25/23165/23133/57647/55627/23001/9112/144404/3482/9883/6653/8021/25777/351/23353/84823/114881/51343/64782/7779/2081/23223/4928/5371/8888/23117/1639/1760/199953/1773/9961/9722/23279/200014/22994/22794/5663/169714/26057/349152/11044/3164/55852/80789/489/259/3710/23369/64328/57462/23299/23039/348995/2023/8379…
GO:0016514	GO:0016514	SWI/SNF complex	30	0.583838556	1.73112886	0.003187664	0.017977487	0.012484195	8215	tags=57%, list=30%, signal=40%	29998/8289/57492/23506/55274/196528/65980/6597/6760/6602/6603/60/5977/8110/6601/605/5925
GO:0035859	GO:0035859	Seh1-associated complex	14	0.70501743	1.752678648	0.003235332	0.018113139	0.012578396	6562	tags=64%, list=24%, signal=49%	23334/84219/729438/9681/143686/8131/81929/54468/79726
GO:0044304	GO:0044304	main axon	73	0.46070574	1.576644109	0.003542684	0.019690135	0.013673517	7603	tags=47%, list=28%, signal=34%	1742/23114/747/3785/6900/8506/4642/1181/1605/89796/3746/135/2550/60484/6711/7074/8514/4130/286/1739/80128/6334/6506/57731/274/56288/57165/10382/1261/4131/23136/3737/7349/134
GO:0032591	GO:0032591	dendritic spine membrane	16	0.681284139	1.756571545	0.00386112	0.021305602	0.014795354	4527	tags=62%, list=17%, signal=52%	2852/747/84687/7442/1181/729956/3748/6553/2890/388336
GO:0034704	GO:0034704	calcium channel complex	71	0.460489099	1.563612878	0.004190584	0.022958416	0.015943125	7752	tags=44%, list=29%, signal=31%	5310/8912/6261/59284/57828/773/100130348/774/57685/246329/9254/777/782/340393/8913/784/3306/775/117155/55799/9472/90550/27092/487/776/59283/347732/808/5566/5524/444
GO:0005859	GO:0005859	muscle myosin complex	14	-0.661089575	-1.883944299	0.004359321	0.02323904	0.016138001	4361	tags=57%, list=16%, signal=48%	4622/4624/4619/4620/140465/4634/4626/4632
GO:0005847	GO:0005847	mRNA cleavage and polyadenylation specificity factor complex	18	0.638384238	1.68902048	0.004307014	0.02323904	0.016138001	3981	tags=50%, list=15%, signal=43%	11052/8189/29894/23144/8394/23283/79869/642843/64852
GO:0005793	GO:0005793	endoplasmic reticulum-Golgi intermediate compartment	134	0.396167724	1.455447153	0.004348124	0.02323904	0.016138001	7504	tags=39%, list=28%, signal=28%	1522/399687/57222/1294/26958/9780/6608/51471/8729/56886/10959/9027/2055/51112/157680/22820/2335/6091/285704/9570/23259/4043/11261/64689/11282/2890/81562/90411/57410/51006/6836/10841/3633/53345/146456/871/8842/65258/487/811/4245/51114/128637/6811/1453/10972/11079/23392/2801/5034/51014/203547
GO:0099568	GO:0099568	cytoplasmic region	274	0.352945472	1.374203809	0.004363001	0.02323904	0.016138001	6780	tags=35%, list=25%, signal=26%	8927/23187/1742/83983/23162/1499/547/55626/83450/9742/2899/9783/4926/144132/1778/161502/9026/23237/26160/3798/1500/23025/140730/57662/23332/10497/57576/1639/26140/56623/10013/25981/8541/2737/27019/10801/55036/1135/348807/22906/30849/10749/124602/27285/339451/582/5590/1979/3091/10533/6787/1487/388552/29899/221421/26150/23085/4130/199221/55054/5905/6792/6687/26985/8943/89958/5048/23095/9885/2319/23…
GO:0016328	GO:0016328	lateral plasma membrane	68	0.480288549	1.626598381	0.004448594	0.023531528	0.016341115	6374	tags=43%, list=23%, signal=33%	9123/5310/57216/4363/128239/1499/4926/1813/1856/476/482/23255/24146/6904/2768/1855/4641/6536/85409/29899/9069/23603/6558/3745/1739/2011/8312/1366/6640
GO:0032809	GO:0032809	neuronal cell body membrane	30	0.572600385	1.697806767	0.004550307	0.023904695	0.016600255	5606	tags=53%, list=21%, signal=42%	153090/90249/478/9498/3746/23769/114/3748/57463/2890/3643/85397/3749/6531/3745/9312
GO:0035097	GO:0035097	histone methyltransferase complex	69	0.463632841	1.572731861	0.004977123	0.025969072	0.018033831	8438	tags=58%, list=31%, signal=40%	8085/9739/3054/9757/23054/23135/23067/63925/10419/284058/23269/6878/6874/27043/58508/4221/11108/6872/23468/80335/30827/5928/57680/2145/3720/7403/22976/5929/9070/54554/23411/100170841/5252/11091/4297/51230/1876/81887/9734/121536
GO:0090575	GO:0090575	RNA polymerase II transcription regulator complex	243	0.358651656	1.384616187	0.005234997	0.02713002	0.018840033	8470	tags=44%, list=31%, signal=30%	8295/2068/1388/6884/607/1499/2968/283149/4800/4088/51586/23326/405/7975/6932/2648/6773/6256/7090/9282/6878/8861/28996/81857/7091/10025/6874/64210/6314/58487/129685/9441/80306/8061/3091/84164/27097/8463/9603/9862/6774/6778/56970/2353/10379/1050/1870/6872/3725/10499/6929/23394/4091/6837/5914/10413/90780/11016/3219/1869/10155/2355/5993/467/83439/60468/9421/9439/7088/4609/7003/8648/23764/144455/1874/…
GO:0045095	GO:0045095	keratin filament	91	-0.334889118	-1.542435392	0.005539024	0.028512961	0.019800396	8258	tags=49%, list=30%, signal=35%	319101/1452/121391/386674/100533177/81851/81850/353333/144501/3851/85290/286887/374454/3872/83755/83900/728318/140807/3888/3849/3891/83895/3860/85280/85291/3875/386685/85349/3856/386678/3892/112802/338785/83896/3890/3848/23581/337880/81870/147183/643812/386683/85289/84616/3854
GO:0030055	GO:0030055	cell-substrate junction	433	0.32594827	1.295623732	0.005815326	0.029735699	0.020649507	6042	tags=31%, list=22%, signal=25%	4035/3304/5339/3339/2316/2318/3303/7145/5297/2317/2195/9902/6714/1969/4627/1499/23114/83481/6868/6548/55626/79026/3897/23164/2261/8462/157285/9181/10672/3984/54914/28964/9656/7094/6464/3482/5754/2580/4478/81/23396/85464/30845/10278/79834/11078/5829/2022/23332/4323/79798/575/9564/8394/6522/867/1605/84962/23385/5094/5296/23769/91179/10487/3728/2314/102/3927/2768/2185/3674/5170/1785/57477/6553/3611/…
GO:0035371	GO:0035371	microtubule plus-end	26	0.581097549	1.679772553	0.005889592	0.029916009	0.020774721	7977	tags=65%, list=29%, signal=46%	7461/57701/146909/4926/25999/23332/1639/122060/22919/9793/10615/10634/23122/344148/9659/22924/55755
GO:0005776	GO:0005776	autophagosome	117	0.413051891	1.497781018	0.005972776	0.030138941	0.020929533	7282	tags=42%, list=27%, signal=31%	3064/79443/55626/94241/56893/57533/23001/124997/57617/114881/8396/57655/225689/23400/8408/79735/22954/29979/30849/64601/53349/79837/4943/79643/91782/58476/374666/5178/29978/9776/51715/79065/25851/55054/201475/284417/25989/4077/143187/23192/23766/9001/5305/3312/9779/55823/345611/10548/9583
GO:0005925	GO:0005925	focal adhesion	423	0.332326942	1.317464511	0.006058755	0.030372974	0.021092053	5680	tags=30%, list=21%, signal=24%	4035/3304/5339/3339/2316/2318/3303/7145/5297/2317/2195/9902/6714/1969/4627/1499/23114/6868/6548/55626/79026/3897/23164/2261/8462/157285/9181/10672/3984/54914/28964/9656/7094/6464/3482/5754/2580/4478/81/23396/85464/30845/10278/79834/11078/5829/2022/23332/4323/79798/575/9564/8394/6522/867/1605/84962/23385/5094/5296/23769/91179/10487/3728/2314/102/3927/2768/2185/3674/5170/1785/57477/6553/3611/10525/…
GO:0098799	GO:0098799	outer mitochondrial membrane protein complex	23	-0.529913743	-1.770980309	0.006292848	0.031139449	0.021624321	2623	tags=30%, list=10%, signal=28%	125988/56993/100188893/440574/401505/79135/54543
GO:0098982	GO:0098982	GABA-ergic synapse	107	0.41315433	1.481069851	0.006278245	0.031139449	0.021624321	7082	tags=40%, list=26%, signal=30%	8927/57555/8938/6533/8482/9746/1813/266727/7442/10507/54413/9254/114798/375323/2775/1605/29888/2550/10675/25921/57477/2894/1268/84631/388135/1487/2563/2571/150/55799/22865/27253/140679/3800/78999/10564/440073/23229/2066/22829/57502/2521/9900
GO:0010494	GO:0010494	cytoplasmic stress granule	94	0.429184385	1.516796786	0.006434314	0.031635378	0.021968711	9273	tags=50%, list=34%, signal=33%	57521/80336/11273/9898/4343/28996/253943/22794/7538/23369/54915/1981/10482/54542/4076/23367/57169/23185/149041/9444/10658/8662/9698/11030/7706/1654/348093/79752/9513/79727/10642/8444/1994/1656/10644/23215/6311/9802/26986/8761/284131/7073/23435/57532/6780/5936/1153
GO:0008328	GO:0008328	ionotropic glutamate receptor complex	40	0.520900227	1.619473081	0.006669414	0.032582425	0.022626373	6938	tags=48%, list=26%, signal=35%	1742/2899/59284/2901/116444/126129/2185/2906/2890/2905/388336/2902/93145/27092/116443/64840/2903/1741/59283
GO:0008180	GO:0008180	COP9 signalosome	36	0.533128418	1.628301147	0.006927635	0.03320935	0.023061732	3302	tags=28%, list=12%, signal=24%	3310/5335/3303/11180/3311/4627/154810/9730/51517/154796
GO:0000118	GO:0000118	histone deacetylase complex	82	0.437407774	1.517807677	0.006887481	0.03320935	0.023061732	7761	tags=50%, list=29%, signal=36%	10847/8295/9219/9759/283248/10524/23309/8473/57634/9112/10014/54815/79595/51780/83933/91748/10013/57649/57459/473/1107/57504/23314/23186/64426/55209/55818/23468/53615/8932/51317/5928/25942/6907/9611/79885/3621/55809/7764/55758/80312
GO:0043235	GO:0043235	receptor complex	407	0.332858738	1.319086571	0.006872751	0.03320935	0.023061732	7497	tags=32%, list=28%, signal=24%	4035/2316/4851/5361/23654/118442/4854/5362/1742/55558/238/117/4041/5364/4853/1969/23129/2899/59284/55072/9915/1813/4088/1141/2261/2064/9344/2901/3667/10507/3563/405/84171/4036/2811/351/7297/83756/1143/558/6256/2022/780/116444/9244/91584/5799/2843/1137/2263/91/26050/7185/657/4920/1135/3480/2050/3710/93/126129/2550/5365/51704/2185/3674/4915/2906/7187/53831/84059/10461/2674/3678/1271/3551/1146/3679/…
GO:0005686	GO:0005686	U2 snRNP	28	-0.495776256	-1.714935279	0.00699598	0.033328675	0.023144596	937	tags=64%, list=3%, signal=62%	10992/23350/10946/6634/9879/27336/6066/6632/6627/84844/6628/83443/6629/6636/6635/6633/51639/6637
GO:0005798	GO:0005798	Golgi-associated vesicle	95	0.423040457	1.490846812	0.007147556	0.03384059	0.023500087	7423	tags=40%, list=27%, signal=29%	5310/5297/160/26958/3482/5045/351/8906/55690/4952/10959/162/22820/10675/102/8218/164/6272/1314/57410/122616/11015/1262/201475/79929/56928/1213/11276/23033/10618/372/23621/27141/10972/8576/6572/538/51014
GO:0000939	GO:0000939	inner kinetochore	19	-0.545160389	-1.742511156	0.00744526	0.034820208	0.024180368	4829	tags=53%, list=18%, signal=43%	23421/79019/79682/387103/3021/64105/64946/55166/201254/378708
GO:0098686	GO:0098686	hippocampal mossy fiber to CA3 synapse	48	0.492459565	1.579620937	0.007416313	0.034820208	0.024180368	6229	tags=38%, list=23%, signal=29%	5534/5818/2852/2901/107/9066/1500/114/2906/6536/2048/389941/22941/143425/93185/143187/5789/23621
GO:0005849	GO:0005849	mRNA cleavage factor complex	23	0.592015454	1.652244057	0.007726415	0.035485991	0.024642711	6574	tags=57%, list=24%, signal=43%	11052/8189/29894/23144/22828/8394/23283/79869/642843/64852/55339/1477/81608
GO:0034705	GO:0034705	potassium channel complex	101	0.409512415	1.461921825	0.007650368	0.035485991	0.024642711	6209	tags=31%, list=23%, signal=24%	1742/26251/219527/3742/2899/57657/3785/2901/610/10021/11194/3757/3750/3780/3746/9132/6526/3748/57463/3756/30819/3743/2017/8514/169522/6804/3749/3745/9312/3778/3761
GO:0098857	GO:0098857	membrane microdomain	292	0.346658139	1.352291658	0.007709438	0.035485991	0.024642711	5535	tags=29%, list=20%, signal=23%	117/6714/9846/1499/6868/6548/79026/4038/5420/4864/1141/5727/3667/150696/90249/6608/107/23237/5045/351/19/25999/493/55243/7143/868/476/9722/867/1605/9289/5663/657/10013/3098/3480/3991/4238/219699/114/119/51704/4641/285704/3635/6513/1268/10825/23180/949/349667/10580/4846/3551/1901/11261/5740/1495/3643/4040/28514/1200/5594/6786/23603/2047/7186/5519/7462/200576/659/7046/2817/9472/11252/5230/6531/871/…
GO:0005742	GO:0005742	mitochondrial outer membrane translocase complex	22	-0.552933436	-1.850639757	0.00788717	0.035789165	0.024853246	2623	tags=32%, list=10%, signal=29%	125988/56993/100188893/440574/401505/79135/54543
GO:0098800	GO:0098800	inner mitochondrial membrane protein complex	50	-0.393373611	-1.58270698	0.007875886	0.035789165	0.024853246	5809	tags=36%, list=21%, signal=28%	100287932/196294/221154/400916/29103/131118/26520/10245/125988/91689/25874/55013/440574/10440/26519/79135/51660/140823
GO:0030864	GO:0030864	cortical actin cytoskeleton	80	0.442013905	1.531513447	0.007932409	0.035789165	0.024853246	7482	tags=45%, list=28%, signal=33%	3996/4627/6712/92154/84687/6709/57619/9026/9780/89848/81/357/4771/4643/10487/3927/57477/6513/80306/6711/11214/9948/6242/3092/2319/91663/59341/51332/57731/2037/7414/2764/87/63895/1000/6710
GO:1902711	GO:1902711	GABA-A receptor complex	19	-0.541265876	-1.730063018	0.008336125	0.037390688	0.025965399	4248	tags=47%, list=16%, signal=40%	2559/2561/2568/2560/2554/2555/2557/2565/200959
GO:0099243	GO:0099243	extrinsic component of synaptic membrane	19	0.608310445	1.615388211	0.009055865	0.040382839	0.028043253	6554	tags=53%, list=24%, signal=40%	23513/1399/23098/84687/10160/7074/8301/6812/9892/9921
GO:1905368	GO:1905368	peptidase complex	128	-0.29221675	-1.396078799	0.009112122	0.040398828	0.028054357	4131	tags=27%, list=15%, signal=23%	9861/170067/5715/5714/5721/5710/3075/5701/10213/5693/143471/6880/5692/5691/23478/5716/5720/5713/5682/7979/5689/5706/9789/5686/5684/5683/10584/5688/83443/28972/56943/90701/5687/5685/5694
GO:0060077	GO:0060077	inhibitory synapse	16	0.649370323	1.674287374	0.0093441	0.041189221	0.028603233	6852	tags=75%, list=25%, signal=56%	57555/2741/57549/54413/375323/2571/140679/23208/440073/1838/22829/57502
GO:0030660	GO:0030660	Golgi-associated vesicle membrane	57	0.464043545	1.538991339	0.009706745	0.042543278	0.029543538	5269	tags=33%, list=19%, signal=27%	5310/5297/160/26958/8906/10959/162/22820/10675/8218/164/1314/57410/122616/11015/1262/56928/1213/11276
GO:0045121	GO:0045121	membrane raft	290	0.345756018	1.347896487	0.009836608	0.042867492	0.029768683	5515	tags=29%, list=20%, signal=23%	117/6714/9846/1499/6868/6548/79026/4038/5420/4864/1141/5727/3667/150696/90249/6608/107/23237/5045/351/19/25999/493/55243/7143/868/476/9722/867/1605/9289/5663/657/10013/3098/3480/3991/4238/219699/114/119/51704/4641/285704/3635/6513/1268/10825/23180/949/349667/10580/4846/3551/1901/11261/5740/1495/3643/4040/28514/1200/5594/6786/23603/2047/7186/5519/7462/200576/659/7046/2817/9472/11252/5230/6531/871/…
GO:0034719	GO:0034719	SMN-Sm protein complex	18	-0.558384853	-1.741294931	0.009976033	0.043229475	0.030020057	4695	tags=44%, list=17%, signal=37%	6632/11171/8487/6628/6636/6635/6633/6637
GO:0097470	GO:0097470	ribbon synapse	15	0.656581128	1.659922041	0.010063236	0.043362371	0.030112344	3345	tags=47%, list=12%, signal=41%	8927/57555/261734/64072/1605/488/1759
GO:1990229	GO:1990229	iron-sulfur cluster assembly complex	19	-0.532537598	-1.702164581	0.010245127	0.043655626	0.030315991	5204	tags=53%, list=19%, signal=43%	112812/57128/23479/51027/122961/51218/51647/84191/388962/4706
GO:0061700	GO:0061700	GATOR2 complex	10	0.711856142	1.621064267	0.010204937	0.043655626	0.030315991	6562	tags=70%, list=24%, signal=53%	23334/84219/729438/143686/81929/54468/79726
GO:0061695	GO:0061695	transferase complex, transferring phosphorus-containing groups	285	0.34552917	1.34523383	0.010315146	0.043711143	0.030354544	8387	tags=40%, list=31%, signal=28%	5214/8295/9968/2068/6884/5426/5430/2968/5428/25885/3667/23326/5293/140775/2648/5424/8517/2081/26015/1612/6878/5442/548644/29925/91/5256/6874/2132/8408/80174/5260/5296/3480/64210/9755/6314/93/30849/129685/55697/5127/92335/8941/7187/171568/5590/6794/3551/27097/8558/5211/57169/3643/54619/9776/64425/56970/84172/894/201973/5562/23085/6872/1459/79616/1026/7046/1025/11128/661/79868/23649/283106/5291/517…
GO:0098637	GO:0098637	protein complex involved in cell-matrix adhesion	17	0.628929303	1.643836236	0.011661897	0.049146565	0.03412909	2528	tags=41%, list=9%, signal=37%	3913/7448/4811/284217/3915/7143/79812
GO:0033178	GO:0033178	proton-transporting two-sector ATPase complex, catalytic domain	18	-0.550150673	-1.715617055	0.011801688	0.049463905	0.034349463	4991	tags=50%, list=18%, signal=41%	514/509/529/534/513/51382/9296/127124/9550
GO-MF
	ID	Description	setSize	enrichmentScore	NES	pvalue	p.adjust	qvalue	rank	leading_edge	core_enrichment
GO:0003735	GO:0003735	structural constituent of ribosome	170	-0.705914197	-3.505694149	1.00E-10	6.65E-09	5.10E-09	4591	tags=67%, list=17%, signal=56%	6193/64963/6191/7311/64983/6141/7818/6183/10240/128308/64981/6205/6173/6134/64960/51065/54460/6142/6228/6125/78988/6203/140801/64928/51373/65993/54948/6146/64965/6175/6167/6137/6143/55052/23521/6204/6182/29088/6217/6130/64975/6187/3921/6209/6224/9349/6133/28973/6235/6161/11224/6156/6188/51264/219927/57129/60488/6218/64968/200916/25873/6208/51023/51187/6157/116541/116832/65003/6201/6166/6128/51650…
GO:0008137	GO:0008137	NADH dehydrogenase (ubiquinone) activity	34	-0.829506248	-3.032345978	1.00E-10	6.65E-09	5.10E-09	2548	tags=74%, list=9%, signal=67%	4698/4696/4702/4700/4710/4718/4714/4729/4711/4726/4716/4713/4701/4717/4695/4709/55967/4715/4697/4724/4712/4725/4708/4694/4707
GO:0016655	GO:0016655	oxidoreductase activity, acting on NAD(P)H, quinone or similar compound as acceptor	51	-0.75747334	-2.996674935	1.00E-10	6.65E-09	5.10E-09	2548	tags=57%, list=9%, signal=52%	4698/4696/4702/4700/4710/4718/4714/4729/1109/873/4711/1645/4726/1646/4716/4713/4701/4717/4695/4709/55967/4715/4697/4724/4712/4725/4708/4694/4707
GO:0015453	GO:0015453	oxidoreduction-driven active transmembrane transporter activity	55	-0.733922055	-2.936105617	1.00E-10	6.65E-09	5.10E-09	1713	tags=60%, list=6%, signal=56%	4702/1528/4700/4710/7386/4718/4714/4729/4711/1327/4726/4716/4713/4701/4717/4695/1340/1349/9377/4709/29796/1329/1351/55967/4715/4697/4724/4712/4725/7388/4708/4694/4707
GO:0004984	GO:0004984	olfactory receptor activity	401	-0.519388587	-2.857932372	1.00E-10	6.65E-09	5.10E-09	7708	tags=55%, list=28%, signal=40%	390326/390077/81797/390061/120776/128367/26188/56656/347168/286362/390167/26339/343406/4994/124538/127064/127069/390155/26338/128366/81328/119692/441933/401992/81327/26341/79541/390892/26664/26539/219464/79473/343172/26682/390148/138804/26687/26595/393046/79290/26658/390445/390261/338662/283189/127074/441670/403277/81458/26476/390882/26696/121364/26686/128372/128368/390093/120796/390431/79544/839…
GO:0009055	GO:0009055	electron transfer activity	102	-0.576816581	-2.595122102	1.00E-10	6.65E-09	5.10E-09	2548	tags=42%, list=9%, signal=38%	4698/4696/2109/6392/29958/4702/1528/4700/4710/7386/6390/54205/4718/4714/4729/1109/4711/1327/4726/4716/4713/4701/4717/4695/1340/1349/10975/9377/4709/29796/1329/1351/51022/55967/4715/4697/4724/4712/4725/7388/4708/4694/4707
GO:0005549	GO:0005549	odorant binding	114	-0.558110098	-2.572164229	1.00E-10	6.65E-09	5.10E-09	7481	tags=59%, list=28%, signal=43%	390167/26339/343406/390155/26338/441933/26341/79541/219464/390148/26687/26595/79290/390445/338662/283189/403277/26476/26686/128368/26492/390151/390162/343170/390195/219477/390275/391189/26493/81168/391109/390142/283160/219956/390168/79295/441911/390157/283159/81448/10798/390152/79482/403278/219438/391121/390190/388761/120586/390154/219954/127066/81050/219493/403273/26494/282775/390191/390271/2194…
GO:0030527	GO:0030527	structural constituent of chromatin	89	0.720945924	2.569881685	1.00E-10	6.65E-09	5.10E-09	2920	tags=53%, list=11%, signal=47%	8969/8357/8358/8346/8343/440689/8344/8341/8340/8367/8360/8356/8348/8355/8347/317772/3012/8365/8354/8329/8345/8351/8330/8332/8342/8368/8335/8366/8352/8968/3008/8334/256329/8353/3018/8339/8350/3017/8338/653604/8970/8349/3006/8294/3009/8359/85236
GO:0140993	GO:0140993	histone modifying activity	435	0.535508724	2.126424857	1.00E-10	6.65E-09	5.10E-09	7548	tags=51%, list=28%, signal=38%	10847/8085/84033/65268/613/81629/50488/84630/140901/8242/84444/9625/9739/83983/9219/9759/10498/10075/27154/9757/57538/91754/2475/83903/27148/22853/8428/23135/79697/10524/23031/5681/22983/23139/23067/9344/7204/8844/283629/1387/23133/114783/10188/10783/1454/29128/10014/23326/10419/3984/2580/204851/23235/54531/57787/51780/11113/7862/2648/26040/81788/65125/388228/2081/54620/23774/65266/56978/8888/957…
[truncated: 688 more rows]
