# Supplementary material for: Kidney organoids as a novel platform to evaluate heat‐stress‐induced acute kidney injury pathogenesis
Source: Bioeng Transl Med. 2025 Nov 20;11(1):e70092. doi: 10.1002/btm2.70092 (PMC12821206; doi:10.1002/btm2.70092)
Supplement: Supplementary file 8 — Table S6. Transcription_Rate_Ratio_Analysis. [file BTM2-11-e70092-s003.csv]

ID	Transcription_Rate_Treatment	Transcription_Rate_Control	Rate_Ratio	Log_Rate_Ratio
MIR3186	42.08259774	0	42082598.74	17.55514488
MIR4768	40.64963052	0	40649631.52	17.52050033
SNORA71B	37.46043649	0	37460437.49	17.43879593
SNORD31	30.5231756	0	30523176.6	17.23399684
SNORD78	27.92804883	0	27928049.83	17.14514211
SNORD63B	26.47889239	0	26478893.39	17.0918585
MIR554	24.78845915	0	24788460.15	17.02588879
MIR1915	23.30777651	0	23307777.51	16.96429766
MIR1207	22.95950287	0	22959503.87	16.94924252
MIR2467	22.44026753	0	22440268.53	16.92636761
MIR149	21.4046795	0	21404680.5	16.87912017
SNORD175	20.51807395	0	20518074.95	16.83681676
MIR4730	20.5068225	0	20506823.5	16.83626824
MIR4288	20.46277895	0	20462779.95	16.83411818
MIR604	19.78292265	0	19782923.65	16.80032968
SNORD33	19.72885476	0	19728855.76	16.79759288
SNORA50C	19.71588807	0	19715889.07	16.79693542
MIR4261	18.35602244	0	18356023.44	16.72546833
MIR4466	17.04075115	0	17040752.15	16.65111822
MIR1286	16.1520367	0	16152037.7	16.59755677
MIR548AU	15.66900541	0	15669006.41	16.56719521
MIR6847	15.61890818	0	15618909.18	16.56399287
MIR7845	15.42985447	0	15429855.47	16.55181486
MIR1252	15.23075132	0	15230752.32	16.53882712
MIR3193	14.66293568	0	14662936.68	16.50083355
MIR6079	14.65776856	0	14657769.56	16.5004811
MIR191	14.4932479	0	14493248.9	16.48919351
MIR545	14.43700533	0	14437006.33	16.48530535
MIR5579	14.39669706	0	14396698.06	16.48250944
MIR4748	14.34730492	0	14347305.92	16.47907274
MIR626	14.14715251	0	14147153.51	16.465024
MIR4449	13.94243276	0	13942433.76	16.45044754
SNORD103C	13.92667997	0	13926680.97	16.44931705
SNORD6	13.85966782	0	13859668.82	16.44449366
SNORD116-13	13.8554882	0	13855489.2	16.44419204
SNORD30	13.84136904	0	13841370.04	16.44317249
SNORD116-25	13.65668976	0	13656690.76	16.42974013
MIR548AM	13.39943018	0	13399431.18	16.41072281
MIR6514	13.33473924	0	13334740.24	16.40588324
SNORD116-12	12.9979043	0	12997905.3	16.38029877
MIR3154	12.96158542	0	12961586.42	16.37750065
SNORD34	12.88222861	0	12882229.61	16.37135937
MIR4467	12.8009756	0	12800976.6	16.36503202
MIR4531	12.79723541	0	12797236.41	16.3647398
SNORD26	12.73648229	0	12736483.29	16.35998113
SNORD149	12.42528709	0	12425288.09	16.33524432
MIR548AY	12.31761634	0	12317617.34	16.3265411
MIR3611	11.84646887	0	11846469.87	16.28754048
MIR5010	11.41855576	0	11418556.76	16.25075038
MIR6895	11.1708986	0	11170899.6	16.2288227
MIR6878	11.16156347	0	11161564.47	16.22798669
SNORD41	11.12559629	0	11125597.29	16.22475907
MIR3164	11.07219984	0	11072200.84	16.2199481
MIR4692	11.02714027	0	11027141.27	16.21587018
MIR6843	10.94395882	0	10943959.82	16.20829825
MIR941-1	10.898151	0	10898152	16.20410379
MIR324	10.77098905	0	10770990.05	16.19236697
MIR619	10.72431444	0	10724315.44	16.18802419
MIR9851	10.70375458	0	10703755.58	16.18610523
MIR553	10.62466625	0	10624667.25	16.17868895
MIR95	10.5158776	0	10515878.6	16.16839692
MIR1269B	10.50833909	0	10508340.09	16.16767979
MIR656	10.46016539	0	10460166.39	16.16308492
MIR1276	10.43127887	0	10431279.87	16.16031953
SNORA116	10.4156603	0	10415661.3	16.15882113
MIR12115	10.2693174	0	10269318.4	16.14467121
SNORA113	10.21008682	0	10210087.82	16.13888679
MIR128-1	10.1376434	0	10137644.4	16.13176622
MIR493	10.09542989	0	10095430.89	16.12759349
MIR2116	10.01159398	0	10011594.98	16.11925448
SNORD58A	9.898821784	0	9898822.784	16.1079264
MIR6741	9.843763766	0	9843764.766	16.10234879
MIR3938	9.831658602	0	9831659.602	16.10111831
MIR4765	9.815308025	0	9815309.025	16.09945387
SNORD65	9.808063864	0	9808064.864	16.09871555
MIR135B	9.805809058	0	9805810.058	16.09848563
MIR4677	9.750484418	0	9750485.418	16.09282763
MIR378H	9.495487132	0	9495488.132	16.06632731
MIR1908	9.432134289	0	9432135.289	16.05963306
MIR3973	9.174746908	0	9174747.908	16.03196548
MIR6865	9.161656053	0	9161657.053	16.03053762
MIR4254	9.159126766	0	9159127.766	16.03026151
MIR623	9.111829756	0	9111830.756	16.02508421
SNORA71D	9.082388382	0	9082389.382	16.02184786
MIR4492	9.060197516	0	9060198.516	16.01940159
MIR6504	8.928683588	0	8928684.588	16.00477964
SNORA110	8.904409751	0	8904410.751	16.0020573
MIR4804	8.851923127	0	8851924.127	15.99614541
MIR298	8.595261552	0	8595262.552	15.96672174
MIR3196	8.497971878	0	8497972.878	15.95533821
SNORD53	8.319966159	0	8319967.159	15.93416887
MIR6827	8.30626205	0	8306263.05	15.93252037
MIR374A	8.285283589	0	8285284.589	15.92999156
SNORD162	8.259227115	0	8259228.115	15.92684169
MIR4651	8.246524476	0	8246525.476	15.92530252
MIR5191	8.157757891	0	8157758.891	15.91448004
MIR3134	8.143251152	0	8143252.152	15.91270019
MIR6855	8.090416815	0	8090417.815	15.90619093
MIR411	8.036704154	0	8036705.154	15.89952975
MIR6768	7.928585693	0	7928586.693	15.88598535
SNORD116-20	7.891155924	0	7891156.924	15.88125331
SNAR-C3	7.702975554	0	7702976.554	15.85711738
SNORD115-45	7.702803763	0	7702804.763	15.85709508
MIR3122	7.669421025	0	7669422.025	15.85275182
MIR4496	7.617057189	0	7617058.189	15.84590079
MIR4469	7.615770717	0	7615771.717	15.84573188
MIR4427	7.578282842	0	7578283.842	15.84079733
MIR539	7.563765373	0	7563766.373	15.83887982
MIRLET7G	7.551702389	0	7551703.389	15.83728371
MIR1827	7.502650441	0	7502651.441	15.83076704
MIR8064	7.469151769	0	7469152.769	15.82629213
MIR132	7.453827186	0	7453828.186	15.82423831
MIR5192	7.444027667	0	7444028.667	15.82292275
MIR185	7.39726259	0	7397263.59	15.8166207
MIRLET7A2	7.367552991	0	7367553.991	15.81259632
MIR4441	7.343246926	0	7343247.926	15.8092918
MIR6766	7.269039912	0	7269040.912	15.79913492
MIR8082	7.254755594	0	7254756.594	15.79716789
MIR4672	7.239842324	0	7239843.324	15.79511012
SNORD18A	7.228422025	0	7228423.025	15.79353145
MIR134	7.203898215	0	7203899.215	15.790133
MIR3925	7.196864811	0	7196865.811	15.78915619
MIR3115	7.189139499	0	7189140.499	15.78808218
SNORA5A	7.169926241	0	7169927.241	15.78540606
MIR4717	7.129663329	0	7129664.329	15.77977471
MIR11401	7.084949072	0	7084950.072	15.77348338
SCARNA11	7.066542586	0	7066543.586	15.77088203
MIR3135A	6.961009868	0	6961010.868	15.75583526
MIR10398	6.927056398	0	6927057.398	15.75094566
MIR887	6.874565841	0	6874566.841	15.74333919
SNORD116-15	6.834773589	0	6834774.589	15.73753405
MIR409	6.816600706	0	6816601.706	15.73487162
MIR3149	6.773569046	0	6773570.046	15.72853884
MIR548AL	6.767822458	0	6767823.458	15.7276901
MIR496	6.71593868	0	6715939.68	15.71999432
LOC105372483	6.618496244	0	6618497.244	15.7053789
MIR3197	6.616116701	0	6616117.701	15.70501931
MIR562	6.600787988	0	6600788.988	15.70269974
SNORD114-5	6.591022821	0	6591023.821	15.70121925
MIR1910	6.549689654	0	6549690.654	15.69492838
MIR4451	6.547251129	0	6547252.129	15.694556
MIR3177	6.546064128	0	6546065.128	15.69437468
MIR551A	6.527969655	0	6527970.655	15.69160668
SNORD116-16	6.520095484	0	6520096.484	15.69039973
MIR4769	6.515111327	0	6515112.327	15.68963501
MIR1289-1	6.488252563	0	6488253.563	15.68550396
MIR875	6.44828238	0	6448283.38	15.67932451
SNORD84	6.425376024	0	6425377.024	15.67576587
MIR6772	6.381621868	0	6381622.868	15.66893299
MIR6822	6.369324124	0	6369325.124	15.66700408
MIR199B	6.36904367	0	6369044.67	15.66696004
MIR4320	6.344596102	0	6344597.102	15.66311416
MIR6069	6.343510757	0	6343511.757	15.66294308
MIR3124	6.325636684	0	6325637.684	15.66012141
MIR503	6.285978282	0	6285979.282	15.6538322
MIR5787	6.229099504	0	6229100.504	15.6447425
MIR4255	6.217883791	0	6217884.791	15.64294034
MIR6870	6.192931932	0	6192932.932	15.63891935
MIR6791	6.148810005	0	6148811.005	15.63176929
MIR11399	6.145355728	0	6145356.728	15.63120735
MIR5688	6.142039623	0	6142040.623	15.63066759
SNORD82	6.121420589	0	6121421.589	15.62730491
MIR668	6.066305441	0	6066306.441	15.61826048
MIR337	6.045228288	0	6045229.288	15.61477997
MIR4521	6.025680031	0	6025681.031	15.61154107
MIR4329	5.908333638	0	5908334.638	15.59187456
SNORD18B	5.891410666	0	5891411.666	15.5890062
MIR378J	5.889470917	0	5889471.917	15.58867689
SNORD61	5.878059262	0	5878060.262	15.58673738
SNORA111	5.862781942	0	5862782.942	15.58413495
MIR6505	5.791419319	0	5791420.319	15.57188812
MIR943	5.756417318	0	5756418.318	15.56582602
MIR12125	5.730909278	0	5730910.278	15.56138494
LOC730234	5.722169623	0	5722170.623	15.55985877
MIR4654	5.706283839	0	5706284.839	15.55707873
MIR1284	5.695556234	0	5695557.234	15.555197
MIR5087	5.685770716	0	5685771.716	15.55347742
SNORD38D	5.646724156	0	5646725.156	15.54658632
MIR4754	5.63075674	0	5630757.74	15.54375458
MIR10226	5.618331677	0	5618332.677	15.5415455
MIR4728	5.598841593	0	5598842.593	15.53807045
MIR125B2	5.592884284	0	5592885.284	15.53700586
SNORD114-18	5.567192829	0	5567193.829	15.53240168
MIR661	5.52391526	0	5523916.26	15.52459763
MIR608	5.480203473	0	5480204.473	15.51665297
MIR543	5.469033719	0	5469034.719	15.51461269
MIR548P	5.465554098	0	5465555.098	15.51397625
MIR4468	5.427420602	0	5427421.602	15.50697474
MIR4464	5.420884783	0	5420885.783	15.50576979
MIR1292	5.394043295	0	5394044.295	15.50080599
MIR4293	5.378098569	0	5378099.569	15.49784563
MIR6784	5.372862756	0	5372863.756	15.49687161
MIR5090	5.317807087	0	5317808.087	15.48657176
MIR6861	5.294981278	0	5294982.278	15.48227019
MIR1249	5.286574481	0	5286575.481	15.48068124
MIR4304	5.204926528	0	5204927.528	15.46511634
SNORD88C	5.187861542	0	5187862.542	15.46183233
MIR649	5.182436567	0	5182437.567	15.46078608
MIR5188	5.175825052	0	5175826.052	15.45950951
MIR30D	5.164868598	0	5164869.598	15.45739041
MIR761	5.145591788	0	5145592.788	15.45365114
MIR657	5.145462698	0	5145463.698	15.45362605
LINC02560	5.140102407	0	5140103.407	15.45258376
MIR4452	5.092123971	0	5092124.971	15.44320578
MIR1301	5.048265171	0	5048266.171	15.43455541
SCARNA18	5.023719089	0	5023720.089	15.42968127
MIR4480	5.014181092	0	5014182.092	15.42778087
MIR1273C	5.009893499	0	5009894.499	15.42692541
SNORD31B	4.973982193	0	4973983.193	15.41973152
MIR4257	4.967313124	0	4967314.124	15.41838983
MIR4462	4.952826146	0	4952827.146	15.41546911
MIR6740	4.917854759	0	4917855.759	15.40838317
MIR4516	4.884837058	0	4884838.058	15.40164669
MIR4770	4.867432591	0	4867433.591	15.39807737
MIR106A	4.864971803	0	4864972.803	15.39757168
SNORA112	4.863137594	0	4863138.594	15.39719459
MIR4649	4.854419644	0	4854420.644	15.39540032
MIR3126	4.837761231	0	4837762.231	15.39196282
MIR4674	4.803824035	0	4803825.035	15.38492304
MIR6890	4.769885727	0	4769886.727	15.37783312
SNORD116-22	4.762634393	0	4762635.393	15.37631173
MIR212	4.686349393	0	4686350.393	15.36016467
FLNC-AS1	4.680373467	0	4680374.467	15.35888868
MIR4713	4.672972173	0	4672973.173	15.35730608
MIR9983	4.664286769	0	4664287.769	15.35544571
SNORD105B	4.602898211	0	4602899.211	15.34219693
MIR378A	4.599847205	0	4599848.205	15.34153386
MIR342	4.564024267	0	4564025.267	15.33371553
MIR4675	4.551596274	0	4551597.274	15.33098878
MIR4736	4.538134363	0	4538135.363	15.32802677
MIR378B	4.534054654	0	4534055.654	15.32712738
MIR4470	4.531276607	0	4531277.607	15.32651449
SNORD139	4.519658207	0	4519659.207	15.32394715
MIR548BA	4.502279861	0	4502280.861	15.32009468
MIR144	4.499648537	0	4499649.537	15.31951007
LOC101930094	4.496678955	0	4496679.955	15.31884989
MIRLET7F2	4.441370405	0	4441371.405	15.30647376
MIR4711	4.438326532	0	4438327.532	15.30578818
MIR3157	4.422375122	0	4422376.122	15.30218769
MIR5189	4.409617081	0	4409618.081	15.29929864
MIR3612	4.393279637	0	4393280.637	15.2955868
MIR452	4.371481363	0	4371482.363	15.29061272
MIR2355	4.350501811	0	4350502.811	15.28580199
SRGAP3-AS4	4.346932285	0	4346933.285	15.28498116
SNORD90	4.332782371	0	4332783.371	15.2817207
MIR7977	4.321088117	0	4321089.117	15.27901804
MIR4484	4.289239247	0	4289240.247	15.27162018
MIR6776	4.260138534	0	4260139.534	15.26481247
MIR6801	4.256797843	0	4256798.843	15.26402799
SNORD3F	4.224058612	0	4224059.612	15.25630722
MIR522	4.219249958	0	4219250.958	15.25516817
MIR129-1	4.218959938	0	4218960.938	15.25509943
MIR4637	4.195956984	0	4195957.984	15.24963224
MIR569	4.180529769	0	4180530.769	15.24594877
MIR6747	4.165822062	0	4165823.062	15.24242443
MIR3909	4.164734498	0	4164735.498	15.24216333
LOC105376271	4.158707334	0	4158708.334	15.24071509
MIR548AN	4.137108088	0	4137109.088	15.23550781
MIR6513	4.136789974	0	4136790.974	15.23543092
MIR4448	4.121486746	0	4121487.746	15.23172476
MIR3929	4.10762184	0	4107622.84	15.22835503
SNORA20B	4.079632241	0	4079633.241	15.22151765
MIR4425	4.06929731	0	4069298.31	15.21898114
MIR1246	4.06160238	0	4061603.38	15.21708837
MIR6756	4.058319731	0	4058320.731	15.21627983
MIR7152	4.052338138	0	4052339.138	15.21480484
MIR8089	4.046169026	0	4046170.026	15.21328132
MIR26A2	4.036357164	0	4036358.164	15.2108534
MIR302E	4.019500445	0	4019501.445	15.20666843
MIR3127	4.007165976	0	4007166.976	15.20359506
MIR3667	4.006715861	0	4006716.861	15.20348273
MIR12117	4.006715861	0	4006716.861	15.20348273
MIR183	3.978659263	0	3978660.263	15.1964557
MIR2861	3.95563175	0	3955632.75	15.19065113
MIR758	3.947214983	0	3947215.983	15.18852107
MIR4420	3.942726176	0	3942727.176	15.18738322
MIR4678	3.942466594	0	3942467.594	15.18731738
MIR6737	3.925566748	0	3925567.748	15.18302155
SNORA115	3.923425021	0	3923426.021	15.18247582
SNORD28B	3.910865297	0	3910866.297	15.17926947
MIR6774	3.897174269	0	3897175.269	15.17576256
MIR200B	3.880355196	0	3880356.196	15.17143751
MIR627	3.873470984	0	3873471.984	15.16966182
MIR6874	3.842284489	0	3842285.489	15.16157793
MIR4694	3.831651097	0	3831652.097	15.15880663
MIR6811	3.799745807	0	3799746.807	15.15044499
MIR766	3.78622691	0	3786227.91	15.14688081
MIR26A1	3.778740641	0	3778741.641	15.14490161
MIR3165	3.748041539	0	3748042.539	15.13674427
MIR1471	3.74197044	0	3741971.44	15.13512315
MIR4732	3.735132732	0	3735133.732	15.13329418
SNORD147	3.731429416	0	3731430.416	15.13230221
MIR606	3.708404765	0	3708405.765	15.12611263
MIR6718	3.706212172	0	3706213.172	15.1255212
MIR4252	3.698605443	0	3698606.443	15.12346667
MIR2392	3.698605443	0	3698606.443	15.12346667
MIR190B	3.683076321	0	3683077.321	15.11925919
MIR3928	3.677453708	0	3677454.708	15.11773142
MIR8059	3.660456467	0	3660457.467	15.11309869
MIR4455	3.650574443	0	3650575.443	15.11039537
SNORD105	3.647983043	0	3647984.043	15.10968526
MIR4636	3.637037867	0	3637038.867	15.10668041
MIR193A	3.626806522	0	3626807.522	15.10386335
MIR181D	3.617543104	0	3617544.104	15.10130593
MIR4689	3.601823889	0	3601824.889	15.09695119
MIR4251	3.587315729	0	3587316.729	15.09291505
MIR449C	3.584765071	0	3584766.071	15.09220378
MIR6864	3.579552499	0	3579553.499	15.09074863
MIR4671	3.578192979	0	3578193.979	15.09036876
MIR500B	3.573558106	0	3573559.106	15.08907261
SNORD130	3.551093975	0	3551094.975	15.08276656
MIR4490	3.54828537	0	3548286.37	15.08197533
MIR892A	3.542790093	0	3542791.093	15.08042542
MIR4498	3.530487014	0	3530488.014	15.07694667
MIR6070	3.529400733	0	3529401.733	15.07663893
LOC101927762	3.526655025	0	3526656.025	15.07586068
ZC2HC1B	3.522474595	0	3522475.595	15.07467459
COL18A1-AS2	3.516458081	0	3516459.081	15.0729651
MIR3681	3.512599596	0	3512600.596	15.07186723
MIR764	3.506540837	0	3506541.837	15.07014088
MIR654	3.504568983	0	3504569.983	15.06957838
COX4I2	3.481671317	0	3481672.317	15.06302329
MIR6793	3.47343269	0	3473433.69	15.0606542
MIR7150	3.470765061	0	3470766.061	15.05988589
MIR5582	3.469916399	0	3469917.399	15.05964135
MIR152	3.459748773	0	3459749.773	15.05670682
MIR4760	3.459714324	0	3459715.324	15.05669687
MIR1468	3.44763923	0	3447640.23	15.05320056
MIR4798	3.445881536	0	3445882.536	15.05269061
MIR8074	3.436248681	0	3436249.681	15.04989123
MIR196A2	3.435357808	0	3435358.808	15.04963193
MIR29A	3.419160304	0	3419161.304	15.04490585
MIR6499	3.415053512	0	3415054.512	15.04370401
ZNF30-AS1	3.409206761	0	3409207.761	15.04199049
MIR3166	3.408967712	0	3408968.712	15.04192037
MIR181A1	3.401524438	0	3401525.438	15.03973455
MIR6889	3.401108964	0	3401109.964	15.0396124
MIR5089	3.397965298	0	3397966.298	15.03868766
MIR487B	3.379405805	0	3379406.805	15.03321075
MIR3059	3.375331048	0	3375332.048	15.03200426
MIR6871	3.354702548	0	3354703.548	15.02587396
MIR548Y	3.351215852	0	3351216.852	15.02483408
LINC02138	3.342766889	0	3342767.889	15.02230973
MIR181C	3.337043149	0	3337044.149	15.02059599
MIR429	3.334664408	0	3334665.408	15.0198829
VTRNA2-1	3.333164857	0	3333165.857	15.01943312
MIR6839	3.325014915	0	3325015.915	15.01698502
MIR361	3.315573436	0	3315574.436	15.01414145
KRTAP12-4	3.308412353	0	3308413.353	15.01197928
MIR10524	3.305136779	0	3305137.779	15.01098872
MIR422A	3.29441082	0	3294411.82	15.0077382
MIR7109	3.281420232	0	3281421.232	15.00378719
MIR6877	3.277278815	0	3277279.815	15.00252431
KRT8P41	3.273295438	0	3273296.438	15.00130812
MIR4759	3.267990379	0	3267991.379	14.9996861
MIR1255B2	3.266063573	0	3266064.573	14.99909632
MIR4742	3.265372288	0	3265373.288	14.99888464
HAMP	3.253418639	0	3253419.639	14.9952172
MIR1913	3.240257674	0	3240258.674	14.99116372
LOC643339	3.23765405	0	3237655.05	14.99035988
MIR6503	3.236466782	0	3236467.782	14.9899931
BAALC-AS1	3.224320553	0	3224321.553	14.98623311
LINC00111	3.219674595	0	3219675.595	14.98479117
MIR8084	3.20706837	0	3207069.37	14.98086811
DEFB124	3.205064292	0	3205065.292	14.98024302
CATSPER4	3.199444244	0	3199445.244	14.97848799
TPTEP1	3.197644522	0	3197645.522	14.97792532
SNORA10B	3.195681449	0	3195682.449	14.97731122
MIR527	3.191096488	0	3191097.488	14.97587546
PABPN1L	3.162364551	0	3162365.551	14.9668309
MIR4260	3.160198772	0	3160199.772	14.9661458
SNORD116-11	3.154223126	0	3154224.126	14.9642531
MIR6744	3.1478541	0	3147855.1	14.96223186
LINC02022	3.133358087	0	3133359.087	14.95761618
LOC105373876	3.12025507	0	3120256.07	14.95342563
LINC02867	3.112785888	0	3112786.888	14.95102899
MIR376A2	3.08777755	0	3087778.55	14.94296247
MIR4494	3.067400198	0	3067401.198	14.93634125
MIR1266	3.067400198	0	3067401.198	14.93634125
MIR101-2	3.056813412	0	3056814.412	14.93288389
MIR6885	3.052195871	0	3052196.871	14.93137217
MIR4668	3.047033072	0	3047034.072	14.92967924
MIR4447	3.041507098	0	3041508.098	14.92786404
TSSK6	3.021672254	0	3021673.254	14.92132129
ASCL3	3.002112693	0	3002113.693	14.91482716
MIR548A1	2.999618859	0	2999619.859	14.91399612
SNORD51	2.996369203	0	2996370.203	14.91291218
LOC729966	2.983323569	0	2983324.569	14.90854886
RNY3	2.97637172	0	2976372.72	14.90621591
MIR4294	2.972621068	0	2972622.068	14.90495497
MIR662	2.971695688	0	2971696.688	14.90464362
MIR6761	2.962393264	0	2962394.264	14.90150837
SNORD121B	2.951738519	0	2951739.519	14.89790522
MIR4681	2.940740524	0	2940741.524	14.89417233
MIR1255A	2.936158053	0	2936159.053	14.89261284
MIR3674	2.92932857	0	2929329.57	14.89028414
LINC01696	2.91491996	0	2914920.96	14.88535326
MIR372	2.912410216	0	2912411.216	14.88449189
MIR4500	2.89980601	0	2899807.01	14.88015474
PI16	2.899777217	0	2899778.217	14.88014482
NCRUPAR	2.897700719	0	2897701.719	14.87942847
MIR450B	2.896400015	0	2896401.015	14.87897949
MIR6728	2.895074343	0	2895075.343	14.87852169
MIR4475	2.892531663	0	2892532.663	14.87764303
MIR365B	2.889351092	0	2889352.092	14.87654285
MIR4430	2.880725411	0	2880726.411	14.87355305
SNORD115-27	2.879292887	0	2879293.887	14.87305564
LOC101929719	2.877858582	0	2877859.582	14.87255738
LINC02362	2.874296042	0	2874297.042	14.8713187
MIR4655	2.86126105	0	2861262.05	14.86677336
KCND3-AS1	2.856593505	0	2856594.505	14.86514074
MIR12119	2.846823208	0	2846824.208	14.86171462
MIR6867	2.845228581	0	2845229.581	14.86115432
MZB1	2.84165033	0	2841651.33	14.8598959
MIR595	2.831744792	0	2831745.792	14.85640397
MIR548X	2.823110903	0	2823111.903	14.85335035
MIR6508	2.815383558	0	2815384.558	14.85060942
DST-AS1	2.812962291	0	2812963.291	14.84974904
UBE2Q1-AS1	2.809176081	0	2809177.081	14.84840214
MYOSLID-AS1	2.805348408	0	2805349.408	14.84703866
MIR617	2.796321664	0	2796322.664	14.84381578
VIPR1-AS1	2.781634507	0	2781635.507	14.83854962
LINC01353	2.776218034	0	2776219.034	14.8366005
MIR3922	2.776039797	0	2776040.797	14.8365363
MIR4710	2.773954082	0	2773955.082	14.83578469
MIR541	2.773954082	0	2773955.082	14.83578469
MIR378E	2.769952651	0	2769953.651	14.83434115
MIR5093	2.767771459	0	2767772.459	14.83355339
GJB4	2.756886469	0	2756887.469	14.82961287
SNORD115-37	2.75511221	0	2755113.21	14.82896909
MIR4783	2.75511221	0	2755113.21	14.82896909
MIR7159	2.750756054	0	2750757.054	14.82738672
MT3	2.740931897	0	2740932.897	14.82380889
MIR514B	2.735328243	0	2735329.243	14.82176237
MIR193B	2.721918087	0	2721919.087	14.81684774
MIR4642	2.721368647	0	2721369.647	14.81664586
MIR599	2.720432793	0	2720433.793	14.81630191
SNORD154	2.714529714	0	2714530.714	14.81412965
MIR6746	2.712864873	0	2712865.873	14.81351615
MIR1197	2.712741902	0	2712742.902	14.81347082
KRTDAP	2.702817914	0	2702818.914	14.80980583
SLC35G6	2.699567058	0	2699568.058	14.80860234
MIR4540	2.695427034	0	2695428.034	14.80706757
MIR466	2.689514301	0	2689515.301	14.80487155
MIR4259	2.685576252	0	2685577.252	14.80340625
MIR4703	2.680168579	0	2680169.579	14.80139063
MIR3156-1	2.675539052	0	2675540.052	14.79966181
MIR1288	2.675539052	0	2675540.052	14.79966181
LOC105375787	2.671773263	0	2671774.263	14.79825333
LOC102724301	2.671203557	0	2671204.557	14.79804007
MIR3138	2.668612921	0	2668613.921	14.79706976
LINC00316	2.664937947	0	2664938.947	14.79569171
MIR8062	2.657872955	0	2657873.955	14.7930371
MIR526A1	2.657872955	0	2657873.955	14.7930371
LOC100506175	2.651055075	0	2651056.075	14.79046864
MIR320B1	2.647643263	0	2647644.263	14.78918085
MIR7107	2.646666472	0	2646667.472	14.78881185
ITPRIP-AS1	2.643842162	0	2643843.162	14.78774416
MIR4663	2.64033459	0	2640335.59	14.78641658
MIR6837	2.639422086	0	2639423.086	14.78607092
LOC105369691	2.634962467	0	2634963.467	14.78437988
ZNF341-AS1	2.63442218	0	2634423.18	14.78417481
MIR6888	2.633498977	0	2633499.977	14.78382431
MIR6763	2.629392108	0	2629393.108	14.78226362
LINC01072	2.62530256	0	2625303.56	14.78070709
MIR500A	2.62363401	0	2623635.01	14.78007132
SNORD13	2.623098065	0	2623099.065	14.77986703
LINC00524	2.621268647	0	2621269.647	14.77916936
MIR6851	2.6154695	0	2615470.5	14.77695456
MIR4635	2.613943324	0	2613944.324	14.77637087
MIR1302-5	2.608638292	0	2608639.292	14.7743393
SNORD115-8	2.601125793	0	2601126.793	14.77145529
MIR495	2.601125793	0	2601126.793	14.77145529
MIR296	2.596979632	0	2596980.632	14.76986003
MIR6767	2.589552833	0	2589553.833	14.76699615
MIR4437	2.58902381	0	2589024.81	14.76679184
SNORD150	2.58902381	0	2589024.81	14.76679184
LOC105378127	2.581459714	0	2581460.714	14.76386596
MIR1911	2.577492166	0	2577493.166	14.76232784
LRRC3C	2.574486747	0	2574487.747	14.76116114
MIR6722	2.572633704	0	2572634.704	14.76044111
ZAR1	2.570439227	0	2570440.227	14.75958774
MIR492	2.569448026	0	2569449.026	14.75920205
MIR8070	2.56726365	0	2567264.65	14.75835155
TYROBP	2.56000706	0	2560008.06	14.75552096
OVOL1-AS1	2.54931714	0	2549318.14	14.75133649
MIR4299	2.549130183	0	2549131.183	14.75126315
MIR921	2.548473972	0	2548474.972	14.75100569
MIR6726	2.546580797	0	2546581.797	14.75026255
MIR29B1	2.545671275	0	2545672.275	14.74990533
MIR107	2.545671275	0	2545672.275	14.74990533
MIR4662B	2.545671275	0	2545672.275	14.74990533
IL31	2.532280542	0	2532281.542	14.74463125
MIR3944	2.525946285	0	2525947.285	14.74212671
SNORA93	2.520634734	0	2520635.734	14.7400217
TMEM210	2.514172019	0	2514173.019	14.73745449
C16orf74	2.510255834	0	2510256.834	14.73589563
MIR548V	2.508317861	0	2508318.861	14.73512331
MIR582	2.50830846	0	2508309.46	14.73511956
MIR6844	2.505506913	0	2505507.913	14.73400203
LINC01690	2.493376002	0	2493377.002	14.72914858
SNAR-D	2.491571209	0	2491572.209	14.72842448
MIR4313	2.488595778	0	2488596.778	14.72722957
PYY	2.487284314	0	2487285.314	14.72670244
MIR3657	2.486863498	0	2486864.498	14.72653324
LOC101928030	2.486808441	0	2486809.441	14.7265111
MIR12118	2.486662039	0	2486663.039	14.72645222
LINC01743	2.486227188	0	2486228.188	14.72627734
MIR1-1	2.485132838	0	2485133.838	14.72583707
RNY5	2.473313936	0	2473314.936	14.72106989
MIR4327	2.467598167	0	2467599.167	14.71875624
MIR6500	2.462015322	0	2462016.322	14.71649122
BHLHA15	2.454888513	0	2454889.513	14.71359231
MIR501	2.454754444	0	2454755.444	14.7135377
MIR517C	2.452759399	0	2452760.399	14.71272464
MIR3168	2.447139377	0	2447140.377	14.71043071
PRR15L	2.442987774	0	2442988.774	14.70873276
LINC02056	2.442655721	0	2442656.721	14.70859683
MIR4487	2.438403134	0	2438404.134	14.70685434
MIR200A	2.431402883	0	2431403.883	14.70397938
BPIFB1	2.424808955	0	2424809.955	14.70126371
MIR1285-2	2.423776307	0	2423777.307	14.70083775
LOC101927478	2.421803309	0	2421804.309	14.7000234
PERCC1	2.414041954	0	2414042.954	14.69681347
MIR218-2	2.413945973	0	2413946.973	14.69677371
LOC100996263	2.413476358	0	2413477.358	14.69657915
LOC105376772	2.412838704	0	2412839.704	14.69631491
MIR532	2.40468417	0	2404685.17	14.69292955
MIR5692C1	2.40468417	0	2404685.17	14.69292955
MIR4520-1	2.402050212	0	2402051.212	14.6918336
MIR1303	2.397667132	0	2397668.132	14.69000721
MT4	2.396184766	0	2396185.766	14.68938877
MIR4535	2.392466867	0	2392467.867	14.68783597
MIR8085	2.389868132	0	2389869.132	14.68674917
BCAN	2.38408108	0	2384082.08	14.68432474
POM121L4P	2.37725787	0	2377258.87	14.68145865
MIR4738	2.370107739	0	2370108.739	14.67844639
MIR548T	2.368060223	0	2368061.223	14.67758213
CRYBB2	2.364327178	0	2364328.178	14.67600447
MIR548AG1	2.353658009	0	2353659.009	14.6714817
MIR4481	2.352592419	0	2352593.419	14.67102886
MIR5193	2.34563434	0	2345635.34	14.66806686
RPS6KA2-AS1	2.344867334	0	2344868.334	14.66773981
MIR585	2.344524009	0	2344525.009	14.66759338
MIR4428	2.341239548	0	2341240.548	14.6661915
MIR1537	2.339582664	0	2339583.664	14.66548355
IFI30	2.330849128	0	2330850.128	14.66174362
HHIPL2	2.328519635	0	2328520.635	14.6607437
RHOV	2.328289467	0	2328290.467	14.66064485
LOC105369747	2.327834776	0	2327835.776	14.66044954
MIR6781	2.316382608	0	2316383.608	14.65551774
CERNA3	2.314654904	0	2314655.904	14.6547716
MIR6787	2.31402533	0	2314026.33	14.65449957
LINC01672	2.311426419	0	2311427.419	14.65337582
TSKS	2.309369412	0	2309370.412	14.6524855
RNVU1-8	2.302786655	0	2302787.655	14.64963097
CIB4	2.300169475	0	2300170.475	14.6484938
AOAH-IT1	2.299842493	0	2299843.493	14.64835163
HID1-AS1	2.296961117	0	2296962.117	14.64709799
DPPA5	2.293714808	0	2293715.808	14.64568368
MIR3690	2.289199809	0	2289200.809	14.64371332
MIR222	2.284983396	0	2284984.396	14.64186975
LINC00272	2.273430289	0	2273431.289	14.63680083
MIR6812	2.273148667	0	2273149.667	14.63667695
MIR1178	2.265927179	0	2265928.179	14.63349503
MIR7157	2.260360013	0	2260361.013	14.6310351
SNORA3C	2.258488722	0	2258489.722	14.63020688
MIR4431	2.252482103	0	2252483.103	14.62754377
APOA2	2.249178381	0	2249179.381	14.62607599
MIR874	2.246621237	0	2246622.237	14.62493842
MIR6816	2.246189195	0	2246190.195	14.62474609
MIR548BB	2.246189195	0	2246190.195	14.62474609
MIR6868	2.242890626	0	2242891.626	14.6232765
LINC00687	2.242213752	0	2242214.752	14.62297466
MIR129-2	2.229615876	0	2229616.876	14.61734032
SNORA25B	2.222921971	0	2222922.971	14.61433354
ARHGAP22-IT1	2.22036619	0	2220367.19	14.61318314
MIR4289	2.219163266	0	2219164.266	14.61264123
KRTAP22-2	2.216333913	0	2216334.913	14.61136545
ISL2	2.215418453	0	2215419.453	14.61095231
MIR1324	2.213675171	0	2213676.171	14.61016512
MIR3664	2.210366258	0	2210367.258	14.60866924
MIR4300	2.205555393	0	2205556.393	14.60649037
MIR653	2.205555393	0	2205556.393	14.60649037
MIR634	2.198889846	0	2198890.846	14.60346363
MIR9500	2.195608346	0	2195609.346	14.60197017
AVP	2.195450084	0	2195451.084	14.60189809
MIR12128	2.188262594	0	2188263.594	14.59861891
MIR5704	2.18368201	0	2183683.01	14.59652346
LINC02136	2.181790933	0	2181791.933	14.59565708
MIR548AW	2.171623771	0	2171624.771	14.59098619
MAP3K5-AS1	2.165053555	0	2165054.555	14.58795612
MIR891A	2.163423887	0	2163424.887	14.58720312
EZR-AS1	2.16281954	0	2162820.54	14.58692373
OSMR-AS1	2.161922699	0	2161923.699	14.58650898
MIR4440	2.160544059	0	2160545.059	14.58587109
MORN5	2.160124105	0	2160125.105	14.5856767
HBM	2.154391257	0	2154392.257	14.58301923
OMP	2.153188279	0	2153189.279	14.58246069
LOC101928123	2.15000552	0	2150006.52	14.58098143
GALR2	2.148597251	0	2148598.251	14.58032621
GPR31	2.146023002	0	2146024.002	14.57912739
IGFL1	2.141019494	0	2141020.494	14.57679314
LOC100505585	2.136750493	0	2136751.493	14.57479724
PPY	2.136286849	0	2136287.849	14.57458023
LOC100291105	2.136166635	0	2136167.635	14.57452396
MIR3976	2.133071754	0	2133072.754	14.57307411
MIR23C	2.13292315	0	2132924.15	14.57300444
MIR638	2.13292315	0	2132924.15	14.57300444
MIR5693	2.127964776	0	2127965.776	14.57067705
GMFG	2.12611749	0	2126118.49	14.56980857
MIR4422	2.125836523	0	2125837.523	14.56967641
HS1BP3-IT1	2.121101581	0	2121102.581	14.5674466
MIR4268	2.119087511	0	2119088.511	14.56649661
MIR182	2.118292209	0	2118293.209	14.56612123
MIR516B2	2.117540027	0	2117541.027	14.56576608
OR56A5	2.112747991	0	2112748.991	14.5635005
SNORD126	2.110771167	0	2110772.167	14.56256439
MIR4446	2.106799181	0	2106800.181	14.56068085
MIR6826	2.104075238	0	2104076.238	14.55938709
LINC00160	2.101749671	0	2101750.671	14.55828121
LOC105375504	2.101539291	0	2101540.291	14.55818111
MIR596	2.100551581	0	2100552.581	14.557711
MIR6742	2.098188004	0	2098189.004	14.55658515
MIR4533	2.088006858	0	2088007.858	14.55172099
LINC01688	2.087651416	0	2087652.416	14.55155075
MIR526A2	2.086486165	0	2086487.165	14.55099243
OR5AK4P	2.083768525	0	2083769.525	14.54968908
CMA1	2.083137111	0	2083138.111	14.54938602
SCGB2A1	2.081677534	0	2081678.534	14.54868511
IQCA1L	2.081644119	0	2081645.119	14.54866906
LOC101929897	2.07823215	0	2078233.15	14.54702864
MIR6081	2.068715762	0	2068716.762	14.54243905
TEX38	2.068436278	0	2068437.278	14.54230394
LINC01058	2.065975575	0	2065976.575	14.54111359
MIR6809	2.064661949	0	2064662.949	14.54047755
RPS10P7	2.064540541	0	2064541.541	14.54041875
XLOC_007697	2.064410928	0	2064411.928	14.54035596
MIR4264	2.054872738	0	2054873.738	14.53572496
SFTPC	2.054493124	0	2054494.124	14.53554021
LOC107986845	2.05414045	0	2054141.45	14.53536853
CHEK2P2	2.044504723	0	2044505.723	14.53066662
MIR3129	2.043966166	0	2043967.166	14.53040317
AA06	2.042439524	0	2042440.524	14.52965599
LRCOL1	2.04180455	0	2041805.55	14.52934505
DMKN	2.039830173	0	2039831.173	14.5283776
MIR4696	2.038779178	0	2038780.178	14.52786224
CARD17	2.029791439	0	2029792.439	14.5234441
MIR4456	2.028569278	0	2028570.278	14.52284181
MIR4471	2.025825479	0	2025826.479	14.52148831
RBBP8NL	2.023919503	0	2023920.503	14.52054703
C7orf66	2.021155243	0	2021156.243	14.5191803
LOC105374704	2.020834441	0	2020835.441	14.51902157
LINC02400	2.018172349	0	2018173.349	14.51770338
LINC01298	2.016843444	0	2016844.444	14.51704469
LOC100996249	2.013983093	0	2013984.093	14.51562545
MIR4727	2.003502334	0	2003503.334	14.51040787
MT1A	2.002664338	0	2002665.338	14.50998952
SNAR-C4	2.002335706	0	2002336.706	14.50982541
LOC115995503	2.000335354	0	2000336.354	14.5088259
LINC02345	1.997036935	0	1997037.935	14.50717561
MIR4253	1.994435305	0	1994436.305	14.50587201
MIR6734	1.994435305	0	1994436.305	14.50587201
MIR5689	1.991556777	0	1991557.777	14.50442769
GHRH	1.991348548	0	1991349.548	14.50432313
LINC00866	1.990589132	0	1990590.132	14.5039417
SNORD116-21	1.99025366	0	1990254.66	14.50377316
MIR4270	1.988115309	0	1988116.309	14.50269817
MIR1294	1.98810627	0	1988107.27	14.50269362
MIR30C1	1.982521701	0	1982522.701	14.49988068
MIR6875	1.982146423	0	1982147.423	14.49969137
PRRX2-AS1	1.978824914	0	1978825.914	14.49801425
LINC02130	1.975972055	0	1975973.055	14.49657152
MIR7702	1.974679178	0	1974680.178	14.49591701
MAST4-AS1	1.974550485	0	1974551.485	14.49585183
TNFRSF18	1.974082061	0	1974083.061	14.49561458
IGFL2	1.972943792	0	1972944.792	14.4950378
MIR1289-2	1.971407743	0	1971408.743	14.49425894
LINC01143	1.970710562	0	1970711.562	14.49390523
PRKAR1B-AS1	1.967819703	0	1967820.703	14.49243725
MIR5703	1.967725507	0	1967726.507	14.49238938
MIR12131	1.967308127	0	1967309.127	14.49217724
GSTA5	1.962485223	0	1962486.223	14.48972271
MIR1-1HG	1.960134644	0	1960135.644	14.48852423
MIR6131	1.95681023	0	1956811.23	14.48682678
METTL7B	1.948230974	0	1948231.974	14.48243284
MIR100	1.941767858	0	1941768.858	14.4791099
MIR4271	1.94160681	0	1941607.81	14.47902696
LOC100506869	1.940552485	0	1940553.485	14.47848379
SBK3	1.935805528	0	1935806.528	14.47603461
MIR548AX	1.933637604	0	1933638.604	14.47491407
WFDC1	1.932967834	0	1932968.834	14.47456763
LINC01548	1.932212158	0	1932213.158	14.47417662
LOC100506858	1.921552388	0	1921553.388	14.46864447
OR52B2	1.917353315	0	1917354.315	14.46645683
LUADT1	1.914691266	0	1914692.266	14.46506747
FOXA3	1.904558615	0	1904559.615	14.45976137
MIR8077	1.902860566	0	1902861.566	14.4588694
CASC22	1.901941691	0	1901942.691	14.45838639
MIR1277	1.900621627	0	1900622.627	14.45769209
LINC01423	1.899918924	0	1899919.924	14.4573223
LINC01485	1.894915522	0	1894916.522	14.45468534
LINC01699	1.886819637	0	1886820.637	14.45040377
MIR147A	1.883633343	0	1883634.343	14.44871363
PTGDS	1.882186073	0	1882187.073	14.447945
RERG-AS1	1.880124869	0	1880125.869	14.44684928
MIR4781	1.877822927	0	1877823.927	14.44562418
SCGN	1.877107354	0	1877108.354	14.44524304
AHSP	1.874784369	0	1874785.369	14.44400474
MIR572	1.873720303	0	1873721.303	14.44343701
MCHR2-AS1	1.873488174	0	1873489.174	14.44331312
LAMA5-AS1	1.872908165	0	1872909.165	14.44300348
CLEC4O	1.872595331	0	1872596.331	14.44283644
IGFBP6	1.85554009	0	1855541.09	14.4336869
LINC02860	1.854740233	0	1854741.233	14.43325575
OOEP	1.854553756	0	1854554.756	14.4331552
MIR4698	1.853106086	0	1853107.086	14.43237429
MIR1275	1.853106086	0	1853107.086	14.43237429
TBX18-AS1	1.849866755	0	1849867.755	14.43062471
MIR5702	1.849302722	0	1849303.722	14.43031976
MIR513B	1.849302722	0	1849303.722	14.43031976
MIR184	1.849302722	0	1849303.722	14.43031976
MIR759	1.847730932	0	1847731.932	14.42946946
LOC102724450	1.847704048	0	1847705.048	14.42945491
TUBA4B	1.845686053	0	1845687.053	14.42836215
METTL21C	1.844296947	0	1844297.947	14.42760925
SNORA40C	1.843393087	0	1843394.087	14.42711904
LINC00112	1.838476887	0	1838477.887	14.42444855
LOC101928429	1.838069665	0	1838070.665	14.42422703
IATPR	1.833648461	0	1833649.461	14.42181878
CCR5AS	1.833454133	0	1833455.133	14.4217128
LINC01718	1.829126413	0	1829127.413	14.41934959
KRTAP10-5	1.828841921	0	1828842.921	14.41919404
IL20	1.827850458	0	1827851.458	14.41865177
HPR	1.827639232	0	1827640.232	14.4185362
MIR519A1	1.827546219	0	1827547.219	14.41848531
FGF6	1.826119058	0	1826120.058	14.41770409
LOC105370024	1.824466175	0	1824467.175	14.41679854
IGFBP1	1.824073238	0	1824074.238	14.41658315
MIR6835	1.820407367	0	1820408.367	14.41457141
LINC02313	1.817668561	0	1817669.561	14.41306578
TRPM2-AS	1.816454248	0	1816455.248	14.41239749
LINC01615	1.813648294	0	1813649.294	14.41085156
LOC105369595	1.810739842	0	1810740.842	14.40924662
MIR378F	1.809686477	0	1809687.477	14.40866472
HAO2-IT1	1.808539463	0	1808540.463	14.4080307
MIR3132	1.80828801	0	1808289.01	14.40789166
MIR3620	1.806513196	0	1806514.196	14.40690969
MIR6762	1.806295681	0	1806296.681	14.40678927
KRTAP27-1	1.803156742	0	1803157.742	14.40504999
LINC01101	1.802960075	0	1802961.075	14.40494091
MIR4734	1.800911944	0	1800912.944	14.40380429
LCE3A	1.800350051	0	1800351.051	14.40349223
UPK2	1.799501443	0	1799502.443	14.40302076
LINC01124	1.799170752	0	1799171.752	14.40283698
RAMP1	1.798056616	0	1798057.616	14.40221754
LINC00489	1.795965518	0	1795966.518	14.40105389
CCDC42	1.795622826	0	1795623.826	14.40086305
MTRNR2L9	1.795461148	0	1795462.148	14.40077301
TFF2	1.795095446	0	1795096.446	14.40056931
MIR1538	1.793657865	0	1793658.865	14.39976815
BPIFB2	1.792209117	0	1792210.117	14.39896012
OSR2	1.79035324	0	1790354.24	14.39792406
CLDN24	1.788702593	0	1788703.593	14.39700167
MIR4733	1.784494746	0	1784495.746	14.39464644
MIR382	1.784494746	0	1784495.746	14.39464644
MIR3181	1.782022689	0	1782023.689	14.39326018
MIR3189	1.782022689	0	1782023.689	14.39326018
MIR1258	1.782022689	0	1782023.689	14.39326018
HHATL	1.781542378	0	1781543.378	14.39299061
LOC102724163	1.780031928	0	1780032.928	14.39214242
S100A1	1.77875636	0	1778757.36	14.39142557
B4GALT4-AS1	1.775972171	0	1775973.171	14.3898591
CXorf65	1.769896103	0	1769897.103	14.38643197
LINC02359	1.76715497	0	1767155.97	14.38488202
OR9Q2	1.766371282	0	1766372.282	14.38443844
SCARNA26A	1.76491951	0	1764920.51	14.38361621
MIR4439	1.764444314	0	1764445.314	14.38334693
LINC02417	1.763412299	0	1763413.299	14.38276186
LINC01220	1.762832381	0	1762833.381	14.38243295
CCR8	1.762210777	0	1762211.777	14.38208027
MIR96	1.76131949	0	1761320.49	14.38157436
MIR4645	1.76131949	0	1761320.49	14.38157436
MIR890	1.76131949	0	1761320.49	14.38157436
ZNF385D-AS2	1.760670866	0	1760671.866	14.38120604
TSSK1B	1.760132931	0	1760133.931	14.38090046
CLDN25	1.752429156	0	1752430.156	14.37651404
XLOC_009911	1.7465283	0	1746529.3	14.37314112
LOC101928844	1.746462175	0	1746463.175	14.37310326
LOC101928048	1.745749915	0	1745750.915	14.37269534
LINC00676	1.74480771	0	1744808.71	14.37215549
LINC02548	1.744338403	0	1744339.403	14.37188648
LINC02189	1.744306913	0	1744307.913	14.37186842
MIR4436A	1.744099846	0	1744100.846	14.37174971
MIR5696	1.744099846	0	1744100.846	14.37174971
MIR3200	1.744099846	0	1744100.846	14.37174971
LINC01591	1.743529572	0	1743530.572	14.37142268
SLC11A1	1.74182487	0	1741825.87	14.37044447
LINC01714	1.740697731	0	1740698.731	14.36979716
SNORD115-25	1.74042125	0	1740422.25	14.36963831
S100A2	1.738058057	0	1738059.057	14.36827956
TMEM270	1.735340895	0	1735341.895	14.36671501
FABP12	1.726541538	0	1726542.538	14.36163143
DDN	1.726054515	0	1726055.515	14.36134931
MIR4478	1.723819615	0	1723820.615	14.36005367
FGR	1.722465234	0	1722466.234	14.35926768
MIR6779	1.721759819	0	1721760.819	14.35885806
PLA2G2E	1.721707338	0	1721708.338	14.35882758
SNORD115-33	1.721409088	0	1721410.088	14.35865433
MIR148A	1.71332458	0	1713325.58	14.35394682
LINC01679	1.709119727	0	1709120.727	14.3514896
LINC01882	1.708611882	0	1708612.882	14.35119242
CCL17	1.706689924	0	1706690.924	14.35006692
MRVI1-AS1	1.706507233	0	1706508.233	14.34995987
MT1HL1	1.704351886	0	1704352.886	14.34869606
LOC100128076	1.704238495	0	1704239.495	14.34862953
MIR195	1.704005596	0	1704006.596	14.34849286
LOC101928618	1.703494875	0	1703495.875	14.34819309
BZW1-AS1	1.698891916	0	1698892.916	14.34548737
ADRA2B	1.697779928	0	1697780.928	14.34483262
TRIM50	1.696361632	0	1696362.632	14.34399689
FOLR1	1.695754016	0	1695755.016	14.34363864
MIR4321	1.695270009	0	1695271.009	14.34335317
MIR892C	1.689450082	0	1689451.082	14.33991423
CCDC182	1.686992426	0	1686993.426	14.33845846
MIR518E	1.684641896	0	1684642.896	14.33706417
OR51B2	1.68296978	0	1682970.78	14.33607111
C10orf95	1.681289638	0	1681290.638	14.33507229
TEX49	1.680714969	0	1680715.969	14.33473043
MIR6509	1.680423157	0	1680424.157	14.33455679
CELA1	1.677584118	0	1677585.118	14.33286589
LINC00945	1.675463407	0	1675464.407	14.33160094
SYNGR4	1.673746023	0	1673747.023	14.3305754
KRTAP19-7	1.672322307	0	1672323.307	14.32972442
MIR6754	1.669585278	0	1669586.278	14.32808642
BTNL9	1.666456821	0	1666457.821	14.32621087
H1-9P	1.665214803	0	1665215.803	14.32546528
CD164L2	1.662850642	0	1662851.642	14.32404454
LINC01475	1.66166599	0	1661666.99	14.32333187
SULT1C3	1.661252673	0	1661253.673	14.3230831
LOC105378183	1.660355361	0	1660356.361	14.32254281
SCGB1A1	1.657222331	0	1657223.331	14.32065407
LINC02544	1.65640631	0	1656407.31	14.32016154
CELA3A	1.655782723	0	1655783.723	14.319785
XAGE3	1.655191384	0	1655192.384	14.3194278
MIR4744	1.65392196	0	1653922.96	14.31866058
SNORA36B	1.653428799	0	1653429.799	14.31836235
MIR802	1.65256839	0	1652569.39	14.31784184
LOC105369945	1.650173518	0	1650174.518	14.31639161
TREM2	1.6501537	0	1650154.7	14.3163796
SMIM35	1.649217483	0	1649218.483	14.31581209
PTX4	1.645975858	0	1645976.858	14.3138446
LINC01849	1.645391953	0	1645392.953	14.31348979
GAST	1.643936897	0	1643937.897	14.31260508
C7orf33	1.643894048	0	1643895.048	14.31257901
SMCP	1.643139749	0	1643140.749	14.31212006
LINC00851	1.641939479	0	1641940.479	14.31138932
MIR3920	1.641343549	0	1641344.549	14.31102631
SPATA3	1.640284688	0	1640285.688	14.31038098
LOC101928269	1.638254453	0	1638255.453	14.30914249
LINC01817	1.637849349	0	1637850.349	14.30889518
LOC102724357	1.637172564	0	1637173.564	14.30848188
MIR8052	1.637095661	0	1637096.661	14.3084349
LOC105370708	1.630066882	0	1630067.882	14.30413222
DOK2	1.629651943	0	1629652.943	14.30387763
APOC3	1.628654375	0	1628655.375	14.30326531
MIR3609	1.626095703	0	1626096.703	14.30169304
ACTN1-AS1	1.624450718	0	1624451.718	14.30068091
MIR521-1	1.62247753	0	1622478.53	14.29946549
MIR511	1.62247753	0	1622478.53	14.29946549
MIR520H	1.621756164	0	1621757.164	14.29902079
FABP1	1.62095611	0	1620957.11	14.29852734
DCD	1.620669015	0	1620670.015	14.29835021
SIGLECL1	1.620263518	0	1620264.518	14.29809998
MIR455	1.618139881	0	1618140.881	14.29678844
LNCPRESS1	1.616132835	0	1616133.835	14.29554733
FAM205A	1.615051957	0	1615052.957	14.2948783
MIR3646	1.614542866	0	1614543.866	14.29456304
TEPP	1.612794986	0	1612795.986	14.29347987
MMP2-AS1	1.611709864	0	1611710.864	14.29280682
LINC00570	1.611246815	0	1611247.815	14.29251948
H2BE1	1.608655426	0	1608656.426	14.29090987
LINC01755	1.608422844	0	1608423.844	14.29076528
SCGB1D1	1.608422844	0	1608423.844	14.29076528
MIR876	1.606020448	0	1606021.448	14.28927053
CSN3	1.605582206	0	1605583.206	14.28899762
MIR548G	1.603534185	0	1603535.185	14.28772124
MACC1-AS1	1.603452222	0	1603453.222	14.28767013
SOHLH1	1.602707216	0	1602708.216	14.28720539
SNAR-G2	1.60193542	0	1601936.42	14.28672372
GSTA3	1.601553797	0	1601554.797	14.28648546
PANX3	1.601224033	0	1601225.033	14.28627954
CCL26	1.600121974	0	1600122.974	14.28559104
TMEM114	1.594935419	0	1594936.419	14.28234443
PTH2	1.594793618	0	1594794.618	14.28225552
PRM1	1.591346615	0	1591347.615	14.28009177
NR0B2	1.591033676	0	1591034.676	14.2798951
KHDC3L	1.589742366	0	1589743.366	14.27908316
CLLU1-AS1	1.589092859	0	1589093.859	14.27867451
MIR2117HG	1.588853521	0	1588854.521	14.27852389
KRTAP5-11	1.586695266	0	1586696.266	14.27716459
MIR378G	1.586434833	0	1586435.833	14.27700044
MIR3683	1.586434833	0	1586435.833	14.27700044
LRRC3-DT	1.586110083	0	1586111.083	14.27679572
MCIDAS	1.586049609	0	1586050.609	14.27675759
LINC02439	1.585836423	0	1585837.423	14.27662317
LINC01742	1.584282013	0	1584283.013	14.27564251
LINC01411	1.582689245	0	1582690.245	14.27463664
GH2	1.582468196	0	1582469.196	14.27449697
LINC01346	1.581854332	0	1581855.332	14.27410898
SNORD115-15	1.580746114	0	1580747.114	14.27340815
LINC02563	1.579972993	0	1579973.993	14.27291894
MIR4725	1.577056042	0	1577057.042	14.27107104
KRTAP6-2	1.57701572	0	1577016.72	14.27104547
LINC02454	1.57542126	0	1575422.26	14.2700339
MIR548W	1.574406371	0	1574407.371	14.26938949
CTSF	1.573759998	0	1573760.998	14.26897885
LUCAT1	1.572735656	0	1572736.656	14.26832775
LINC01737	1.571683132	0	1571684.132	14.2676583
MIR412	1.568291675	0	1568292.675	14.26549812
CST6	1.568118714	0	1568119.714	14.26538783
MIR526B	1.56732116	0	1567322.16	14.26487909
WFDC5	1.567267465	0	1567268.465	14.26484483
LINC02055	1.566432339	0	1566433.339	14.26431183
FILNC1	1.565021715	0	1565022.715	14.2634109
SNORD117	1.561144745	0	1561145.745	14.26093056
LGALS14	1.560895488	0	1560896.488	14.26077089
OR1B1	1.559398287	0	1559399.287	14.25981123
LOC100192426	1.558711753	0	1558712.753	14.25937088
HSPB7	1.55058844	0	1550589.44	14.2541457
LCN10	1.549497038	0	1549498.038	14.25344159
MIR548F1	1.548662576	0	1548663.576	14.25290291
FOXQ1	1.548419577	0	1548420.577	14.25274599
LINC01370	1.548405368	0	1548406.368	14.25273681
TEX50	1.546438538	0	1546439.538	14.25146577
MIR549A	1.544255072	0	1544256.072	14.25005285
MIR9901	1.544255072	0	1544256.072	14.25005285
LINC02425	1.543488171	0	1543489.171	14.24955611
RFPL4B	1.541929677	0	1541930.677	14.24854588
KRTAP19-8	1.541098934	0	1541099.934	14.24800696
MIR6775	1.534299403	0	1534300.403	14.24358507
MIR373	1.534299403	0	1534300.403	14.24358507
ATP6V0CP3	1.53381144	0	1533812.44	14.24326698
LINC01526	1.531623902	0	1531624.902	14.24183976
LOC101927661	1.526906652	0	1526907.652	14.23875511
NOTO	1.526304711	0	1526305.711	14.23836081
SLC25A3P1	1.525732754	0	1525733.754	14.237986
OR10J3	1.524897009	0	1524898.009	14.23743809
LOC285000	1.523888787	0	1523889.787	14.23677669
SCP2D1-AS1	1.522048322	0	1522049.322	14.23556822
LINC02692	1.521158192	0	1521159.192	14.23498323
S100A7	1.520987952	0	1520988.952	14.23487131
GRXCR2	1.520054017	0	1520055.017	14.23425709
LINC01803	1.518499143	0	1518500.143	14.23323366
MIR3675	1.518042374	0	1518043.374	14.23293281
LINC01381	1.517889964	0	1517890.964	14.23283241
PACRG-AS3	1.51614022	0	1516141.22	14.23167899
LINC01734	1.51585634	0	1515857.34	14.23149174
LINC02541	1.515739033	0	1515740.033	14.23141435
LINC02518	1.515362604	0	1515363.604	14.23116597
KRTAP8-1	1.512885961	0	1512886.961	14.22953028
MIR15B	1.512739662	0	1512740.662	14.22943357
LCNL1	1.508446024	0	1508447.024	14.22659122
SLC1A7	1.503815493	0	1503816.493	14.22351676
MIR646	1.501654736	0	1501655.736	14.22207888
LINC01229	1.499994707	0	1499995.707	14.2209728
LINC02586	1.498826601	0	1498827.601	14.22019376
RAMP3	1.498821214	0	1498822.214	14.22019017
MIR1291	1.495260418	0	1495261.418	14.21781161
PPY2P	1.494212967	0	1494213.967	14.21711085
RAPSN	1.493900543	0	1493901.543	14.21690174
FGF12-AS2	1.492751976	0	1492752.976	14.21613261
LINC01137	1.486565549	0	1486566.549	14.21197969
AWAT1	1.485487144	0	1485488.144	14.21125399
NTM-AS1	1.485437893	0	1485438.893	14.21122084
LOC101929217	1.484136861	0	1484137.861	14.2103446
LYPD9P	1.476030159	0	1476031.159	14.20486739
LYPD8	1.475976489	0	1475977.489	14.20483103
IFNL3	1.474232173	0	1474233.173	14.20364853
MIR3977	1.472852667	0	1472853.667	14.20271235
PICSAR	1.472153426	0	1472154.426	14.20223748
MIR548A2	1.471283943	0	1471284.943	14.20164669
PEBP4	1.470802312	0	1470803.312	14.20131928
MIR548AP	1.470370262	0	1470371.262	14.20102549
BPIFA1	1.468690245	0	1468691.245	14.19988225
RUFY4	1.467804707	0	1467805.707	14.19927913
LINC02396	1.467352497	0	1467353.497	14.19897099
BPIFA4P	1.466931426	0	1466932.426	14.19868399
MIR4443	1.465485176	0	1465486.176	14.19769761
OR51I2	1.465045724	0	1465046.724	14.19739769
LOC105378137	1.464838234	0	1464839.234	14.19725606
PPIAP46	1.463666606	0	1463667.606	14.1964559
RTP3	1.462837247	0	1462838.247	14.19588911
KCNQ5-AS1	1.45922807	0	1459229.07	14.19341882
LINC01648	1.458823311	0	1458824.311	14.1931414
LINC02676	1.456222709	0	1456223.709	14.19135714
MIR4323	1.454097311	0	1454098.311	14.18989655
ACTL7B	1.45355094	0	1453551.94	14.18952073
LOC442132	1.45258111	0	1452582.11	14.1888533
SCGB3A1	1.452471466	0	1452472.466	14.18877781
MIR497	1.451871164	0	1451872.164	14.18836443
DPRX	1.451155657	0	1451156.657	14.18787149
LINC02229	1.450989006	0	1450990.006	14.18775664
LINC01913	1.45093263	0	1450933.63	14.18771779
SULT1C2P1	1.450865476	0	1450866.476	14.18767151
OR51M1	1.449781698	0	1449782.698	14.18692424
MIR3907	1.449180526	0	1449181.526	14.18650949
LINC02182	1.448840575	0	1448841.575	14.18627488
LINC01716	1.448318966	0	1448319.966	14.1859148
LINC02332	1.446195035	0	1446196.035	14.18444724
PTCRA	1.442437152	0	1442438.152	14.1818454
LINC01883	1.441697756	0	1441698.756	14.18133267
MIR6789	1.440362706	0	1440363.706	14.18040621
MIR1250	1.439022747	0	1439023.747	14.17947549
WFDC12	1.438459128	0	1438460.128	14.17908374
LINC01331	1.437939882	0	1437940.882	14.17872271
BARX1-DT	1.437935426	0	1437936.426	14.17871961
C1QL2	1.437463929	0	1437464.929	14.17839165
LINC00469	1.435148437	0	1435149.437	14.17677954
KLKP1	1.434939309	0	1434940.309	14.17663381
MIR139	1.434790327	0	1434791.327	14.17652998
SPDYE4	1.433707291	0	1433708.291	14.17577486
TSPAN32	1.429336562	0	1429337.562	14.17272165
OR52D1	1.427870936	0	1427871.936	14.17169574
JCHAIN	1.427604941	0	1427605.941	14.17150943
HECTD2-AS1	1.427173088	0	1427174.088	14.17120688
CDA	1.42547924	0	1425480.24	14.17001933
LINC02230	1.4226522	0	1422653.2	14.16803414
LINC02533	1.420946888	0	1420947.888	14.16683473
MIR33B	1.420844785	0	1420845.785	14.16676288
GTSCR1	1.41823434	0	1418235.34	14.16492394
LOC112577516	1.417050459	0	1417051.459	14.16408883
SMIM23	1.41698586	0	1416986.86	14.16404325
KRTAP12-1	1.414481692	0	1414482.692	14.16227443
SNORD115-24	1.413136823	0	1413137.823	14.1613232
MIR6086	1.412194806	0	1412195.806	14.16065636
MRGPRF-AS1	1.411376286	0	1411377.286	14.16007658
LINC02213	1.409237583	0	1409238.583	14.1585601
SNRPD2P2	1.408140851	0	1408141.851	14.15778156
LINC00917	1.406785922	0	1406786.922	14.15681888
LINC02474	1.405854687	0	1405855.687	14.15615671
KRTAP20-4	1.405504484	0	1405505.484	14.15590757
GIMAP8	1.403936925	0	1403937.925	14.15479165
CXCL2	1.401339423	0	1401340.423	14.15293978
LACTBL1	1.400384101	0	1400385.101	14.15225783
RUNX1-IT1	1.39903561	0	1399036.61	14.15129442
LOC105375297	1.396763138	0	1396764.138	14.14966879
DPEP3	1.395571302	0	1395572.302	14.14881514
LOC105369532	1.395506136	0	1395507.136	14.14876845
CACNA1C-IT3	1.395051954	0	1395052.954	14.14844293
MIR4723	1.39456297	0	1394563.97	14.14809236
MIR4686	1.392982353	0	1392983.353	14.1469583
SNORD3G	1.392784912	0	1392785.912	14.14681655
SCGB3A2	1.390596239	0	1390597.239	14.14524388
NGF	1.390089891	0	1390090.891	14.14487969
MAG	1.38935319	0	1389354.19	14.14434959
LOC101929460	1.387125687	0	1387126.687	14.14274503
MIR519E	1.386977041	0	1386978.041	14.14263787
MIR5197	1.386977041	0	1386978.041	14.14263787
LINC01014	1.384207464	0	1384208.464	14.14063903
KRTAP11-1	1.383892039	0	1383893.039	14.14041113
GS1-594A7.3	1.382681841	0	1382682.841	14.13953626
SPATA32	1.380880036	0	1380881.036	14.13823229
C11orf97	1.380800301	0	1380801.301	14.13817454
LINC01307	1.380783344	0	1380784.344	14.13816226
MIR210	1.380750525	0	1380751.525	14.13813849
LINC00572	1.377565877	0	1377566.877	14.13582937
LINC02234	1.375119763	0	1375120.763	14.13405211
MIR30A	1.374165383	0	1374166.383	14.13335784
SCGB2A2	1.373230397	0	1373231.397	14.1326772
ACTL9	1.37217632	0	1372177.32	14.13190932
LOC102724152	1.372129521	0	1372130.521	14.13187521
C8B	1.371856309	0	1371857.309	14.13167608
SPATA45	1.370158115	0	1370159.115	14.13043743
SPRR1B	1.369362384	0	1369363.384	14.12985651
LINC02508	1.366023612	0	1366024.612	14.12741534
C11orf86	1.365529039	0	1365530.039	14.12705322
KRTAP4-2	1.365165765	0	1365166.765	14.12678715
TAAR9	1.365088012	0	1365089.012	14.12673019
LOC105371824	1.363657805	0	1363658.805	14.12568194
KRTAP10-6	1.363554074	0	1363555.074	14.12560587
MIR7153	1.362644111	0	1362645.111	14.1249383
MIR6894	1.362644111	0	1362645.111	14.1249383
ACTL8	1.361851327	0	1361852.327	14.12435634
OR9A2	1.35876848	0	1358769.48	14.12209005
USP17L15	1.358455007	0	1358456.007	14.12185932
LINC00239	1.356938113	0	1356939.113	14.12074207
OBP2A	1.356820835	0	1356821.835	14.12065564
GATA5	1.356454451	0	1356455.451	14.12038557
BEAN1-AS1	1.356143949	0	1356144.949	14.12015664
LINC02219	1.355126589	0	1355127.589	14.11940617
SNORD49B	1.355079753	0	1355080.753	14.11937161
LINC01925	1.35430661	0	1354307.61	14.11880089
LOC101928358	1.354045622	0	1354046.622	14.11860816
TTC39A-AS1	1.353548011	0	1353549.011	14.1182406
LINC01895	1.353062662	0	1353063.662	14.11788196
ZNRF4	1.352955039	0	1352956.039	14.11780242
SLC28A1	1.352407189	0	1352408.189	14.1173974
OR2G6	1.351511919	0	1351512.919	14.1167352
LINC02153	1.350795046	0	1350796.046	14.11620464
SLC25A34-AS1	1.347818736	0	1347819.736	14.11399883
FFAR1	1.347712656	0	1347713.656	14.11392013
LOC100233156	1.347050678	0	1347051.678	14.11342882
LOC105375556	1.345949454	0	1345950.454	14.11261098
OR1J1	1.345148261	0	1345149.261	14.11201554
FCGR3A	1.344502233	0	1344503.233	14.11153516
SNORD13G	1.344338526	0	1344339.526	14.11141339
MIR3912	1.344338526	0	1344339.526	14.11141339
LOC388282	1.341777663	0	1341778.663	14.10950665
FAM83C	1.340767891	0	1340768.891	14.10875381
LINC02578	1.339937336	0	1339938.336	14.10813415
MIR5580	1.339150247	0	1339151.247	14.10754657
NOL4L-DT	1.3384369	0	1338437.9	14.10701375
MIR4525	1.337769526	0	1337770.526	14.106515
MIR1302-4	1.337769526	0	1337770.526	14.106515
BPIFA2	1.337652391	0	1337653.391	14.10642744
LINC01939	1.336775187	0	1336776.187	14.10577144
LOC100506476	1.336425586	0	1336426.586	14.10550988
TPSD1	1.335556475	0	1335557.475	14.10485935
CD300A	1.334346679	0	1334347.679	14.1039531
SNORD115-41	1.33430646	0	1334307.46	14.10392296
IL36A	1.334037771	0	1334038.771	14.10372157
TEDDM1	1.333945591	0	1333946.591	14.10365247
H2BW1	1.333190425	0	1333191.425	14.10308619
NPPB	1.332580312	0	1332581.312	14.10262846
UCN3	1.329334337	0	1329335.337	14.10018963
CDHR4	1.329304527	0	1329305.527	14.1001672
MIR936	1.327425064	0	1327426.064	14.09875233
CT69	1.326663017	0	1326664.017	14.09817809
LINC02658	1.324653122	0	1324654.122	14.09666194
FAM183BP	1.323501001	0	1323502.001	14.09579181
DPEP2NB	1.322062638	0	1322063.638	14.09470444
LOC154449	1.32120035	0	1321201.35	14.09405199
OR10D3	1.320233548	0	1320234.548	14.09331997
LCN6	1.320022524	0	1320023.524	14.09316012
TNP2	1.318774437	0	1318775.437	14.09221416
SLC22A11	1.316496944	0	1316497.944	14.0904857
LINC00477	1.315706256	0	1315707.256	14.08988492
LOC102723838	1.314979445	0	1314980.445	14.08933235
LINC00575	1.314889265	0	1314890.265	14.08926377
LOC101927342	1.313104381	0	1313105.381	14.08790541
LINC02534	1.313073751	0	1313074.751	14.08788208
LINC00314	1.310600784	0	1310601.784	14.08599697
MIR4262	1.306995789	0	1306996.789	14.08324254
MIR378D1	1.306995789	0	1306996.789	14.08324254
LINC01264	1.30691706	0	1306918.06	14.0831823
LINC02528	1.306436191	0	1306437.191	14.08281429
OR52B4	1.305865154	0	1305866.154	14.0823771
OC90	1.305618306	0	1305619.306	14.08218805
PRAMEF12	1.304983279	0	1304984.279	14.08170155
TBXT	1.304415203	0	1304416.203	14.08126614
LINC02513	1.29614991	0	1296150.91	14.07490959
PRLH	1.294776417	0	1294777.417	14.07384936
MIR4722	1.294511906	0	1294512.906	14.07364505
SNAR-H	1.294511906	0	1294512.906	14.07364505
PRG3	1.29440916	0	1294410.16	14.07356567
AGT	1.294373528	0	1294374.528	14.07353815
LINC01141	1.294102666	0	1294103.666	14.07332886
TRERNA1	1.293619759	0	1293620.759	14.07295563
SNORD115-6	1.291056816	0	1291057.816	14.07097245
PRR30	1.290844033	0	1290845.033	14.07080763
LYZL2	1.29076397	0	1290764.97	14.0707456
PDZK1IP1	1.286462633	0	1286463.633	14.06740764
TMEM171	1.283702082	0	1283703.082	14.06525949
C1orf68	1.282720584	0	1282721.584	14.06449462
BCL2A1	1.281149307	0	1281150.307	14.06326891
LINC01874	1.28058925	0	1280590.25	14.06283166
LY96	1.278969813	0	1278970.813	14.06156626
RNU105C	1.277623949	0	1277624.949	14.0605134
KRTAP10-7	1.277497374	0	1277498.374	14.06041433
LOC100506790	1.277328364	0	1277329.364	14.06028202
KLK3	1.276794476	0	1276795.476	14.05986396
PPP1R2P2	1.276633945	0	1276634.945	14.05973822
MIR484	1.274967896	0	1274968.896	14.05843234
CCL1	1.274093422	0	1274094.422	14.05774623
FOXI3	1.273652698	0	1273653.698	14.05740026
SYNPR-AS1	1.27321634	0	1273217.34	14.05705759
KRTAP19-2	1.271922208	0	1271923.208	14.05604065
MIR4311	1.270575729	0	1270576.729	14.05498147
TGFA-IT1	1.268561106	0	1268562.106	14.05339462
RNASE6	1.268289718	0	1268290.718	14.05318066
LINC02657	1.267994763	0	1267995.763	14.05294807
SNORD115-3	1.266819333	0	1266820.333	14.05202064
SNORA70F	1.266003608	0	1266004.608	14.05137652
OR7E91P	1.265472387	0	1265473.387	14.05095683
CD3D	1.264340712	0	1264341.712	14.05006216
GNLY	1.263852402	0	1263853.402	14.04967587
MIR6076	1.262960553	0	1262961.553	14.04896996
TMEM247	1.26279883	0	1262799.83	14.0488419
PNOC	1.261993494	0	1261994.494	14.04820396
LINC01711	1.261886253	0	1261887.253	14.04811898
LINC01185	1.261632833	0	1261633.833	14.04791813
LINC01653	1.260909404	0	1260910.404	14.04734456
PCK1	1.260234961	0	1260235.961	14.04680953
LOC101927269	1.259009759	0	1259010.759	14.04583686
MSGN1	1.258184686	0	1258185.686	14.04518131
LINC01820	1.257008025	0	1257009.025	14.04424567
LOC105378614	1.256885568	0	1256886.568	14.04414824
MIR5586	1.256343109	0	1256344.109	14.04371656
LINC01757	1.256045692	0	1256046.692	14.0434798
PTTG2	1.255690536	0	1255691.536	14.043197
OR2AJ1	1.255638211	0	1255639.211	14.04315533
EMX1	1.255157037	0	1255158.037	14.04277205
RGS13	1.254234887	0	1254235.887	14.04203709
LINC02217	1.25366389	0	1253664.89	14.04158173
MIR6769B	1.252753457	0	1252754.457	14.04085525
LINC01479	1.247921611	0	1247922.611	14.03699082
KRTAP12-3	1.247190942	0	1247191.942	14.03640514
NR0B1	1.247160182	0	1247161.182	14.03638047
PKP3	1.246623312	0	1246624.312	14.03594991
DEFB110	1.245921368	0	1245922.368	14.03538667
LINC01744	1.244108877	0	1244109.877	14.03393087
LINC02283	1.243754559	0	1243755.559	14.03364604
LOC102724265	1.241856691	0	1241857.691	14.03211895
CACTIN-AS1	1.24119781	0	1241198.81	14.03158825
LINC00850	1.240950753	0	1240951.753	14.03138919
SAGE2P	1.240911548	0	1240912.548	14.03135759
C5orf67	1.240618351	0	1240619.351	14.03112129
LOC102724874	1.240037025	0	1240038.025	14.0306526
KISS1	1.239972202	0	1239973.202	14.03060033
LOC101929420	1.239207318	0	1239208.318	14.02998328
C1QC	1.23821702	0	1238218.02	14.02918382
LINC02033	1.238023507	0	1238024.507	14.02902753
ITPKA	1.237539527	0	1237540.527	14.02863652
LINC01300	1.236764939	0	1236765.939	14.02801042
CCDC185	1.236625821	0	1236626.821	14.02789793
MS4A12	1.236223852	0	1236224.852	14.02757282
MIR3131	1.232868481	0	1232869.481	14.02485492
LINC01944	1.231909793	0	1231910.793	14.02407701
LINC02683	1.231552137	0	1231553.137	14.02378664
ADIRF	1.230500157	0	1230501.157	14.02293209
MIR4726	1.23029778	0	1230298.78	14.02276761
BLACE	1.230271962	0	1230272.962	14.02274662
DAPL1	1.229491132	0	1229492.132	14.02211174
FASLG	1.229199109	0	1229200.109	14.0218742
CELA3B	1.228469702	0	1228470.702	14.02128062
HBZ	1.228024714	0	1228025.714	14.02091833
MIR34B	1.227377222	0	1227378.222	14.02039093
LINC01081	1.227000688	0	1227001.688	14.0200841
LRRC37A11P	1.226896576	0	1226897.576	14.01999925
LNCNEF	1.225865341	0	1225866.341	14.01915837
MIR3972	1.225817903	0	1225818.903	14.01911967
OR2T12	1.224189983	0	1224190.983	14.01779076
KRTAP5-9	1.2219673	0	1221968.3	14.01597348
ERICH6B	1.217826526	0	1217827.526	14.01257911
LINC02647	1.217718925	0	1217719.925	14.01249075
LINC02215	1.217274306	0	1217275.306	14.01212556
ZMYND15	1.216955399	0	1216956.399	14.01186354
OR6C3	1.215805605	0	1215806.605	14.01091829
CLEC17A	1.215646784	0	1215647.784	14.01078765
LOC339192	1.214588296	0	1214589.296	14.00991655
LINC00967	1.214579638	0	1214580.638	14.00990942
SVIL2P	1.214549496	0	1214550.496	14.0098846
WWTR1-AS1	1.214263342	0	1214264.342	14.00964897
MIR625	1.21293749	0	1212938.49	14.00855648
IL22	1.212756906	0	1212757.906	14.00840759
LOC100422212	1.210410203	0	1210411.203	14.0064707
FMO9P	1.209883562	0	1209884.562	14.00603551
FOXL3	1.208928904	0	1208929.904	14.00524615
CSHL1	1.208216749	0	1208217.749	14.0046569
SCARNA16	1.208124071	0	1208125.071	14.00458019
ZBP1	1.207801582	0	1207802.582	14.00431322
LOC100506406	1.207380159	0	1207381.159	14.00396424
LINC02711	1.206057656	0	1206058.656	14.00286829
C9orf62	1.205901367	0	1205902.367	14.0027387
GGNBP1	1.205704831	0	1205705.831	14.00257571
CCL7	1.203962069	0	1203963.069	14.00112923
RPL31P11	1.203924756	0	1203925.756	14.00109824
SH3TC1	1.202956968	0	1202957.968	14.00029406
CD300LD	1.199749484	0	1199750.484	13.99762416
AADACL4	1.199426282	0	1199427.282	13.99735474
UMODL1-AS1	1.199150033	0	1199151.033	13.99712439
OR51I1	1.197225363	0	1197226.363	13.99551808
CST9	1.19564081	0	1195641.81	13.99419368
C10orf71-AS1	1.195590987	0	1195591.987	13.99415201
OR52K1	1.195448442	0	1195449.442	13.99403277
MIR6803	1.194934067	0	1194935.067	13.9936024
KRT26	1.194754118	0	1194755.118	13.9934518
TNFRSF8	1.194545727	0	1194546.727	13.99327736
MIR6127	1.193464737	0	1193465.737	13.99237202
SCAT1	1.193107231	0	1193108.231	13.99207242
CDX1	1.192238632	0	1192239.632	13.99134414
KLK8	1.191167002	0	1191168.002	13.9904449
IFITM1	1.190446667	0	1190447.667	13.98983999
LINC02126	1.190145221	0	1190146.221	13.98958673
RFPL4AL1	1.190017888	0	1190018.888	13.98947974
IL13	1.189320094	0	1189321.094	13.98889319
RNF186	1.188436022	0	1188437.022	13.98814957
LOC101928797	1.188247421	0	1188248.421	13.98799087
IL2RA	1.188007495	0	1188008.495	13.98778893
FBXO3-DT	1.187375766	0	1187376.766	13.98725703
LINC00659	1.187257618	0	1187258.618	13.98715753
LOC101927394	1.183597542	0	1183598.542	13.98406997
EXOC3L4	1.183469955	0	1183470.955	13.98396217
LINC02037	1.182963426	0	1182964.426	13.98353407
S100A8	1.182786783	0	1182787.783	13.98338474
LOC100506403	1.180621949	0	1180622.949	13.98155278
KRTAP21-2	1.179354817	0	1179355.817	13.98047893
LINC02322	1.177038785	0	1177039.785	13.97851319
MIR4303	1.176829004	0	1176830.004	13.97833494
MIR6825	1.176829004	0	1176830.004	13.97833494
LINC02364	1.176378755	0	1176379.755	13.97795228
KRTAP20-1	1.176308885	0	1176309.885	13.97789288
MIR7156	1.17629621	0	1176297.21	13.97788211
MIR6771	1.17629621	0	1176297.21	13.97788211
LINC02763	1.176282661	0	1176283.661	13.97787059
LINC02135	1.175732234	0	1175733.234	13.97740254
LINC01142	1.175703922	0	1175704.922	13.97737846
OR6X1	1.174983449	0	1174984.449	13.97676547
DDC-AS1	1.173891992	0	1173892.992	13.97583613
ADRA1B	1.173644758	0	1173645.758	13.97562549
GFRA4	1.172761759	0	1172762.759	13.97487286
GNMT	1.171035374	0	1171036.374	13.9733997
FIGLA	1.170528559	0	1170529.559	13.97296682
DEFB122	1.170094882	0	1170095.882	13.97259625
RNF183	1.169814662	0	1169815.662	13.97235674
OR51G1	1.169716777	0	1169717.777	13.97227306
SFTPA1	1.169203102	0	1169204.102	13.97183382
SLC22A6	1.169134169	0	1169135.169	13.97177486
LINC00322	1.167991878	0	1167992.878	13.97079734
TUBA3E	1.167598896	0	1167599.896	13.97046083
HMHB1	1.16731092	0	1167311.92	13.97021416
GUCA2B	1.166797307	0	1166798.307	13.96977407
LOC100507144	1.166054001	0	1166055.001	13.96913682
LINC00161	1.165568544	0	1165569.544	13.9687204
LOC400541	1.164852395	0	1164853.395	13.9681058
GP9	1.163594076	0	1163595.076	13.96702497
CST1	1.163101285	0	1163102.285	13.96660138
LINC02545	1.162124132	0	1162125.132	13.9657609
TFF1	1.162022606	0	1162023.606	13.96567353
LINC01029	1.161289187	0	1161290.187	13.96504218
GPR142	1.160883355	0	1160884.355	13.96469265
TMEM238L	1.160479162	0	1160480.162	13.96434441
OR52K2	1.160075481	0	1160076.481	13.96399649
RBP4	1.159581294	0	1159582.294	13.96357041
SNAR-G1	1.158191304	0	1158192.304	13.96237099
GFY	1.157738305	0	1157739.305	13.96197979
LINC02655	1.157418218	0	1157419.218	13.96170327
MIR4749	1.157012666	0	1157013.666	13.96135282
MIR6850	1.157012666	0	1157013.666	13.96135282
OR2M7	1.156742708	0	1156743.708	13.96111947
PROK1	1.156198888	0	1156199.888	13.96064923
GLYAT	1.153616783	0	1153617.783	13.95841346
CRYGA	1.1536136	0	1153614.6	13.9584107
RNY1	1.151218198	0	1151219.198	13.95633211
SNORA70I	1.150677249	0	1150678.249	13.95586211
MIR769	1.149335599	0	1149336.599	13.95469546
PRAC1	1.148694275	0	1148695.275	13.95413731
FLJ33534	1.147842682	0	1147843.682	13.95339568
LINC01358	1.145529152	0	1145530.152	13.9513781
LINC01121	1.14347258	0	1143473.58	13.94958119
LINC01656	1.14279938	0	1142800.38	13.94899228
MIR7975	1.142216387	0	1142217.387	13.94848201
MIR4514	1.141119792	0	1141120.792	13.94752149
MS4A15	1.14063207	0	1140633.07	13.94709399
HRG	1.140268493	0	1140269.493	13.94677519
LOC102723493	1.139156819	0	1139157.819	13.94579979
CATIP-AS1	1.138480602	0	1138481.602	13.945206
MIR4281	1.138351171	0	1138352.171	13.94509231
OR56A1	1.1378945	0	1137895.5	13.94469106
H2AC1	1.13548035	0	1135481.35	13.94256722
WSPAR	1.135173274	0	1135174.274	13.94229674
HELT	1.134908231	0	1134909.231	13.94206323
CD22	1.134264675	0	1134265.675	13.94149602
LINC01751	1.134218987	0	1134219.987	13.94145574
KRTAP13-1	1.134151347	0	1134152.347	13.9413961
LGI3	1.1317736	0	1131774.6	13.9392974
LINC01471	1.130671559	0	1130672.559	13.9383232
LINC02337	1.125803972	0	1125804.972	13.93400887
MIR4421	1.125662527	0	1125663.527	13.93388322
MIR4499	1.125662527	0	1125663.527	13.93388322
MIR1264	1.125662527	0	1125663.527	13.93388322
NKX2-6	1.125362668	0	1125363.668	13.9336168
CERS3-AS1	1.123111122	0	1123112.122	13.93161407
GH1	1.122414378	0	1122415.378	13.93099351
LOC101928087	1.121294467	0	1121295.467	13.92999524
KRTAP26-1	1.120126746	0	1120127.746	13.9289533
LOC105379030	1.119590973	0	1119591.973	13.92847487
NKX3-2	1.119354722	0	1119355.722	13.92826383
CDH23-AS1	1.118717885	0	1118718.885	13.92769474
LOC105378292	1.116328968	0	1116329.968	13.92555705
LINC02375	1.115474155	0	1115475.155	13.92479102
BECN2	1.113536234	0	1113537.234	13.9230522
REG3A	1.11336132	0	1113362.32	13.92289511
MIR6745	1.111460986	0	1111461.986	13.92118681
FOXC2-AS1	1.111121819	0	1111122.819	13.92088161
MIR718	1.109581633	0	1109582.633	13.9194945
KRTAP19-1	1.108987149	0	1108988.149	13.91895858
LINC01422	1.106928877	0	1106929.877	13.91710086
THEG5	1.106548444	0	1106549.444	13.91675712
LINC01022	1.105205556	0	1105206.556	13.9155428
H3Y1	1.104503468	0	1104504.468	13.91490735
CROCC2	1.104035842	0	1104036.842	13.91448388
ARRDC5	1.103742168	0	1103743.168	13.91421784
LINC00608	1.103731625	0	1103732.625	13.91420829
CRP	1.102861564	0	1102862.564	13.91341969
MIR548AG2	1.102777697	0	1102778.697	13.91334364
MIR4326	1.102437765	0	1102438.765	13.91303534
LINC02111	1.100917776	0	1100918.776	13.91165564
PAX4	1.100794569	0	1100795.569	13.91154372
C10orf142	1.100723427	0	1100724.427	13.91147909
IL9	1.099679202	0	1099680.202	13.91052997
INTS6L-AS1	1.099629445	0	1099630.445	13.91048472
LINC00635	1.099246404	0	1099247.404	13.91013633
LOC107984399	1.099038576	0	1099039.576	13.90994724
TBX5	1.096669008	0	1096670.008	13.90778888
MIR5705	1.096244295	0	1096245.295	13.90740153
LINC01671	1.094233169	0	1094234.169	13.90556529
SNORA74A	1.094131297	0	1094132.297	13.90547218
MIR6072	1.093953723	0	1093954.723	13.90530987
KRTAP10-12	1.093396047	0	1093397.047	13.90479996
ASCL2	1.093348093	0	1093349.093	13.90475611
HSPC324	1.092888381	0	1092889.381	13.90433556
CD300E	1.091914942	0	1091915.942	13.90344446
AGXT	1.091900617	0	1091901.617	13.90343134
GJD4	1.091362262	0	1091363.262	13.90293817
CLEC4G	1.08930301	0	1089304.01	13.90104953
OR2M4	1.089293352	0	1089294.352	13.90104066
LINC01387	1.088978405	0	1088979.405	13.90075149
LINC00499	1.088759705	0	1088760.705	13.90055064
CHI3L2	1.087436665	0	1087437.665	13.89933472
OVOL2	1.086854586	0	1086855.586	13.8987993
SAA1	1.086793767	0	1086794.767	13.89874334
MIR6727	1.085811886	0	1085812.886	13.89783947
MIR5684	1.085811886	0	1085812.886	13.89783947
MIR4291	1.085811886	0	1085812.886	13.89783947
LOC101927053	1.084302544	0	1084303.544	13.89644844
MIR6828	1.084063803	0	1084064.803	13.89622824
LINC02127	1.083449949	0	1083450.949	13.89566183
HEPACAM	1.082677149	0	1082678.149	13.8949483
ARHGAP27P2	1.08245605	0	1082457.05	13.89474406
SLC34A1	1.081815046	0	1081816.046	13.89415171
ZFP92	1.081473569	0	1081474.569	13.89383601
FAM242F	1.081037371	0	1081038.371	13.89343259
LINC00051	1.079677562	0	1079678.562	13.89217393
LINC00692	1.079391072	0	1079392.072	13.89190854
LINC01467	1.079159111	0	1079160.111	13.89169362
LINC02868	1.079143824	0	1079144.824	13.89167946
KRTAP10-11	1.07913261	0	1079133.61	13.89166906
OR4D2	1.077796323	0	1077797.323	13.89043
LINC02403	1.077074782	0	1077075.782	13.88976032
CLRN2	1.076386846	0	1076387.846	13.88912141
PDGFRL	1.075068727	0	1075069.727	13.88789608
LCE1B	1.073640601	0	1073641.601	13.88656679
TAS1R2	1.073322589	0	1073323.589	13.88627055
GAPLINC	1.072967579	0	1072968.579	13.88593974
XAGE5	1.072008986	0	1072009.986	13.88504594
SCP2D1	1.071003268	0	1071004.268	13.88410733
LINC01685	1.070982682	0	1070983.682	13.88408811
LOC643441	1.070448764	0	1070449.764	13.88358946
MT1DP	1.069530766	0	1069531.766	13.88273151
SSMEM1	1.069455287	0	1069456.287	13.88266093
MIR6860	1.069360191	0	1069361.191	13.88257201
MIR4491	1.069360191	0	1069361.191	13.88257201
SNORD115-47	1.069360191	0	1069361.191	13.88257201
LOC101929621	1.067732187	0	1067733.187	13.88104844
HOXC11	1.067569891	0	1067570.891	13.88089643
CCDC37-DT	1.067399574	0	1067400.574	13.88073688
LOC285804	1.066574452	0	1066575.452	13.87996356
WNT10A	1.066172998	0	1066173.998	13.8795871
LINC00592	1.065534355	0	1065535.355	13.87898791
MAGEB17	1.065417621	0	1065418.621	13.87887835
VWC2L-IT1	1.065308929	0	1065309.929	13.87877633
LINC02090	1.06522715	0	1065228.15	13.87869956
LINC01872	1.065140687	0	1065141.687	13.87861839
RNASE8	1.064930333	0	1064931.333	13.87842088
FRG2KP	1.064057672	0	1064058.672	13.87760109
MIR383	1.063982388	0	1063983.388	13.87753034
LOC101927847	1.061704761	0	1061705.761	13.87538738
OR5AK2	1.061539638	0	1061540.638	13.87523184
LOC101929154	1.061109362	0	1061110.362	13.87482643
LALBA	1.060962296	0	1060963.296	13.87468782
LINC02550	1.060047767	0	1060048.767	13.87382547
LYPD4	1.059547381	0	1059548.381	13.87335332
MIR5006	1.059146104	0	1059147.104	13.87297452
LINC02205	1.058188999	0	1058189.999	13.87207046
KRT36	1.057487477	0	1057488.477	13.87140729
LINC00705	1.057247799	0	1057248.799	13.87118062
LOC107986794	1.05703021	0	1057031.21	13.87097479
LINC02870	1.055353844	0	1055354.844	13.86938761
RMDN2-AS1	1.055348458	0	1055349.458	13.86938251
DLX6	1.054236415	0	1054237.415	13.86832823
LINC01819	1.05340284	0	1053403.84	13.86753723
MIR517B	1.053399591	0	1053400.591	13.86753415
LCE6A	1.053332901	0	1053333.901	13.86747084
GLYCAM1	1.052311551	0	1052312.551	13.86650073
OR10S1	1.051982452	0	1051983.452	13.86618794
OR4S1	1.051126637	0	1051127.637	13.86537409
PITX3	1.050651998	0	1050652.998	13.86492243
SLC26A4-AS1	1.049440254	0	1049441.254	13.86376844
MIR6880	1.049094002	0	1049095.002	13.86343845
TNFRSF11B	1.049024935	0	1049025.935	13.86337261
LINC01683	1.048831492	0	1048832.492	13.86318819
SIX3-AS1	1.048052739	0	1048053.739	13.86244542
FOXF2	1.047164717	0	1047165.717	13.86159776
LINC01622	1.046605144	0	1046606.144	13.86106324
NTM-IT	1.046293876	0	1046294.876	13.86076579
LOC105370619	1.046079633	0	1046080.633	13.86056101
LINC00920	1.045506551	0	1045507.551	13.86001302
LOC101929470	1.044127358	0	1044128.358	13.85869299
GUSBP10	1.04410795	0	1044108.95	13.8586744
CELF2-DT	1.043400682	0	1043401.682	13.85799678
VENTXP7	1.043143487	0	1043144.487	13.85775025
LOC100996447	1.042874066	0	1042875.066	13.85749194
LINC02472	1.042493706	0	1042494.706	13.85712715
LINC00839	1.041741958	0	1041742.958	13.85640579
LOC101926898	1.041261466	0	1041262.466	13.85594444
TEX33	1.040862312	0	1040863.312	13.85556103
LOC400553	1.039998979	0	1039999.979	13.85473125
LINC01564	1.0379152	0	1037916.2	13.85272561
MIR6760	1.03790842	0	1037909.42	13.85271907
MIR6794	1.03790842	0	1037909.42	13.85271907
MIR133A2	1.03790842	0	1037909.42	13.85271907
MIR10397	1.03790842	0	1037909.42	13.85271907
MAB21L4	1.034251576	0	1034252.576	13.84918958
MIR6790	1.032441717	0	1032442.717	13.84743812
SNORD165	1.032441717	0	1032442.717	13.84743812
LINC02068	1.030847356	0	1030848.356	13.84589267
LINC01017	1.030163028	0	1030164.028	13.8452286
KCNA10	1.029617855	0	1029618.855	13.84469925
MIR6841	1.029503381	0	1029504.381	13.84458806
PLA2G2C	1.029458819	0	1029459.819	13.84454478
LOC102503427	1.028941724	0	1028942.724	13.84404235
LINC01947	1.028137913	0	1028138.913	13.84326085
FAM187B	1.027643823	0	1027644.823	13.84278016
PAX1	1.026022651	0	1026023.651	13.84120136
HOXC13	1.025550155	0	1025551.155	13.84074074
APOA4	1.025332591	0	1025333.591	13.84052857
CLSTN2-AS1	1.023392544	0	1023393.544	13.83863467
IDO2	1.023364979	0	1023365.979	13.83860773
SNORD114-27	1.022866269	0	1022867.269	13.83812029
MIR6866	1.022866269	0	1022867.269	13.83812029
MIR6799	1.022866269	0	1022867.269	13.83812029
HEAT2	1.022581534	0	1022582.534	13.83784188
SNORD115-48	1.021983083	0	1021984.083	13.83725648
LOC105375800	1.020136264	0	1020137.264	13.83544775
ASB12	1.01880172	0	1018802.72	13.83413869
OR6B2	1.018390785	0	1018391.785	13.83373526
LINC01509	1.017913281	0	1017914.281	13.83326627
LOC100287792	1.017112599	0	1017113.599	13.83247937
PRAMEF17	1.016426227	0	1016427.227	13.83180432
MATN1-AS1	1.016354369	0	1016355.369	13.83173362
MIR4272	1.016309815	0	1016310.815	13.83168978
HOTAIR	1.015849259	0	1015850.259	13.83123651
RPS7P5	1.014225957	0	1014226.957	13.82963726
KLK4	1.012906647	0	1012907.647	13.82833561
TPPP2	1.012849686	0	1012850.686	13.82827937
LINC00678	1.012657486	0	1012658.486	13.8280896
LCE2C	1.011950909	0	1011951.909	13.82739161
SDC4P	1.011804987	0	1011805.987	13.8272474
C16orf97	1.011655307	0	1011656.307	13.82709945
LOC105378979	1.010803566	0	1010804.566	13.82625717
RPL29P2	1.009932209	0	1009933.209	13.82539476
LINC00683	1.009878694	0	1009879.694	13.82534177
SPATA42	1.009323148	0	1009324.148	13.8247915
MIR6830	1.008253894	0	1008254.894	13.82373157
OR5B2	1.006911953	0	1006912.953	13.82239973
GTSF1L	1.006637974	0	1006638.974	13.82212759
TPSAB1	1.006313044	0	1006314.044	13.82180475
HOXB13	1.005450177	0	1005451.177	13.82094693
LINC01739	1.004012282	0	1004013.282	13.81951581
LBX2-AS1	1.003187371	0	1003188.371	13.81869386
KRTAP10-8	1.002766019	0	1002767.019	13.81827376
LINC01065	1.00209058	0	1002091.58	13.81759995
C1orf210	1.001991412	0	1001992.412	13.81750099
KCNK15	1.001483791	0	1001484.791	13.81699425
FOXH1	1.000223031	0	1000224.031	13.81573456
LELP1	0.999995821	0	999996.821	13.81550738
ATP2B2-IT2	0.998727121	0	998728.121	13.81423787
TAAR2	0.997949516	0	997950.516	13.81345897
AKR1C8P	0.9976459	0	997646.9	13.81315469
TMEM102	0.997567981	0	997568.981	13.81307658
CD177	0.997445611	0	997446.611	13.8129539
PRAC2	0.997371793	0	997372.793	13.81287989
GAPT	0.996801342	0	996802.342	13.81230778
KRTAP25-1	0.996307415	0	996308.415	13.81181214
MIR12133	0.995778389	0	995779.389	13.81128102
BHLHA9	0.99565081	0	995651.81	13.81115289
LINC01230	0.995187561	0	995188.561	13.81068751
LINC01634	0.994942441	0	994943.441	13.81044117
LPGAT1-AS1	0.994904374	0	994905.374	13.81040291
MIR6752	0.994053135	0	994054.135	13.80954695
LINC02107	0.993737109	0	993738.109	13.80922898
CYP4F29P	0.993550861	0	993551.861	13.80904154
GML	0.993243961	0	993244.961	13.8087326
ANKRD66	0.992414851	0	992415.851	13.8078975
CCN4	0.992228441	0	992229.441	13.80770965
SLAMF9	0.992051278	0	992052.278	13.80753108
KRBOX1	0.991607736	0	991608.736	13.80708389
POM121L12	0.990961243	0	990962.243	13.80643171
LINC01628	0.990735741	0	990736.741	13.80620413
PF4	0.99059536	0	990596.36	13.80606242
FOXE3	0.990516993	0	990517.993	13.80598331
OR8D1	0.988650368	0	988651.368	13.80409704
LINC01342	0.987613205	0	987614.205	13.80304742
LOC105377480	0.98625152	0	986252.52	13.80166771
MIR3689F	0.985512548	0	985513.548	13.80091815
CSF2	0.984135211	0	984136.211	13.79951959
MIR4715	0.983173599	0	983174.599	13.798542
LINC02247	0.982738285	0	982739.285	13.79809914
LOC101928414	0.981542817	0	981543.817	13.79688193
LINC00207	0.980883531	0	980884.531	13.79621003
MIR548AJ1	0.980246841	0	980247.841	13.79556072
FOXI1	0.979557291	0	979558.291	13.79485703
C10orf99	0.979206376	0	979207.376	13.79449872
KRT2	0.978325546	0	978326.546	13.79359878
KLHL6-AS1	0.977392561	0	977393.561	13.79264468
OR8D2	0.97341896	0	973419.96	13.78857088
LINC01282	0.97225592	0	972256.92	13.78737537
PAEP	0.970931234	0	970932.234	13.78601195
MIR3689D2	0.970883929	0	970884.929	13.78596323
CTD-2194D22.4	0.970224483	0	970225.483	13.78528378
C9orf106	0.969994275	0	969995.275	13.78504648
SMIM41	0.969687639	0	969688.639	13.78473031
CST4	0.969528142	0	969529.142	13.78456581
LINC02619	0.969280399	0	969281.399	13.78431025
LOC105377146	0.96889112	0	968892.12	13.78390855
DNAH17-AS1	0.968292538	0	968293.538	13.78329056
MIR4298	0.966818802	0	966819.802	13.78176741
MIR3194	0.966818802	0	966819.802	13.78176741
KRTAP13-4	0.965502154	0	965503.154	13.78040465
LINC01650	0.965300036	0	965301.036	13.78019529
LINC01875	0.964786289	0	964787.289	13.77966293
HAR1B	0.96455039	0	964551.39	13.77941839
FGF3	0.964284782	0	964285.782	13.77914298
LCE3C	0.964075966	0	964076.966	13.77892641
HNRNPA1P33	0.963867482	0	963868.482	13.77871013
LINC01374	0.962068092	0	962069.092	13.77684155
LCE2B	0.960384099	0	960385.099	13.77508963
LINC01782	0.960354701	0	960355.701	13.77505902
PRO1804	0.959741166	0	959742.166	13.77441995
MRGPRG-AS1	0.959444921	0	959445.921	13.77411123
LOC101927588	0.959152539	0	959153.539	13.77380644
MIR378C	0.958897708	0	958898.708	13.77354073
MIR105-1	0.958897708	0	958898.708	13.77354073
FRMD8P1	0.958444874	0	958445.874	13.77306837
SERPINA11	0.958413614	0	958414.614	13.77303575
GRXCR1	0.958225607	0	958226.607	13.77283957
LOC101928782	0.957613897	0	957614.897	13.77220099
FRG2DP	0.957601858	0	957602.858	13.77218842
KRT81	0.957160987	0	957161.987	13.77172792
LINC01150	0.956961954	0	956962.954	13.77151996
MIR200C	0.956526885	0	956527.885	13.77106522
ADGRF5-AS1	0.956125305	0	956126.305	13.7706453
SLCO4A1-AS1	0.954519717	0	954520.717	13.76896463
MIR885	0.953753683	0	953754.683	13.76816177
MIR4699	0.953753683	0	953754.683	13.76816177
MIR3152	0.953753683	0	953754.683	13.76816177
LOC107105282	0.953252532	0	953253.532	13.76763618
OR5A1	0.952608129	0	952609.129	13.76695995
LINC02783	0.952445965	0	952446.965	13.7667897
URAHP	0.952152814	0	952153.814	13.76648187
LINC00457	0.952080631	0	952081.631	13.76640606
HOXC13-AS	0.950129425	0	950130.425	13.76435454
LOC101928523	0.950077127	0	950078.127	13.7642995
LCE1F	0.949398286	0	949399.286	13.76358473
OR52N2	0.94730341	0	947304.41	13.76137577
SNORD115-1	0.947203833	0	947204.833	13.76127065
SNORD115-7	0.947203833	0	947204.833	13.76127065
PDE6H	0.946069763	0	946070.763	13.76007265
EWSAT1	0.945535024	0	945536.024	13.75950727
PARAL1	0.944312995	0	944313.995	13.75821401
LINC00845	0.943813605	0	943814.605	13.75768503
EIF3IP1	0.942744632	0	942745.632	13.75655178
MIR6749	0.942664176	0	942665.176	13.75646644
MIR4743	0.942664176	0	942665.176	13.75646644
MIR6893	0.942664176	0	942665.176	13.75646644
LINC01320	0.94018	0	940181	13.75382769
LOC100506937	0.936566945	0	936567.945	13.74997735
KRTAP19-3	0.936380852	0	936381.852	13.74977863
MIR1238	0.935791739	0	935792.739	13.7491493
OR4C3	0.934475226	0	934476.226	13.74774147
H1-7	0.934257107	0	934258.107	13.74750802
LINC02384	0.933794007	0	933795.007	13.74701221
PPBP	0.93362204	0	933623.04	13.74682804
PPEF1-AS1	0.933456304	0	933457.304	13.7466505
LOC105372441	0.933301457	0	933302.457	13.7464846
LINC01706	0.933031954	0	933032.954	13.7461958
LOC100134391	0.932911757	0	932912.757	13.74606697
LINC00928	0.931649811	0	931650.811	13.74471336
LOC105378933	0.931407489	0	931408.489	13.74445322
CCR4	0.930996502	0	930997.502	13.74401187
CEACAM22P	0.930889509	0	930890.509	13.74389694
LINC01805	0.930858897	0	930859.897	13.74386406
LOC105370829	0.930117247	0	930118.247	13.743067
SLC7A13	0.929937738	0	929938.738	13.74287399
LOC101927809	0.929914289	0	929915.289	13.74284877
TPSB2	0.929450757	0	929451.757	13.74235018
LINC01405	0.928537207	0	928538.207	13.74136681
LY6E-DT	0.926976602	0	926977.602	13.73968468
KRTAP10-3	0.926837944	0	926838.944	13.73953509
MNX1-AS1	0.926713898	0	926714.898	13.73940124
ECRP	0.926689642	0	926690.642	13.73937507
LOC643802	0.926117189	0	926118.189	13.73875714
MIR5100	0.925988474	0	925989.474	13.73861815
LINC00399	0.925815121	0	925816.121	13.73843092
ANKRD34C-AS1	0.925592991	0	925593.991	13.73819096
MIR4277	0.924651361	0	924652.361	13.73717312
KRTAP20-3	0.923544587	0	923545.587	13.73597544
OR52A1	0.922040624	0	922041.624	13.73434565
PFN3	0.921861282	0	921862.282	13.73415112
LINC01435	0.916998294	0	916999.294	13.72886198
MIR3148	0.916594449	0	916595.449	13.72842149
MIR892B	0.916594449	0	916595.449	13.72842149
MIR5700	0.916110256	0	916111.256	13.72789309
OR6C74	0.914486906	0	914487.906	13.72611952
MIR3160-1	0.91377311	0	913774.11	13.72533868
MIR122	0.91377311	0	913774.11	13.72533868
MIR3921	0.91377311	0	913774.11	13.72533868
DEFB136	0.911642562	0	911643.562	13.72300436
LINC02517	0.910593476	0	910594.476	13.72185294
OR13C8	0.910554554	0	910555.554	13.72181019
TUBA3C	0.910481047	0	910482.047	13.72172946
LOC105370068	0.910324961	0	910325.961	13.72155801
OR5D18	0.909919541	0	909920.541	13.72111256
LOC100996671	0.90952198	0	909522.98	13.72067554
LINC00301	0.908325323	0	908326.323	13.71935898
KRTAP4-4	0.907705068	0	907706.068	13.71867589
SEC14L4	0.907142537	0	907143.537	13.71805597
OR52A5	0.907127394	0	907128.394	13.71803928
KRT71	0.90682062	0	906821.62	13.71770104
LINC02800	0.906536069	0	906537.069	13.7173872
KLK1	0.906003854	0	906004.854	13.71679994
MIR4652	0.904843238	0	904844.238	13.7155181
MIR4643	0.904843238	0	904844.238	13.7155181
MIR4287	0.904843238	0	904844.238	13.7155181
SNORD137	0.904843238	0	904844.238	13.7155181
SNORA90	0.903977148	0	903978.148	13.71456047
SERPINA4	0.903721201	0	903722.201	13.71427729
LOC101929331	0.903688777	0	903689.777	13.71424141
MIR4676	0.903386502	0	903387.502	13.71390687
MIR8073	0.903386502	0	903387.502	13.71390687
MIR4424	0.903147841	0	903148.841	13.71364265
MIR8088	0.903147841	0	903148.841	13.71364265
HTR5A-AS1	0.902907744	0	902908.744	13.71337677
LINC01533	0.90207769	0	902078.69	13.71245703
GPR33	0.902038804	0	902039.804	13.71241393
KRT87P	0.902016849	0	902017.849	13.71238959
LINC02370	0.901280865	0	901281.865	13.71157332
OR51A7	0.901039743	0	901040.743	13.71130576
IL5	0.898358306	0	898359.306	13.70832539
CST5	0.898156296	0	898157.296	13.70810049
LINC00028	0.897644539	0	897645.539	13.70753055
HAR1A	0.89701929	0	897020.29	13.70683376
OR14K1	0.896968588	0	896969.588	13.70677724
LINC01186	0.896885501	0	896886.501	13.7066846
LINC00460	0.895400576	0	895401.576	13.70502758
NKX2-2	0.893681806	0	893682.806	13.70310619
MPC1L	0.893260385	0	893261.385	13.70263452
TCHHL1	0.893042853	0	893043.853	13.70239097
MIR524	0.892766831	0	892767.831	13.70208184
MIR1283-2	0.892766831	0	892767.831	13.70208184
MIR519A2	0.892766831	0	892767.831	13.70208184
MIR520E	0.892766831	0	892767.831	13.70208184
TTLL8	0.890979911	0	890980.911	13.70007828
GGTLC1	0.88910007	0	889101.07	13.6979662
LINC01788	0.888979475	0	888980.475	13.69783055
FAM87A	0.888551564	0	888552.564	13.69734909
CSAG1	0.887840484	0	887841.484	13.6965485
PRR35	0.887661639	0	887662.639	13.69634704
LOC105370295	0.886580768	0	886581.768	13.69512864
SLAMF1	0.884378265	0	884379.265	13.69264128
TLE7	0.884172615	0	884173.615	13.69240872
CAPNS2	0.884027648	0	884028.648	13.69224475
LOC101448202	0.883126514	0	883127.514	13.69122488
MIR548H2	0.882621754	0	882622.754	13.69065316
MIR4764	0.882621754	0	882622.754	13.69065316
PSG2	0.882525315	0	882526.315	13.69054389
LINC01810	0.882391217	0	882392.217	13.69039193
MIR1909	0.882222157	0	882223.157	13.69020032
MIR4802	0.882222157	0	882223.157	13.69020032
MIR2114	0.882222157	0	882223.157	13.69020032
TFDP3	0.881893801	0	881894.801	13.68982805
DEFB125	0.881267074	0	881268.074	13.68911714
SALRNA3	0.88102452	0	881025.52	13.68884187
KLK15	0.879796568	0	879797.568	13.68744712
CCAT2	0.879344153	0	879345.153	13.68693277
SNORD4B	0.878970651	0	878971.651	13.68650792
MIR6853	0.878970651	0	878971.651	13.68650792
OR4D11	0.878050557	0	878051.557	13.68546059
LINC01267	0.876667807	0	876668.807	13.68388456
CDX4	0.875655879	0	875656.879	13.6827296
TAS2R60	0.873606274	0	873607.274	13.68038621
LINC01455	0.873564101	0	873565.101	13.68033793
RPL10L	0.872775462	0	872776.462	13.67943474
OTOP1	0.872398038	0	872399.038	13.67900221
LCE1A	0.87212508	0	872126.08	13.67868928
DEFA9P	0.871770397	0	871771.397	13.67828251
KRT7-AS	0.871298363	0	871299.363	13.6777409
MIR646HG	0.870940892	0	870941.892	13.67733054
LINC01687	0.870716266	0	870717.266	13.67707259
P4HA2-AS1	0.86968487	0	869685.87	13.67588736
LINC00853	0.867283086	0	867284.086	13.67312187
LOC102724957	0.867141825	0	867142.825	13.67295898
ADORA3	0.867019228	0	867020.228	13.67281759
LINC02349	0.866478822	0	866479.822	13.6721941
LRRC52	0.865814353	0	865815.353	13.67142695
PYDC1	0.865571531	0	865572.531	13.67114645
KRTAP23-1	0.865340877	0	865341.877	13.67087994
IQCF4	0.865116264	0	865117.264	13.67062034
KRTAP21-3	0.864925927	0	864926.927	13.6704003
LINC02308	0.864383233	0	864384.233	13.66977266
LINC00601	0.863450932	0	863451.932	13.66869351
OR4K17	0.862616068	0	862617.068	13.66772615
SPIC	0.862581755	0	862582.755	13.66768637
PRM2	0.86066371	0	860664.71	13.66546029
ECEL1P2	0.860251989	0	860252.989	13.6649818
CALHM1	0.859495143	0	859496.143	13.66410162
PP2672	0.858545158	0	858546.158	13.66299572
KBTBD11-OT1	0.856292943	0	856293.943	13.66036899
FAM205C	0.855236116	0	855237.116	13.65913404
OR9I1	0.855048106	0	855049.106	13.65891418
KLK2	0.854756479	0	854757.479	13.65857306
LINC01213	0.854350794	0	854351.794	13.65809832
LINC02509	0.854083099	0	854084.099	13.65778494
MIR4274	0.853524333	0	853525.333	13.6571305
P4HA3-AS1	0.852978628	0	852979.628	13.65649094
TUBB8	0.852740349	0	852741.349	13.65621156
CST11	0.850815036	0	850816.036	13.65395121
MIR1202	0.850334609	0	850335.609	13.65338638
MIR3169	0.850334609	0	850335.609	13.65338638
PGLYRP2	0.85009132	0	850092.32	13.65310023
LOC101929122	0.849972998	0	849973.998	13.65296104
DNASE1L3	0.846913825	0	846914.825	13.64935541
LINC02383	0.846666344	0	846667.344	13.64906315
MC3R	0.845621855	0	845622.855	13.64782874
PNPLA5	0.845569605	0	845570.605	13.64776695
MIR26B	0.844725041	0	844726.041	13.64676764
MIR6807	0.844246895	0	844247.895	13.64620144
MYF5	0.843235152	0	843236.152	13.64500233
ZNF890P	0.8423713	0	842372.3	13.64397736
LOC101927141	0.842113079	0	842114.079	13.64367077
OR52N1	0.841939182	0	841940.182	13.64346425
OR7E47P	0.841052456	0	841053.456	13.6424105
LINC01447	0.840807043	0	840808.043	13.64211866
MIR4432	0.840211578	0	840212.578	13.64141021
MIR5680	0.840211578	0	840212.578	13.64141021
LOC105378430	0.839848332	0	839849.332	13.64097779
CMKLR1	0.839452384	0	839453.384	13.64050623
LINC01511	0.8388533	0	838854.3	13.63979231
MIR4537	0.838173176	0	838174.176	13.63898121
ARL14	0.836591199	0	836592.199	13.63709201
LOC101928902	0.835250939	0	835251.939	13.63548868
LINC01427	0.834803581	0	834804.581	13.63495294
SNORA44	0.834792639	0	834793.639	13.63493983
MIR4529	0.833895233	0	833896.233	13.63386425
DPPA2P3	0.833807816	0	833808.816	13.63375942
LOC102723692	0.833701417	0	833702.417	13.6336318
BFSP2	0.832208905	0	832209.905	13.63183998
OR6N2	0.831928068	0	831929.068	13.63150246
FGFBP2	0.830849991	0	830850.991	13.63020574
MIR6124	0.830326736	0	830327.736	13.62957576
LINC02104	0.829987317	0	829988.317	13.6291669
LINC01568	0.828780076	0	828781.076	13.62771132
LY6D	0.82798013	0	827981.13	13.62674564
C20orf141	0.827851018	0	827852.018	13.6265897
LYPD2	0.827820035	0	827821.035	13.62655227
HYAL6P	0.827624013	0	827625.013	13.62631545
DEFA6	0.827353096	0	827354.096	13.62598805
IQCF6	0.826898118	0	826899.118	13.62543798
LOC105376917	0.826424049	0	826425.049	13.62486451
PRM3	0.82600199	0	826002.99	13.62435367
OR10H4	0.825454719	0	825455.719	13.6236909
SYCE3	0.825239459	0	825240.459	13.62343009
CT83	0.825115339	0	825116.339	13.62327967
LINC01884	0.823555357	0	823556.357	13.62138726
LOC100131635	0.823479714	0	823480.714	13.62129541
MIR4790	0.823339597	0	823340.597	13.62112524
LOC105371703	0.821972623	0	821973.623	13.61946358
S100A9	0.820548749	0	820549.749	13.61772982
NXF5	0.819680695	0	819681.695	13.61667137
LOC644090	0.819313506	0	819314.506	13.6162233
LINC00431	0.818297494	0	818298.494	13.61498246
MIR4290	0.817586466	0	817587.466	13.61411317
DGKG	0.816854878	0	816855.878	13.61321795
LOC101929538	0.815273998	0	815274.998	13.61128076
SERPINB3	0.814719401	0	814720.401	13.61060027
OR3A4P	0.814272668	0	814273.668	13.61005179
C5orf66-AS2	0.813435771	0	813436.771	13.60902348
MIR4682	0.813047852	0	813048.852	13.60854648
RCVRN	0.812455848	0	812456.848	13.60781808
TMEM202	0.812167316	0	812168.316	13.60746288
RTP4	0.811344475	0	811345.475	13.60644923
MIR519C	0.811238765	0	811239.765	13.60631893
MIR520F	0.811238765	0	811239.765	13.60631893
MIR520D	0.811238765	0	811239.765	13.60631893
LOC101927450	0.81031607	0	810317.07	13.60518089
MIR607	0.809069941	0	809070.941	13.60364188
MIR9899	0.809069941	0	809070.941	13.60364188
LINC01812	0.808139318	0	808140.318	13.60249098
LINC01271	0.807884055	0	807885.055	13.60217507
FBXL8	0.806559358	0	806560.358	13.60053401
DEFB133	0.805698298	0	805699.298	13.59946587
LINC01986	0.805527634	0	805528.634	13.59925403
LINC00454	0.80482349	0	804824.49	13.59837951
LINC02069	0.804508358	0	804509.358	13.59798788
LINC02567	0.803530814	0	803531.814	13.59677206
LINC00462	0.803377635	0	803378.635	13.59658141
MIR6785	0.803010224	0	803011.224	13.59612397
MIR4780	0.803010224	0	803011.224	13.59612397
GUCA2A	0.802347692	0	802348.692	13.59529857
MIR944	0.802020143	0	802021.143	13.59489025
MIR145	0.802020143	0	802021.143	13.59489025
MIR592	0.800729014	0	800730.014	13.59327911
LOC401557	0.799521432	0	799522.432	13.59176987
BOK-AS1	0.798755415	0	798756.415	13.59081132
PSG4	0.798704932	0	798705.932	13.59074811
LINC00415	0.79818582	0	798186.82	13.59009796
LINC02169	0.798057644	0	798058.644	13.58993736
LINC01202	0.797299265	0	797300.265	13.58898663
PISRT1	0.796682032	0	796683.032	13.58821218
OR2G2	0.795386757	0	795387.757	13.58658502
SNORD115-22	0.793217416	0	793218.416	13.58385389
SNORD115-32	0.793217416	0	793218.416	13.58385389
LINC01304	0.793191777	0	793192.777	13.58382157
DEFB115	0.793008681	0	793009.681	13.58359071
MIR9-1	0.793008681	0	793009.681	13.58359071
LINC01259	0.792717159	0	792718.159	13.58322303
LOC100129291	0.792675519	0	792676.519	13.5831705
ITGB7	0.792615005	0	792616.005	13.58309415
MIR424	0.792558309	0	792559.309	13.58302262
LL22NC01-81G9.3	0.790906211	0	790907.211	13.58093593
LINC02025	0.788566845	0	788567.845	13.57797372
LINC00398	0.788553714	0	788554.714	13.57795707
LOC102467081	0.788504676	0	788505.676	13.57789488
C10orf62	0.787700945	0	787701.945	13.57687505
UXT-AS1	0.787160107	0	787161.107	13.57618822
LINC00911	0.785579196	0	785580.196	13.57417783
RNVU1-2A	0.785517012	0	785518.012	13.57409867
CPLX4	0.785308123	0	785309.123	13.57383271
MIR4265	0.78455267	0	784553.67	13.57287026
LINC01745	0.784266926	0	784267.926	13.57250598
MIR1225	0.784197473	0	784198.473	13.57241742
MIR516B1	0.784197473	0	784198.473	13.57241742
MIR4325	0.784197473	0	784198.473	13.57241742
MIR516A2	0.784197473	0	784198.473	13.57241742
MIR520G	0.784197473	0	784198.473	13.57241742
OR1S2	0.784096735	0	784097.735	13.57228895
MIR3655	0.78366058	0	783661.58	13.57173255
LINC00452	0.782902716	0	782903.716	13.570765
ALKAL1	0.782836047	0	782837.047	13.57067984
NDFIP2-AS1	0.78205691	0	782057.91	13.56968407
HOXC12	0.781325946	0	781326.946	13.56874897
LCN1	0.780969724	0	780970.724	13.56829294
LOC101928661	0.780057532	0	780058.532	13.56712424
SPRR1A	0.77987603	0	779877.03	13.56689153
C20orf202	0.779676891	0	779677.891	13.56663615
FER1L6-AS2	0.779077819	0	779078.819	13.5658675
SNORD145	0.776707143	0	776708.143	13.56281994
MIR449A	0.775579918	0	775580.918	13.5613676
CCL8	0.773625191	0	773626.191	13.55884408
LINC00297	0.771900956	0	771901.956	13.55661282
LINC02262	0.770314528	0	770315.528	13.55455549
ALDH1L1-AS1	0.769535537	0	769536.537	13.55354371
RBAKDN	0.768126875	0	768127.875	13.5517115
LINC02353	0.766719475	0	766720.475	13.54987757
OR10G8	0.766610747	0	766611.747	13.54973576
OR1A2	0.766555434	0	766556.434	13.5496636
LINC00589	0.766248942	0	766249.942	13.54926369
LINC01082	0.76602968	0	766030.68	13.5489775
PDX1	0.765645632	0	765646.632	13.54847603
DEFB135	0.764945152	0	764946.152	13.54756072
LINC01593	0.764167458	0	764168.458	13.54654354
OR10K1	0.763382863	0	763383.863	13.54551628
SERPINA3	0.762743132	0	762744.132	13.54467791
LOC101929662	0.762031181	0	762032.181	13.54374407
FBXO39	0.761394266	0	761395.266	13.54290791
URAD	0.760815398	0	760816.398	13.54214734
PRSS41	0.759233495	0	759234.495	13.54006596
MIR8086	0.75890078	0	758901.78	13.53962764
SPRR2G	0.75802998	0	758030.98	13.53847953
FEZF1-AS1	0.757928906	0	757929.906	13.53834619
LINC01654	0.757566332	0	757567.332	13.5378677
OR4P4	0.756607793	0	756608.793	13.53660161
LOC100288208	0.756441939	0	756442.939	13.53638238
SNORA103	0.756323583	0	756324.583	13.53622591
MIR502	0.756323583	0	756324.583	13.53622591
LINC02720	0.755905664	0	755906.664	13.53567319
OR6K3	0.755262302	0	755263.302	13.53482171
LINC02760	0.754973637	0	754974.637	13.53443943
OR2M5	0.754947519	0	754948.519	13.53440484
FAM170B	0.754714797	0	754715.797	13.53409653
FOXD2	0.754496166	0	754497.166	13.5338068
LOC642648	0.754293322	0	754294.322	13.53353792
EPB42	0.7527605	0	752761.5	13.53150372
OR5D16	0.752585037	0	752586.037	13.5312706
LOC101927814	0.752193995	0	752194.995	13.53075087
SPRR2B	0.751901606	0	751902.606	13.53036208
MIR1302-7	0.751129171	0	751130.171	13.52933425
MIR9903	0.750827368	0	750828.368	13.52893237
PAM16	0.750041598	0	750042.598	13.52788528
CXCR2	0.749962261	0	749963.261	13.5277795
LINC00317	0.749887817	0	749888.817	13.52768023
NKX2-4	0.749487425	0	749488.425	13.52714615
SPRR2A	0.749183924	0	749184.924	13.52674113
CSN1S2BP	0.748807739	0	748808.739	13.52623887
LCE2D	0.747851937	0	747852.937	13.52496163
MIR3615	0.747630209	0	747631.209	13.5246651
LOC100131107	0.747319052	0	747320.052	13.52424882
[truncated: 26,279 more rows]
