# Supplementary material for: Kidney organoids as a novel platform to evaluate heat‐stress‐induced acute kidney injury pathogenesis
Source: Bioeng Transl Med. 2025 Nov 20;11(1):e70092. doi: 10.1002/btm2.70092 (PMC12821206; doi:10.1002/btm2.70092)
Supplement: Supplementary file 9 — Table S7. Protein–protein interaction. [file BTM2-11-e70092-s002.tsv]

#node1	node2	node1_string_id	node2_string_id	neighborhood_on_chromosome	gene_fusion	phylogenetic_cooccurrence	homology	coexpression	experimentally_determined_interaction	database_annotated	automated_textmining	combined_score
ABCA2	MAMDC4	9606.ENSP00000344155	9606.ENSP00000319388	0	0	0	0	0.072	0	0	0.443	0.461
AGRN	LRP1	9606.ENSP00000368678	9606.ENSP00000243077	0	0	0	0	0.083	0.511	0.400	0.183	0.750
AGRN	LAMA5	9606.ENSP00000368678	9606.ENSP00000252999	0	0	0	0.547	0.174	0	0.500	0.309	0.690
AGRN	PLEC	9606.ENSP00000368678	9606.ENSP00000323856	0	0	0	0	0.141	0	0	0.435	0.494
AGRN	POMK	9606.ENSP00000368678	9606.ENSP00000331258	0	0	0	0	0	0	0	0.457	0.457
AGRN	PTN	9606.ENSP00000368678	9606.ENSP00000341170	0	0	0	0	0.043	0	0	0.569	0.570
AGRN	PLXNB2	9606.ENSP00000368678	9606.ENSP00000352288	0	0	0	0	0.262	0.066	0	0.348	0.512
AGRN	COL18A1	9606.ENSP00000368678	9606.ENSP00000352798	0	0	0	0	0.135	0.093	0	0.517	0.588
AGRN	HSPG2	9606.ENSP00000368678	9606.ENSP00000363827	0	0	0	0.583	0.144	0	0.400	0.988	0.993
AGRN	PLXNA1	9606.ENSP00000368678	9606.ENSP00000377061	0	0	0	0	0.271	0.066	0	0.372	0.535
AGRN	PTPRS	9606.ENSP00000368678	9606.ENSP00000467537	0	0	0	0	0.085	0	0.700	0.862	0.959
AJM1	DLG4	9606.ENSP00000412388	9606.ENSP00000497806	0	0	0	0	0.101	0.129	0	0.328	0.428
APC2	DCHS1	9606.ENSP00000442954	9606.ENSP00000299441	0	0	0	0	0.061	0	0.540	0.074	0.565
ATP5MD	NDUFB1	9606.ENSP00000358840	9606.ENSP00000483888	0	0	0	0	0.693	0	0	0	0.693
ATP5MD	COX6C	9606.ENSP00000358840	9606.ENSP00000429707	0	0	0	0	0.867	0.091	0	0.352	0.915
BCR	PLCG1	9606.ENSP00000303507	9606.ENSP00000244007	0	0	0	0	0.062	0	0.500	0.104	0.543
BCR	MYO18A	9606.ENSP00000303507	9606.ENSP00000437073	0	0	0	0	0.060	0.246	0.400	0.098	0.565
BSN	DLG4	9606.ENSP00000296452	9606.ENSP00000497806	0	0	0	0	0.183	0	0	0.471	0.550
CACNA1H	OBSCN	9606.ENSP00000334198	9606.ENSP00000455507	0	0	0	0	0.088	0	0	0.445	0.472
CASKIN1	DLG4	9606.ENSP00000345436	9606.ENSP00000497806	0	0	0	0	0.148	0.098	0	0.294	0.410
CCDC71	WDR6	9606.ENSP00000319006	9606.ENSP00000378857	0	0	0	0	0.062	0	0	0.414	0.426
CCDC78	LAMA5	9606.ENSP00000293889	9606.ENSP00000252999	0	0	0	0	0.081	0.094	0	0.398	0.455
CELSR1	SBF1	9606.ENSP00000262738	9606.ENSP00000370196	0	0	0	0	0.044	0	0	0.460	0.462
CELSR2	PLXNA3	9606.ENSP00000271332	9606.ENSP00000358696	0	0	0	0	0.113	0	0	0.393	0.439
CELSR3	PLXNA3	9606.ENSP00000164024	9606.ENSP00000358696	0	0	0	0	0.162	0	0	0.314	0.401
CEP170B	TNKS1BP1	9606.ENSP00000404151	9606.ENSP00000437271	0	0	0	0	0.398	0.052	0	0	0.404
COL18A1	LAMA5	9606.ENSP00000352798	9606.ENSP00000252999	0	0	0	0	0.143	0	0	0.352	0.421
COL18A1	NTN3	9606.ENSP00000352798	9606.ENSP00000293973	0	0	0	0	0.104	0.070	0	0.417	0.472
COL18A1	PLEC	9606.ENSP00000352798	9606.ENSP00000323856	0	0	0	0	0.104	0	0	0.406	0.445
COL18A1	PTN	9606.ENSP00000352798	9606.ENSP00000341170	0	0	0	0	0.044	0	0	0.534	0.535
COL18A1	HSPG2	9606.ENSP00000352798	9606.ENSP00000363827	0	0	0	0	0.202	0.099	0	0.865	0.894
COX6C	COX7A1	9606.ENSP00000429707	9606.ENSP00000292907	0	0	0	0	0.066	0.756	0.360	0.710	0.952
COX6C	RPL39	9606.ENSP00000429707	9606.ENSP00000355315	0	0	0	0	0.401	0	0	0	0.401
COX6C	NDUFB1	9606.ENSP00000429707	9606.ENSP00000483888	0	0	0	0	0.454	0.507	0	0.419	0.830
COX7A1	NDUFB1	9606.ENSP00000292907	9606.ENSP00000483888	0	0	0	0	0.056	0.830	0	0.183	0.857
CRB2	NTN3	9606.ENSP00000362734	9606.ENSP00000293973	0	0	0	0	0.047	0	0	0.430	0.433
CTSZ	TXNDC5	9606.ENSP00000217131	9606.ENSP00000369081	0	0	0	0	0.104	0.091	0.500	0.072	0.571
CUL9	LENG8	9606.ENSP00000252050	9606.ENSP00000318374	0	0	0	0	0.440	0	0	0	0.440
DCHS1	FLNA	9606.ENSP00000299441	9606.ENSP00000358866	0	0	0	0	0.135	0	0	0.453	0.507
DLG4	LRP1	9606.ENSP00000497806	9606.ENSP00000243077	0	0	0	0	0.172	0.540	0	0.871	0.946
DLG4	PLCG1	9606.ENSP00000497806	9606.ENSP00000244007	0	0	0	0	0.067	0	0	0.516	0.529
DLG4	NLGN2	9606.ENSP00000497806	9606.ENSP00000305288	0	0	0	0	0.188	0.287	0.500	0.995	0.998
DLG4	LLGL1	9606.ENSP00000497806	9606.ENSP00000321537	0	0	0	0	0.085	0.900	0.800	0.216	0.983
DLG4	FLNC	9606.ENSP00000497806	9606.ENSP00000327145	0	0	0	0	0.067	0.071	0	0.368	0.404
DLG4	FLNA	9606.ENSP00000497806	9606.ENSP00000358866	0	0	0	0	0.055	0.071	0	0.378	0.406
DLG4	PTPRS	9606.ENSP00000497806	9606.ENSP00000467537	0	0	0	0	0.097	0.094	0	0.598	0.643
DLG5	LLGL1	9606.ENSP00000361467	9606.ENSP00000321537	0	0	0	0	0	0.050	0.800	0.235	0.841
EME2	MAMDC4	9606.ENSP00000457353	9606.ENSP00000319388	0	0	0	0	0.439	0	0	0.049	0.443
ERCC2	H4C5	9606.ENSP00000375809	9606.ENSP00000484789	0	0	0	0	0	0.834	0	0.056	0.836
ERCC2	H4C8	9606.ENSP00000375809	9606.ENSP00000489236	0	0	0	0	0	0.834	0	0.056	0.836
ERCC2	H4-16	9606.ENSP00000375809	9606.ENSP00000443017	0	0	0	0	0	0.834	0	0.056	0.836
ERCC2	H4C4	9606.ENSP00000375809	9606.ENSP00000479461	0	0	0	0	0	0.834	0	0.056	0.836
FARP2	PLXNA3	9606.ENSP00000264042	9606.ENSP00000358696	0	0	0	0	0.067	0	0.500	0.352	0.671
FARP2	PLXNA2	9606.ENSP00000264042	9606.ENSP00000356000	0	0	0	0	0	0	0.500	0.552	0.766
FARP2	PLXNA1	9606.ENSP00000264042	9606.ENSP00000377061	0	0	0	0	0.139	0	0.500	0.735	0.875
FASN	HK2	9606.ENSP00000304592	9606.ENSP00000290573	0	0	0	0	0.102	0.073	0	0.591	0.630
FASN	RPTOR	9606.ENSP00000304592	9606.ENSP00000307272	0	0	0	0	0.082	0	0	0.373	0.400
FASN	SLC16A3	9606.ENSP00000304592	9606.ENSP00000463978	0	0	0	0	0	0	0	0.421	0.421
FASN	PFKP	9606.ENSP00000304592	9606.ENSP00000370517	0	0	0	0	0.070	0.059	0	0.456	0.482
FASN	FLNA	9606.ENSP00000304592	9606.ENSP00000358866	0	0	0	0	0.122	0.059	0	0.444	0.500
FASN	HSPA1A	9606.ENSP00000304592	9606.ENSP00000364802	0	0	0	0	0	0	0	0.583	0.583
FASN	HSPA1B	9606.ENSP00000304592	9606.ENSP00000364801	0	0	0	0	0.062	0	0	0.589	0.598
FGD1	WNK2	9606.ENSP00000364277	9606.ENSP00000297954	0	0	0	0	0.044	0	0	0.573	0.574
FLNA	LRP1	9606.ENSP00000358866	9606.ENSP00000243077	0	0	0	0	0.150	0	0	0.353	0.427
FLNA	PLEC	9606.ENSP00000358866	9606.ENSP00000323856	0	0	0	0.548	0.218	0.233	0	0.711	0.812
FLNA	FLNC	9606.ENSP00000358866	9606.ENSP00000327145	0	0	0.052	0.976	0.085	0	0.900	0.059	0.907
FLNA	HSPG2	9606.ENSP00000358866	9606.ENSP00000363827	0	0	0	0	0.215	0	0	0.272	0.404
FLNA	TXNIP	9606.ENSP00000358866	9606.ENSP00000462521	0	0	0	0	0	0.420	0	0	0.420
FLNA	HSPA1B	9606.ENSP00000358866	9606.ENSP00000364801	0	0	0	0	0.057	0	0	0.492	0.500
FLNA	HSPA1A	9606.ENSP00000358866	9606.ENSP00000364802	0	0	0	0	0.075	0	0	0.491	0.509
FLNA	NOTCH1	9606.ENSP00000358866	9606.ENSP00000498587	0	0	0	0	0.109	0	0	0.556	0.587
FLNA	MED12	9606.ENSP00000358866	9606.ENSP00000363193	0	0	0	0	0.102	0	0	0.684	0.704
FLNC	PLEC	9606.ENSP00000327145	9606.ENSP00000323856	0	0	0	0.548	0.100	0.074	0	0.578	0.617
FLNC	OBSCN	9606.ENSP00000327145	9606.ENSP00000455507	0	0	0	0	0.080	0.071	0	0.458	0.497
GCN1	TRRAP	9606.ENSP00000300648	9606.ENSP00000352925	0	0	0	0	0.359	0.073	0	0.164	0.460
GCN1	HSPA1B	9606.ENSP00000300648	9606.ENSP00000364801	0	0	0	0	0.068	0.436	0	0.113	0.493
GCN1	RPL39	9606.ENSP00000300648	9606.ENSP00000355315	0	0	0	0	0.090	0.429	0	0.174	0.534
GCN1	RPL21	9606.ENSP00000300648	9606.ENSP00000346027	0	0	0	0	0.124	0.861	0	0	0.873
GLYCTK	HK2	9606.ENSP00000389175	9606.ENSP00000290573	0	0	0	0	0.055	0	0.800	0.091	0.813
GLYCTK	MAN2C1	9606.ENSP00000389175	9606.ENSP00000457788	0	0	0	0	0.087	0	0.809	0	0.818
GPR50	GPR62	9606.ENSP00000218316	9606.ENSP00000319250	0	0	0	0	0.044	0	0	0.496	0.498
H2AC11	H2AC8	9606.ENSP00000352119	9606.ENSP00000303373	0	0	0.048	0.984	0.506	0.911	0	0.046	0.954
H2AC11	H2BC4	9606.ENSP00000352119	9606.ENSP00000321744	0	0.018	0	0	0.520	0.914	0	0.591	0.981
H2AC11	H2AC21	9606.ENSP00000352119	9606.ENSP00000332790	0	0	0.049	0.983	0.143	0.800	0	0.046	0.823
H2AC11	H2BC7	9606.ENSP00000352119	9606.ENSP00000348924	0	0.018	0	0	0.542	0.914	0	0.375	0.973
H2AC11	H2AC13	9606.ENSP00000352119	9606.ENSP00000351589	0	0	0.048	0.985	0.316	0.900	0	0.433	0.958
H2AC11	H2BC13	9606.ENSP00000352119	9606.ENSP00000366618	0	0.018	0	0	0.321	0.178	0	0.074	0.438
H2AC11	H2BU1	9606.ENSP00000352119	9606.ENSP00000479284	0	0.018	0	0	0.276	0.206	0	0.188	0.493
H2AC11	H2BS1	9606.ENSP00000352119	9606.ENSP00000481622	0	0.018	0	0	0.296	0.286	0	0.074	0.494
H2AC11	H3C12	9606.ENSP00000352119	9606.ENSP00000352252	0	0.024	0	0	0.216	0.205	0	0.267	0.504
H2AC11	H3C11	9606.ENSP00000352119	9606.ENSP00000483283	0	0.024	0	0	0.188	0.248	0	0.256	0.506
H2AC11	H3C8	9606.ENSP00000352119	9606.ENSP00000484638	0	0.024	0	0	0.226	0.177	0	0.374	0.566
H2AC11	H3C2	9606.ENSP00000352119	9606.ENSP00000484841	0	0.024	0	0	0.282	0.224	0	0.295	0.573
H2AC11	H3C4	9606.ENSP00000352119	9606.ENSP00000366999	0	0.024	0	0	0.321	0.177	0	0.315	0.584
H2AC11	H2BC9	9606.ENSP00000352119	9606.ENSP00000479169	0	0.018	0	0	0.556	0.295	0	0.074	0.685
H2AC11	H2BC15	9606.ENSP00000352119	9606.ENSP00000483903	0	0.018	0	0	0.370	0.178	0	0.500	0.718
H2AC11	H2BC17	9606.ENSP00000352119	9606.ENSP00000477527	0	0.018	0	0	0.545	0.562	0	0.157	0.817
H2AC11	H3C10	9606.ENSP00000352119	9606.ENSP00000358160	0	0.024	0	0	0.797	0.177	0	0.398	0.890
H2AC11	H2AC16	9606.ENSP00000352119	9606.ENSP00000482538	0	0	0.048	0.985	0.138	0.900	0	0	0.910
H2AC11	H2AC15	9606.ENSP00000352119	9606.ENSP00000482431	0	0	0.048	0.985	0.151	0.900	0	0	0.912
H2AC11	H2BC18	9606.ENSP00000352119	9606.ENSP00000445831	0	0.018	0	0	0.278	0.917	0	0.245	0.951
H2AC11	H4-16	9606.ENSP00000352119	9606.ENSP00000443017	0	0.019	0	0	0.230	0.915	0	0.454	0.961
H2AC11	H4C5	9606.ENSP00000352119	9606.ENSP00000484789	0	0.019	0	0	0.310	0.915	0	0.457	0.965
H2AC11	H4C4	9606.ENSP00000352119	9606.ENSP00000479461	0	0.019	0	0	0.310	0.915	0	0.453	0.965
H2AC11	H2BC6	9606.ENSP00000352119	9606.ENSP00000489317	0	0.018	0	0	0.404	0.918	0	0.401	0.968
H2AC11	H4C8	9606.ENSP00000352119	9606.ENSP00000489236	0	0.019	0	0	0.440	0.915	0	0.443	0.971
H2AC11	H2BC10	9606.ENSP00000352119	9606.ENSP00000366962	0	0.018	0	0	0.469	0.918	0	0.465	0.974
H2AC13	H2AC8	9606.ENSP00000351589	9606.ENSP00000303373	0	0	0.048	0.984	0.492	0.907	0.400	0.052	0.969
H2AC13	H2BC4	9606.ENSP00000351589	9606.ENSP00000321744	0	0.018	0	0	0.548	0.976	0.400	0.729	0.998
H2AC13	H2AC21	9606.ENSP00000351589	9606.ENSP00000332790	0	0	0.049	0.983	0.260	0.800	0.400	0.047	0.904
H2AC13	H2BC7	9606.ENSP00000351589	9606.ENSP00000348924	0	0.018	0	0	0.823	0.914	0	0.451	0.991
H2AC13	TRRAP	9606.ENSP00000351589	9606.ENSP00000352925	0	0	0	0	0	0.194	0.500	0.044	0.581
H2AC13	H2BS1	9606.ENSP00000351589	9606.ENSP00000481622	0	0.018	0	0	0.328	0.286	0	0.221	0.594
H2AC13	H3C11	9606.ENSP00000351589	9606.ENSP00000483283	0	0.024	0	0	0.394	0.177	0	0.295	0.618
H2AC13	H2BU1	9606.ENSP00000351589	9606.ENSP00000479284	0	0.018	0	0	0.267	0.178	0.400	0.314	0.719
H2AC13	H3C8	9606.ENSP00000351589	9606.ENSP00000484638	0	0.024	0	0	0.530	0.177	0	0.360	0.731
H2AC13	H3C4	9606.ENSP00000351589	9606.ENSP00000366999	0	0.024	0	0	0.508	0.177	0	0.402	0.737
H2AC13	H3C2	9606.ENSP00000351589	9606.ENSP00000484841	0	0.024	0	0	0.539	0.177	0	0.389	0.748
H2AC13	H3C10	9606.ENSP00000351589	9606.ENSP00000358160	0	0.024	0	0	0.502	0.177	0	0.465	0.761
H2AC13	H2BC13	9606.ENSP00000351589	9606.ENSP00000366618	0	0.018	0	0	0.475	0.178	0.400	0.331	0.804
H2AC13	H2BC15	9606.ENSP00000351589	9606.ENSP00000483903	0	0.018	0	0	0.456	0.178	0.400	0.565	0.867
H2AC13	H3C12	9606.ENSP00000351589	9606.ENSP00000352252	0	0.024	0	0	0.328	0.503	0.400	0.497	0.885
H2AC13	H2AC16	9606.ENSP00000351589	9606.ENSP00000482538	0	0	0.048	0.985	0.255	0.900	0	0.053	0.923
H2AC13	H2BC9	9606.ENSP00000351589	9606.ENSP00000479169	0	0.018	0	0	0.789	0.295	0.400	0.279	0.927
H2AC13	H2AC15	9606.ENSP00000351589	9606.ENSP00000482431	0	0	0.048	0.985	0.332	0.900	0	0.043	0.931
H2AC13	H4-16	9606.ENSP00000351589	9606.ENSP00000443017	0	0.019	0	0	0.229	0.915	0	0.513	0.965
H2AC13	H4C8	9606.ENSP00000351589	9606.ENSP00000489236	0	0.019	0	0	0.419	0.915	0	0.494	0.972
H2AC13	H2BC18	9606.ENSP00000351589	9606.ENSP00000445831	0	0.018	0	0	0.319	0.917	0.400	0.319	0.973
H2AC13	H4C4	9606.ENSP00000351589	9606.ENSP00000479461	0	0.019	0	0	0.523	0.915	0	0.497	0.977
H2AC13	H2BC17	9606.ENSP00000351589	9606.ENSP00000477527	0	0.018	0	0	0.796	0.562	0.400	0.628	0.977
H2AC13	H4C5	9606.ENSP00000351589	9606.ENSP00000484789	0	0.019	0	0	0.584	0.915	0	0.500	0.980
H2AC13	H2BC6	9606.ENSP00000351589	9606.ENSP00000489317	0	0.018	0	0	0.599	0.914	0	0.494	0.981
H2AC13	H2BC10	9606.ENSP00000351589	9606.ENSP00000366962	0	0.018	0	0	0.812	0.914	0	0.493	0.991
H2AC15	H2AC8	9606.ENSP00000482431	9606.ENSP00000303373	0	0	0.048	0.984	0.279	0.907	0	0.046	0.931
H2AC15	H2BC4	9606.ENSP00000482431	9606.ENSP00000321744	0	0.018	0	0	0.384	0.914	0	0.596	0.976
H2AC15	H2AC21	9606.ENSP00000482431	9606.ENSP00000332790	0	0	0.049	0.983	0.162	0.800	0	0.046	0.827
H2AC15	H2BC7	9606.ENSP00000482431	9606.ENSP00000348924	0	0.018	0	0	0.557	0.914	0	0.378	0.974
H2AC15	H3C12	9606.ENSP00000482431	9606.ENSP00000352252	0	0.024	0	0	0.226	0.177	0	0.251	0.481
H2AC15	H3C10	9606.ENSP00000482431	9606.ENSP00000358160	0	0.024	0	0	0.320	0.177	0	0.400	0.635
H2AC15	H2BC13	9606.ENSP00000482431	9606.ENSP00000366618	0	0.018	0	0	0.437	0.178	0	0.074	0.534
H2AC15	H2BC10	9606.ENSP00000482431	9606.ENSP00000366962	0	0.018	0	0	0.546	0.914	0	0.466	0.977
H2AC15	H3C4	9606.ENSP00000482431	9606.ENSP00000366999	0	0.024	0	0	0.367	0.177	0	0.315	0.612
H2AC15	H4-16	9606.ENSP00000482431	9606.ENSP00000443017	0	0.019	0	0	0.214	0.915	0	0.455	0.960
H2AC15	H2BC18	9606.ENSP00000482431	9606.ENSP00000445831	0	0.018	0	0	0.287	0.917	0	0.246	0.951
H2AC15	H2BC17	9606.ENSP00000482431	9606.ENSP00000477527	0	0.018	0	0	0.546	0.562	0	0.158	0.818
H2AC15	H2BC9	9606.ENSP00000482431	9606.ENSP00000479169	0	0.018	0	0	0.378	0.295	0	0.074	0.559
H2AC15	H2BU1	9606.ENSP00000482431	9606.ENSP00000479284	0	0.018	0	0	0.259	0.178	0	0.190	0.464
H2AC15	H4C4	9606.ENSP00000482431	9606.ENSP00000479461	0	0.019	0	0	0.388	0.915	0	0.454	0.969
H2AC15	H2BS1	9606.ENSP00000482431	9606.ENSP00000481622	0	0.018	0	0	0.277	0.286	0	0.074	0.480
H2AC15	H3C2	9606.ENSP00000482431	9606.ENSP00000484841	0	0.024	0	0	0.282	0.177	0	0.296	0.548
H2AC15	H3C11	9606.ENSP00000482431	9606.ENSP00000483283	0	0.024	0	0	0.330	0.177	0	0.258	0.555
H2AC15	H3C8	9606.ENSP00000482431	9606.ENSP00000484638	0	0.024	0	0	0.319	0.177	0	0.377	0.621
H2AC15	H2BC15	9606.ENSP00000482431	9606.ENSP00000483903	0	0.018	0	0	0.531	0.178	0	0.502	0.791
H2AC15	H2AC16	9606.ENSP00000482431	9606.ENSP00000482538	0	0	0.048	0.985	0.143	0.900	0	0	0.911
H2AC15	H2BC6	9606.ENSP00000482431	9606.ENSP00000489317	0	0.018	0	0	0.376	0.914	0	0.411	0.965
H2AC15	H4C8	9606.ENSP00000482431	9606.ENSP00000489236	0	0.019	0	0	0.415	0.915	0	0.443	0.969
H2AC15	H4C5	9606.ENSP00000482431	9606.ENSP00000484789	0	0.019	0	0	0.500	0.915	0	0.458	0.974
H2AC16	H2AC8	9606.ENSP00000482538	9606.ENSP00000303373	0	0	0.048	0.984	0.195	0.907	0	0.046	0.923
H2AC16	H2BC4	9606.ENSP00000482538	9606.ENSP00000321744	0	0.018	0	0	0.321	0.914	0	0.623	0.976
H2AC16	H2AC21	9606.ENSP00000482538	9606.ENSP00000332790	0	0	0.049	0.983	0.254	0.800	0	0.046	0.846
H2AC16	H2BC7	9606.ENSP00000482538	9606.ENSP00000348924	0	0.018	0	0	0.410	0.914	0	0.347	0.964
H2AC16	H3C12	9606.ENSP00000482538	9606.ENSP00000352252	0	0.024	0	0	0.315	0.177	0	0.296	0.569
H2AC16	H3C10	9606.ENSP00000482538	9606.ENSP00000358160	0	0.024	0	0	0.218	0.177	0	0.418	0.592
H2AC16	H2BC13	9606.ENSP00000482538	9606.ENSP00000366618	0	0.018	0	0	0.411	0.178	0	0.135	0.545
H2AC16	H2BC10	9606.ENSP00000482538	9606.ENSP00000366962	0	0.018	0	0	0.421	0.914	0	0.438	0.969
H2AC16	H3C4	9606.ENSP00000482538	9606.ENSP00000366999	0	0.024	0	0	0.190	0.177	0	0.419	0.579
H2AC16	H4-16	9606.ENSP00000482538	9606.ENSP00000443017	0	0.019	0	0	0.229	0.915	0	0.497	0.964
H2AC16	H2BC18	9606.ENSP00000482538	9606.ENSP00000445831	0	0.018	0	0	0.305	0.917	0	0.228	0.951
H2AC16	H2BC17	9606.ENSP00000482538	9606.ENSP00000477527	0	0.018	0	0	0.411	0.562	0	0.149	0.761
H2AC16	H2BC9	9606.ENSP00000482538	9606.ENSP00000479169	0	0.018	0	0	0.338	0.295	0	0.122	0.554
H2AC16	H2BU1	9606.ENSP00000482538	9606.ENSP00000479284	0	0.018	0	0	0.267	0.178	0	0.177	0.461
H2AC16	H4C4	9606.ENSP00000482538	9606.ENSP00000479461	0	0.019	0	0	0.363	0.915	0	0.454	0.967
H2AC16	H2BS1	9606.ENSP00000482538	9606.ENSP00000481622	0	0.018	0	0	0.296	0.286	0	0.074	0.494
H2AC16	H3C8	9606.ENSP00000482538	9606.ENSP00000484638	0	0.024	0	0	0.232	0.177	0	0.392	0.583
H2AC16	H3C11	9606.ENSP00000482538	9606.ENSP00000483283	0	0.024	0	0	0.324	0.177	0	0.311	0.583
H2AC16	H3C2	9606.ENSP00000482538	9606.ENSP00000484841	0	0.024	0	0	0.363	0.177	0	0.315	0.610
H2AC16	H2BC15	9606.ENSP00000482538	9606.ENSP00000483903	0	0.018	0	0	0.294	0.178	0	0.492	0.679
H2AC16	H4C8	9606.ENSP00000482538	9606.ENSP00000489236	0	0.019	0	0	0.249	0.915	0	0.470	0.963
H2AC16	H4C5	9606.ENSP00000482538	9606.ENSP00000484789	0	0.019	0	0	0.307	0.915	0	0.470	0.966
H2AC16	H2BC6	9606.ENSP00000482538	9606.ENSP00000489317	0	0.018	0	0	0.287	0.914	0	0.496	0.966
H2AC21	H2AC8	9606.ENSP00000332790	9606.ENSP00000303373	0	0	0.049	0.982	0.213	0.373	0.400	0.047	0.683
H2AC21	H2BC4	9606.ENSP00000332790	9606.ENSP00000321744	0	0.086	0	0	0.352	0.178	0.400	0.138	0.703
H2AC21	H3C4	9606.ENSP00000332790	9606.ENSP00000366999	0	0.036	0	0	0.190	0.177	0	0.296	0.490
H2AC21	H3C8	9606.ENSP00000332790	9606.ENSP00000484638	0	0.036	0	0	0.207	0.177	0	0.298	0.502
H2AC21	H3C10	9606.ENSP00000332790	9606.ENSP00000358160	0	0.036	0	0	0.223	0.177	0	0.288	0.505
H2AC21	H2BS1	9606.ENSP00000332790	9606.ENSP00000481622	0	0.085	0	0	0.293	0.238	0	0.119	0.508
H2AC21	H2BC6	9606.ENSP00000332790	9606.ENSP00000489317	0	0.086	0	0	0.285	0.225	0	0.177	0.528
H2AC21	H3C11	9606.ENSP00000332790	9606.ENSP00000483283	0	0.036	0	0	0.251	0.237	0	0.310	0.572
H2AC21	H3C2	9606.ENSP00000332790	9606.ENSP00000484841	0	0.036	0	0	0.352	0.223	0	0.232	0.580
H2AC21	TRRAP	9606.ENSP00000332790	9606.ENSP00000352925	0	0	0	0	0.049	0.194	0.500	0.044	0.584
H2AC21	H2BC7	9606.ENSP00000332790	9606.ENSP00000348924	0	0.086	0	0	0.410	0.178	0	0.181	0.589
H2AC21	H2BC10	9606.ENSP00000332790	9606.ENSP00000366962	0	0.086	0	0	0.415	0.225	0	0.179	0.615
H2AC21	H2BC15	9606.ENSP00000332790	9606.ENSP00000483903	0	0.086	0	0	0.298	0.178	0.400	0.101	0.664
H2AC21	H2BC13	9606.ENSP00000332790	9606.ENSP00000366618	0	0.086	0	0	0.411	0.178	0.400	0.102	0.718
H2AC21	H2BC9	9606.ENSP00000332790	9606.ENSP00000479169	0	0.086	0	0	0.296	0.385	0.400	0.102	0.748
H2AC21	H3C12	9606.ENSP00000332790	9606.ENSP00000352252	0	0.036	0	0	0.313	0.326	0.400	0.206	0.750
H2AC21	H2BU1	9606.ENSP00000332790	9606.ENSP00000479284	0	0.084	0	0	0.306	0.209	0.400	0.300	0.751
H2AC21	H2BC18	9606.ENSP00000332790	9606.ENSP00000445831	0	0.082	0	0	0.617	0.207	0.400	0.222	0.846
H2AC21	H4-16	9606.ENSP00000332790	9606.ENSP00000443017	0	0.028	0	0	0.241	0.915	0	0.352	0.954
H2AC21	H4C8	9606.ENSP00000332790	9606.ENSP00000489236	0	0.028	0	0	0.272	0.915	0	0.333	0.955
H2AC21	H4C5	9606.ENSP00000332790	9606.ENSP00000484789	0	0.028	0	0	0.335	0.915	0	0.327	0.958
H2AC21	H4C4	9606.ENSP00000332790	9606.ENSP00000479461	0	0.028	0	0	0.378	0.915	0	0.350	0.962
H2AC21	H2BC17	9606.ENSP00000332790	9606.ENSP00000477527	0	0.086	0	0	0.512	0.926	0.400	0.149	0.980
H2AC8	KMT2D	9606.ENSP00000303373	9606.ENSP00000301067	0	0	0	0	0	0.238	0.500	0.067	0.613
H2AC8	TRRAP	9606.ENSP00000303373	9606.ENSP00000352925	0	0	0	0	0	0.194	0.500	0.044	0.581
H2AC8	H2BS1	9606.ENSP00000303373	9606.ENSP00000481622	0	0.018	0	0	0.295	0.283	0.400	0.245	0.740
H2AC8	H2BC6	9606.ENSP00000303373	9606.ENSP00000489317	0	0.018	0	0	0.578	0.178	0	0.329	0.747
H2AC8	H2BC13	9606.ENSP00000303373	9606.ENSP00000366618	0	0.018	0	0	0.396	0.284	0.400	0.208	0.767
H2AC8	H2BC18	9606.ENSP00000303373	9606.ENSP00000445831	0	0.017	0	0	0.312	0.381	0.400	0.242	0.781
H2AC8	H2BC15	9606.ENSP00000303373	9606.ENSP00000483903	0	0.018	0	0	0.430	0.440	0.400	0.270	0.841
H2AC8	H2BC10	9606.ENSP00000303373	9606.ENSP00000366962	0	0.018	0	0	0.813	0.178	0	0.313	0.885
H2AC8	H2BC4	9606.ENSP00000303373	9606.ENSP00000321744	0	0.018	0	0	0.622	0.178	0.400	0.690	0.934
H2AC8	H2BC7	9606.ENSP00000303373	9606.ENSP00000348924	0	0.018	0	0	0.820	0.178	0	0.622	0.939
H2AC8	H2BC9	9606.ENSP00000303373	9606.ENSP00000479169	0	0.018	0	0	0.822	0.400	0.400	0.303	0.949
H2AC8	H2BU1	9606.ENSP00000303373	9606.ENSP00000479284	0	0.018	0	0	0.311	0.914	0.400	0.299	0.971
H2AC8	H3C11	9606.ENSP00000303373	9606.ENSP00000483283	0	0.024	0	0	0.255	0.914	0	0.649	0.975
H2AC8	H3C8	9606.ENSP00000303373	9606.ENSP00000484638	0	0.024	0	0	0.398	0.914	0	0.645	0.980
H2AC8	H3C2	9606.ENSP00000303373	9606.ENSP00000484841	0	0.024	0	0	0.385	0.914	0	0.656	0.980
H2AC8	H2BC17	9606.ENSP00000303373	9606.ENSP00000477527	0	0.018	0	0	0.706	0.864	0.400	0.451	0.985
H2AC8	H4-16	9606.ENSP00000303373	9606.ENSP00000443017	0	0.019	0	0	0.228	0.915	0.540	0.715	0.990
H2AC8	H4C4	9606.ENSP00000303373	9606.ENSP00000479461	0	0.019	0	0	0.441	0.915	0.540	0.757	0.993
H2AC8	H3C10	9606.ENSP00000303373	9606.ENSP00000358160	0	0.024	0	0	0.793	0.914	0	0.655	0.993
H2AC8	H3C4	9606.ENSP00000303373	9606.ENSP00000366999	0	0.024	0	0	0.773	0.936	0	0.725	0.995
H2AC8	H4C8	9606.ENSP00000303373	9606.ENSP00000489236	0	0.019	0	0	0.684	0.915	0.540	0.727	0.996
H2AC8	H4C5	9606.ENSP00000303373	9606.ENSP00000484789	0	0.019	0	0	0.687	0.915	0.540	0.739	0.996
H2AC8	H3C12	9606.ENSP00000303373	9606.ENSP00000352252	0	0.024	0	0	0.229	0.985	0.400	0.845	0.998
H2BC10	SRCAP	9606.ENSP00000366962	9606.ENSP00000262518	0	0	0	0	0	0.488	0	0.057	0.497
H2BC10	H2BC4	9606.ENSP00000366962	9606.ENSP00000321744	0	0	0.048	0.985	0.626	0.900	0	0	0.961
H2BC10	H2BC7	9606.ENSP00000366962	9606.ENSP00000348924	0	0	0.048	0.985	0.781	0.900	0	0	0.977
H2BC10	H3C12	9606.ENSP00000366962	9606.ENSP00000352252	0	0.125	0	0	0.319	0.829	0	0.326	0.922
H2BC10	H3C10	9606.ENSP00000366962	9606.ENSP00000358160	0	0.125	0	0	0.507	0.829	0	0.278	0.939
H2BC10	H2BC13	9606.ENSP00000366962	9606.ENSP00000366618	0	0	0.048	0.984	0.389	0	0	0.053	0.401
H2BC10	H2BC18	9606.ENSP00000366962	9606.ENSP00000445831	0	0	0.048	0.984	0.121	0.811	0	0.043	0.829
H2BC10	H2BC15	9606.ENSP00000366962	9606.ENSP00000483903	0	0	0.048	0.984	0.254	0.812	0	0.046	0.855
H2BC10	H3C11	9606.ENSP00000366962	9606.ENSP00000483283	0	0.125	0	0	0.428	0.829	0	0.298	0.932
H2BC10	H3C8	9606.ENSP00000366962	9606.ENSP00000484638	0	0.125	0	0	0.550	0.829	0	0.339	0.949
H2BC10	H3C2	9606.ENSP00000366962	9606.ENSP00000484841	0	0.125	0	0	0.519	0.829	0	0.506	0.959
H2BC10	H3C4	9606.ENSP00000366962	9606.ENSP00000366999	0	0.125	0	0	0.694	0.829	0	0.282	0.962
H2BC10	H2BC9	9606.ENSP00000366962	9606.ENSP00000479169	0	0	0.048	0.984	0.778	0.850	0	0.044	0.965
H2BC10	H4-16	9606.ENSP00000366962	9606.ENSP00000443017	0	0.066	0	0	0.274	0.915	0	0.530	0.969
H2BC10	H2BC17	9606.ENSP00000366962	9606.ENSP00000477527	0	0	0.048	0.984	0.765	0.850	0	0.243	0.971
H2BC10	H2BC6	9606.ENSP00000366962	9606.ENSP00000489317	0	0	0.048	0.985	0.773	0.900	0	0	0.976
H2BC10	H4C8	9606.ENSP00000366962	9606.ENSP00000489236	0	0.066	0	0	0.475	0.915	0	0.504	0.976
H2BC10	H4C4	9606.ENSP00000366962	9606.ENSP00000479461	0	0.066	0	0	0.488	0.915	0	0.533	0.978
H2BC10	H4C5	9606.ENSP00000366962	9606.ENSP00000484789	0	0.066	0	0	0.505	0.915	0	0.529	0.979
H2BC13	KMT2D	9606.ENSP00000366618	9606.ENSP00000301067	0	0	0	0	0.055	0.220	0.500	0.074	0.613
H2BC13	H2BC4	9606.ENSP00000366618	9606.ENSP00000321744	0	0	0.048	0.984	0.180	0	0.400	0.049	0.495
H2BC13	H3C12	9606.ENSP00000366618	9606.ENSP00000352252	0	0.053	0	0	0.327	0.183	0.400	0.834	0.939
H2BC13	TRRAP	9606.ENSP00000366618	9606.ENSP00000352925	0	0	0	0	0	0.053	0.500	0.448	0.716
H2BC13	H3C10	9606.ENSP00000366618	9606.ENSP00000358160	0	0.053	0	0	0.322	0.183	0	0.387	0.636
H2BC13	H2BC18	9606.ENSP00000366618	9606.ENSP00000445831	0	0	0.049	0.983	0.120	0.097	0.400	0	0.486
H2BC13	H2BS1	9606.ENSP00000366618	9606.ENSP00000481622	0	0	0.049	0.983	0.120	0.126	0.400	0.042	0.503
H2BC13	H2BC9	9606.ENSP00000366618	9606.ENSP00000479169	0	0	0.048	0.984	0.180	0.135	0.400	0.042	0.541
H2BC13	H2BC15	9606.ENSP00000366618	9606.ENSP00000483903	0	0	0.048	0.984	0.335	0	0.400	0.042	0.587
H2BC13	H3C4	9606.ENSP00000366618	9606.ENSP00000366999	0	0.053	0	0	0.253	0.183	0	0.425	0.623
H2BC13	H3C8	9606.ENSP00000366618	9606.ENSP00000484638	0	0.053	0	0	0.294	0.183	0	0.397	0.627
H2BC13	H2BC17	9606.ENSP00000366618	9606.ENSP00000477527	0	0	0.049	0.983	0.393	0.135	0.400	0.043	0.661
H2BC13	H4-16	9606.ENSP00000366618	9606.ENSP00000443017	0	0.144	0	0	0.273	0.190	0	0.423	0.670
H2BC13	H3C11	9606.ENSP00000366618	9606.ENSP00000483283	0	0.053	0	0	0.361	0.183	0	0.429	0.680
H2BC13	H4C8	9606.ENSP00000366618	9606.ENSP00000489236	0	0.144	0	0	0.319	0.190	0	0.436	0.698
H2BC13	H3C2	9606.ENSP00000366618	9606.ENSP00000484841	0	0.053	0	0	0.430	0.183	0	0.427	0.714
H2BC13	H4C5	9606.ENSP00000366618	9606.ENSP00000484789	0	0.144	0	0	0.377	0.190	0	0.442	0.727
H2BC13	H4C4	9606.ENSP00000366618	9606.ENSP00000479461	0	0.144	0	0	0.453	0.190	0	0.422	0.751
H2BC13	H2BU1	9606.ENSP00000366618	9606.ENSP00000479284	0	0	0.049	0.983	0.109	0.825	0.400	0.042	0.899
H2BC15	KMT2D	9606.ENSP00000483903	9606.ENSP00000301067	0	0	0	0	0.055	0.220	0.500	0.072	0.612
H2BC15	H2BC4	9606.ENSP00000483903	9606.ENSP00000321744	0	0	0.048	0.984	0.199	0.812	0.400	0.044	0.902
H2BC15	H2BC7	9606.ENSP00000483903	9606.ENSP00000348924	0	0	0.048	0.984	0.402	0.812	0	0	0.883
H2BC15	H3C12	9606.ENSP00000483903	9606.ENSP00000352252	0	0.125	0	0	0.259	0.183	0.400	0.812	0.929
H2BC15	TRRAP	9606.ENSP00000483903	9606.ENSP00000352925	0	0	0	0	0	0.053	0.500	0.447	0.715
H2BC15	H3C10	9606.ENSP00000483903	9606.ENSP00000358160	0	0.125	0	0	0.429	0.183	0	0.080	0.574
H2BC15	H3C4	9606.ENSP00000483903	9606.ENSP00000366999	0	0.125	0	0	0.347	0.183	0	0.129	0.539
H2BC15	H4-16	9606.ENSP00000483903	9606.ENSP00000443017	0	0.060	0	0	0.273	0.831	0	0.097	0.882
H2BC15	H2BC18	9606.ENSP00000483903	9606.ENSP00000445831	0	0	0.048	0.984	0.083	0.812	0.400	0	0.888
H2BC15	H2BC17	9606.ENSP00000483903	9606.ENSP00000477527	0	0	0.048	0.984	0.626	0.850	0.400	0.046	0.963
H2BC15	H2BC9	9606.ENSP00000483903	9606.ENSP00000479169	0	0	0.048	0.984	0.250	0.850	0.400	0.042	0.927
H2BC15	H2BU1	9606.ENSP00000483903	9606.ENSP00000479284	0	0	0.048	0.984	0.126	0	0.400	0.042	0.458
H2BC15	H4C4	9606.ENSP00000483903	9606.ENSP00000479461	0	0.060	0	0	0.400	0.831	0	0.127	0.905
H2BC15	H2BS1	9606.ENSP00000483903	9606.ENSP00000481622	0	0	0.048	0.984	0.083	0.127	0.400	0	0.482
H2BC15	H3C11	9606.ENSP00000483903	9606.ENSP00000483283	0	0.125	0	0	0.279	0.183	0	0.094	0.470
H2BC15	H3C8	9606.ENSP00000483903	9606.ENSP00000484638	0	0.125	0	0	0.309	0.183	0	0.093	0.492
H2BC15	H3C2	9606.ENSP00000483903	9606.ENSP00000484841	0	0.125	0	0	0.321	0.183	0	0.080	0.493
H2BC15	H2BC6	9606.ENSP00000483903	9606.ENSP00000489317	0	0	0.048	0.984	0.245	0.812	0	0.042	0.853
H2BC15	H4C8	9606.ENSP00000483903	9606.ENSP00000489236	0	0.060	0	0	0.451	0.831	0	0.102	0.911
H2BC15	H4C5	9606.ENSP00000483903	9606.ENSP00000484789	0	0.060	0	0	0.473	0.831	0	0.099	0.914
H2BC17	KMT2D	9606.ENSP00000477527	9606.ENSP00000301067	0	0	0	0	0.062	0.220	0.500	0.079	0.618
H2BC17	H2BC4	9606.ENSP00000477527	9606.ENSP00000321744	0	0	0.048	0.984	0.393	0.850	0.400	0.044	0.941
H2BC17	H2BC7	9606.ENSP00000477527	9606.ENSP00000348924	0	0	0.048	0.984	0.773	0.850	0	0.044	0.964
H2BC17	H3C12	9606.ENSP00000477527	9606.ENSP00000352252	0	0.124	0	0	0.796	0.183	0.400	0.882	0.987
H2BC17	TRRAP	9606.ENSP00000477527	9606.ENSP00000352925	0	0	0	0	0.047	0.053	0.500	0.448	0.717
H2BC17	H3C10	9606.ENSP00000477527	9606.ENSP00000358160	0	0.124	0	0	0.679	0.183	0	0.143	0.777
H2BC17	H3C4	9606.ENSP00000477527	9606.ENSP00000366999	0	0.124	0	0	0.508	0.183	0	0.144	0.658
H2BC17	H4-16	9606.ENSP00000477527	9606.ENSP00000443017	0	0.066	0	0	0.273	0.915	0	0.107	0.942
H2BC17	H2BC18	9606.ENSP00000477527	9606.ENSP00000445831	0	0	0.048	0.984	0.746	0.812	0.400	0.042	0.969
H2BC17	H3C11	9606.ENSP00000477527	9606.ENSP00000483283	0	0.124	0	0	0.371	0.183	0	0.106	0.544
H2BC17	H2BU1	9606.ENSP00000477527	9606.ENSP00000479284	0	0	0.048	0.984	0.097	0.282	0.400	0.042	0.580
H2BC17	H3C2	9606.ENSP00000477527	9606.ENSP00000484841	0	0.124	0	0	0.477	0.183	0	0.233	0.675
H2BC17	H3C8	9606.ENSP00000477527	9606.ENSP00000484638	0	0.124	0	0	0.501	0.183	0	0.216	0.683
H2BC17	H2BS1	9606.ENSP00000477527	9606.ENSP00000481622	0	0	0.048	0.984	0.141	0.764	0.400	0	0.868
H2BC17	H2BC6	9606.ENSP00000477527	9606.ENSP00000489317	0	0	0.048	0.984	0.339	0.850	0	0.043	0.897
H2BC17	H4C4	9606.ENSP00000477527	9606.ENSP00000479461	0	0.066	0	0	0.473	0.915	0	0.137	0.959
H2BC17	H4C8	9606.ENSP00000477527	9606.ENSP00000489236	0	0.066	0	0	0.547	0.915	0	0.112	0.964
H2BC17	H4C5	9606.ENSP00000477527	9606.ENSP00000484789	0	0.066	0	0	0.569	0.915	0	0.145	0.967
H2BC17	H2BC9	9606.ENSP00000477527	9606.ENSP00000479169	0	0	0.048	0.984	0.766	0.812	0.400	0.044	0.971
H2BC18	H2BC4	9606.ENSP00000445831	9606.ENSP00000321744	0	0	0.048	0.984	0.144	0.811	0.400	0.043	0.895
H2BC18	H2BC7	9606.ENSP00000445831	9606.ENSP00000348924	0	0	0.048	0.984	0.149	0.811	0	0.043	0.834
H2BC18	H3C12	9606.ENSP00000445831	9606.ENSP00000352252	0	0.114	0	0	0.679	0.183	0.400	0.815	0.969
H2BC18	TRRAP	9606.ENSP00000445831	9606.ENSP00000352925	0	0	0	0	0.047	0.053	0.500	0.448	0.717
H2BC18	H3C10	9606.ENSP00000445831	9606.ENSP00000358160	0	0.114	0	0	0.232	0.183	0	0.166	0.475
H2BC18	H4-16	9606.ENSP00000445831	9606.ENSP00000443017	0	0.058	0	0	0.265	0.831	0	0.212	0.895
H2BC18	H3C11	9606.ENSP00000445831	9606.ENSP00000483283	0	0.114	0	0	0.212	0.183	0	0.093	0.414
H2BC18	H2BU1	9606.ENSP00000445831	9606.ENSP00000479284	0	0	0.049	0.983	0.058	0.097	0.400	0	0.449
H2BC18	H3C2	9606.ENSP00000445831	9606.ENSP00000484841	0	0.114	0	0	0.242	0.183	0	0.133	0.461
H2BC18	H3C8	9606.ENSP00000445831	9606.ENSP00000484638	0	0.114	0	0	0.212	0.183	0	0.173	0.465
H2BC18	H2BC6	9606.ENSP00000445831	9606.ENSP00000489317	0	0	0.048	0.984	0.083	0.811	0	0.043	0.821
H2BC18	H2BC9	9606.ENSP00000445831	9606.ENSP00000479169	0	0	0.048	0.984	0.086	0.812	0.400	0.042	0.888
H2BC18	H4C8	9606.ENSP00000445831	9606.ENSP00000489236	0	0.058	0	0	0.291	0.831	0	0.196	0.897
H2BC18	H4C4	9606.ENSP00000445831	9606.ENSP00000479461	0	0.058	0	0	0.318	0.831	0	0.186	0.899
H2BC18	H4C5	9606.ENSP00000445831	9606.ENSP00000484789	0	0.058	0	0	0.315	0.831	0	0.214	0.903
H2BC4	KMT2D	9606.ENSP00000321744	9606.ENSP00000301067	0	0	0	0	0.055	0.220	0.500	0.135	0.638
H2BC4	H2BU1	9606.ENSP00000321744	9606.ENSP00000479284	0	0	0.049	0.983	0.062	0	0.400	0.042	0.418
H2BC4	H2BS1	9606.ENSP00000321744	9606.ENSP00000481622	0	0	0.048	0.984	0.138	0.127	0.400	0	0.513
H2BC4	TRRAP	9606.ENSP00000321744	9606.ENSP00000352925	0	0	0	0	0	0.053	0.500	0.447	0.715
H2BC4	H3C11	9606.ENSP00000321744	9606.ENSP00000483283	0	0.125	0	0	0.234	0.829	0	0.246	0.902
H2BC4	H3C8	9606.ENSP00000321744	9606.ENSP00000484638	0	0.125	0	0	0.319	0.829	0	0.286	0.917
H2BC4	H3C2	9606.ENSP00000321744	9606.ENSP00000484841	0	0.125	0	0	0.323	0.829	0	0.336	0.924
H2BC4	H3C10	9606.ENSP00000321744	9606.ENSP00000358160	0	0.125	0	0	0.674	0.829	0	0.253	0.958
H2BC4	H4-16	9606.ENSP00000321744	9606.ENSP00000443017	0	0.066	0	0	0.273	0.915	0	0.420	0.962
H2BC4	H4C4	9606.ENSP00000321744	9606.ENSP00000479461	0	0.066	0	0	0.447	0.915	0	0.445	0.972
H2BC4	H4C5	9606.ENSP00000321744	9606.ENSP00000484789	0	0.066	0	0	0.470	0.915	0	0.446	0.973
H2BC4	H2BC9	9606.ENSP00000321744	9606.ENSP00000479169	0	0	0.048	0.984	0.762	0.850	0.400	0.043	0.976
H2BC4	H2BC6	9606.ENSP00000321744	9606.ENSP00000489317	0	0	0.048	0.985	0.775	0.900	0	0	0.976
H2BC4	H2BC7	9606.ENSP00000321744	9606.ENSP00000348924	0	0	0.048	0.985	0.661	0.900	0	0.374	0.977
H2BC4	H4C8	9606.ENSP00000321744	9606.ENSP00000489236	0	0.066	0	0	0.625	0.915	0	0.397	0.979
H2BC4	H3C4	9606.ENSP00000321744	9606.ENSP00000366999	0	0.125	0	0	0.803	0.829	0	0.605	0.986
H2BC4	H3C12	9606.ENSP00000321744	9606.ENSP00000352252	0	0.125	0	0	0.255	0.829	0.400	0.862	0.989
H2BC6	SRCAP	9606.ENSP00000489317	9606.ENSP00000262518	0	0	0	0	0	0.532	0	0.057	0.539
H2BC6	H2BC7	9606.ENSP00000489317	9606.ENSP00000348924	0	0	0.048	0.985	0.767	0.900	0	0	0.975
H2BC6	H3C12	9606.ENSP00000489317	9606.ENSP00000352252	0	0.125	0	0	0.222	0.829	0	0.298	0.907
H2BC6	H3C10	9606.ENSP00000489317	9606.ENSP00000358160	0	0.125	0	0	0.527	0.829	0	0.289	0.943
H2BC6	H3C4	9606.ENSP00000489317	9606.ENSP00000366999	0	0.125	0	0	0.777	0.829	0	0.383	0.976
H2BC6	H4-16	9606.ENSP00000489317	9606.ENSP00000443017	0	0.066	0	0	0.263	0.915	0	0.529	0.968
H2BC6	H2BC9	9606.ENSP00000489317	9606.ENSP00000479169	0	0	0.048	0.984	0.774	0.850	0	0.052	0.965
H2BC6	H4C4	9606.ENSP00000489317	9606.ENSP00000479461	0	0.066	0	0	0.410	0.915	0	0.562	0.976
H2BC6	H3C11	9606.ENSP00000489317	9606.ENSP00000483283	0	0.125	0	0	0.231	0.829	0	0.251	0.902
H2BC6	H3C8	9606.ENSP00000489317	9606.ENSP00000484638	0	0.125	0	0	0.352	0.829	0	0.348	0.928
H2BC6	H4C5	9606.ENSP00000489317	9606.ENSP00000484789	0	0.066	0	0	0.518	0.915	0	0.528	0.979
H2BC6	H3C2	9606.ENSP00000489317	9606.ENSP00000484841	0	0.125	0	0	0.416	0.829	0	0.194	0.920
H2BC6	H4C8	9606.ENSP00000489317	9606.ENSP00000489236	0	0.066	0	0	0.550	0.915	0	0.499	0.979
H2BC7	H3C11	9606.ENSP00000348924	9606.ENSP00000483283	0	0.125	0	0	0.356	0.829	0	0.254	0.918
H2BC7	H3C2	9606.ENSP00000348924	9606.ENSP00000484841	0	0.125	0	0	0.428	0.829	0	0.295	0.931
H2BC7	H3C8	9606.ENSP00000348924	9606.ENSP00000484638	0	0.125	0	0	0.514	0.829	0	0.314	0.943
H2BC7	H3C12	9606.ENSP00000348924	9606.ENSP00000352252	0	0.125	0	0	0.319	0.829	0	0.529	0.945
H2BC7	H3C10	9606.ENSP00000348924	9606.ENSP00000358160	0	0.125	0	0	0.684	0.829	0	0.299	0.962
H2BC7	H2BC9	9606.ENSP00000348924	9606.ENSP00000479169	0	0	0.048	0.984	0.781	0.850	0	0.043	0.966
H2BC7	H4-16	9606.ENSP00000348924	9606.ENSP00000443017	0	0.066	0	0	0.274	0.915	0	0.530	0.969
H2BC7	H4C4	9606.ENSP00000348924	9606.ENSP00000479461	0	0.066	0	0	0.518	0.915	0	0.530	0.979
H2BC7	H4C8	9606.ENSP00000348924	9606.ENSP00000489236	0	0.066	0	0	0.636	0.915	0	0.528	0.984
H2BC7	H3C4	9606.ENSP00000348924	9606.ENSP00000366999	0	0.125	0	0	0.800	0.829	0	0.605	0.986
H2BC7	H4C5	9606.ENSP00000348924	9606.ENSP00000484789	0	0.066	0	0	0.745	0.915	0	0.597	0.990
H2BC9	KMT2D	9606.ENSP00000479169	9606.ENSP00000301067	0	0	0	0	0.055	0.220	0.500	0.073	0.612
H2BC9	H3C12	9606.ENSP00000479169	9606.ENSP00000352252	0	0.124	0	0	0.267	0.183	0.400	0.815	0.931
H2BC9	TRRAP	9606.ENSP00000479169	9606.ENSP00000352925	0	0	0	0	0	0.053	0.500	0.448	0.716
H2BC9	H3C10	9606.ENSP00000479169	9606.ENSP00000358160	0	0.124	0	0	0.747	0.183	0	0.080	0.811
H2BC9	H3C4	9606.ENSP00000479169	9606.ENSP00000366999	0	0.124	0	0	0.795	0.183	0	0.092	0.849
H2BC9	H4-16	9606.ENSP00000479169	9606.ENSP00000443017	0	0.066	0	0	0.255	0.831	0	0.161	0.888
H2BC9	H3C11	9606.ENSP00000479169	9606.ENSP00000483283	0	0.124	0	0	0.300	0.183	0	0.080	0.478
H2BC9	H2BU1	9606.ENSP00000479169	9606.ENSP00000479284	0	0	0.048	0.984	0	0.282	0.400	0.042	0.554
H2BC9	H3C2	9606.ENSP00000479169	9606.ENSP00000484841	0	0.124	0	0	0.422	0.183	0	0.106	0.581
H2BC9	H2BS1	9606.ENSP00000479169	9606.ENSP00000481622	0	0	0.048	0.984	0.086	0.297	0.400	0.042	0.584
H2BC9	H3C8	9606.ENSP00000479169	9606.ENSP00000484638	0	0.124	0	0	0.506	0.183	0	0.173	0.669
H2BC9	H4C4	9606.ENSP00000479169	9606.ENSP00000479461	0	0.066	0	0	0.413	0.831	0	0.212	0.917
H2BC9	H4C8	9606.ENSP00000479169	9606.ENSP00000489236	0	0.066	0	0	0.577	0.831	0	0.167	0.937
H2BC9	H4C5	9606.ENSP00000479169	9606.ENSP00000484789	0	0.066	0	0	0.570	0.831	0	0.216	0.939
H2BS1	KMT2D	9606.ENSP00000481622	9606.ENSP00000301067	0	0	0	0	0.055	0.220	0.500	0.075	0.613
H2BS1	H3C12	9606.ENSP00000481622	9606.ENSP00000352252	0	0.124	0	0	0.229	0.183	0.400	0.814	0.927
H2BS1	TRRAP	9606.ENSP00000481622	9606.ENSP00000352925	0	0	0	0	0	0.053	0.500	0.448	0.716
H2BS1	H3C10	9606.ENSP00000481622	9606.ENSP00000358160	0	0.124	0	0	0.257	0.183	0	0.088	0.451
H2BS1	H3C4	9606.ENSP00000481622	9606.ENSP00000366999	0	0.124	0	0	0.200	0.183	0	0.093	0.412
H2BS1	H4-16	9606.ENSP00000481622	9606.ENSP00000443017	0	0.059	0	0	0.255	0.190	0	0.086	0.412
H2BS1	H2BU1	9606.ENSP00000481622	9606.ENSP00000479284	0	0	0.049	0.983	0	0.127	0.400	0	0.458
H2BS1	H4C4	9606.ENSP00000481622	9606.ENSP00000479461	0	0.059	0	0	0.288	0.190	0	0.086	0.438
H2BS1	H3C11	9606.ENSP00000481622	9606.ENSP00000483283	0	0.124	0	0	0.207	0.183	0	0.080	0.408
H2BS1	H3C8	9606.ENSP00000481622	9606.ENSP00000484638	0	0.124	0	0	0.210	0.183	0	0.080	0.410
H2BS1	H4C5	9606.ENSP00000481622	9606.ENSP00000484789	0	0.059	0	0	0.274	0.190	0	0.086	0.427
H2BS1	H3C2	9606.ENSP00000481622	9606.ENSP00000484841	0	0.124	0	0	0.242	0.183	0	0.080	0.434
H2BS1	H4C8	9606.ENSP00000481622	9606.ENSP00000489236	0	0.059	0	0	0.288	0.190	0	0.086	0.438
H2BU1	SRCAP	9606.ENSP00000479284	9606.ENSP00000262518	0	0	0	0	0	0.390	0	0.099	0.427
H2BU1	KMT2D	9606.ENSP00000479284	9606.ENSP00000301067	0	0	0	0	0.055	0.220	0.500	0.085	0.617
H2BU1	H3C12	9606.ENSP00000479284	9606.ENSP00000352252	0	0.123	0	0	0.201	0.829	0.400	0.815	0.984
H2BU1	TRRAP	9606.ENSP00000479284	9606.ENSP00000352925	0	0	0	0	0	0.175	0.500	0.448	0.752
H2BU1	H3C10	9606.ENSP00000479284	9606.ENSP00000358160	0	0.123	0	0	0.193	0.829	0	0.080	0.874
H2BU1	H3C4	9606.ENSP00000479284	9606.ENSP00000366999	0	0.123	0	0	0.209	0.829	0	0.172	0.889
H2BU1	H4-16	9606.ENSP00000479284	9606.ENSP00000443017	0	0.071	0	0	0.265	0.915	0	0.133	0.943
H2BU1	H3C11	9606.ENSP00000479284	9606.ENSP00000483283	0	0.123	0	0	0.196	0.829	0	0.095	0.876
H2BU1	H3C8	9606.ENSP00000479284	9606.ENSP00000484638	0	0.123	0	0	0.192	0.829	0	0.093	0.876
H2BU1	H3C2	9606.ENSP00000479284	9606.ENSP00000484841	0	0.123	0	0	0.202	0.873	0	0.115	0.911
H2BU1	H4C5	9606.ENSP00000479284	9606.ENSP00000484789	0	0.071	0	0	0.263	0.915	0	0.100	0.941
H2BU1	H4C8	9606.ENSP00000479284	9606.ENSP00000489236	0	0.071	0	0	0.292	0.915	0	0.103	0.943
H2BU1	H4C4	9606.ENSP00000479284	9606.ENSP00000479461	0	0.071	0	0	0.270	0.915	0	0.160	0.945
H3C10	H3C12	9606.ENSP00000358160	9606.ENSP00000352252	0	0	0.048	0.985	0.149	0.900	0	0.375	0.942
H3C10	H3C11	9606.ENSP00000358160	9606.ENSP00000483283	0	0	0.048	0.985	0.107	0.900	0	0	0.907
H3C10	H3C8	9606.ENSP00000358160	9606.ENSP00000484638	0	0	0.048	0.985	0.257	0.900	0	0.055	0.924
H3C10	H3C2	9606.ENSP00000358160	9606.ENSP00000484841	0	0	0.048	0.985	0.244	0.900	0	0.375	0.949
H3C10	H3C4	9606.ENSP00000358160	9606.ENSP00000366999	0	0	0.048	0.985	0.517	0.900	0	0	0.950
H3C10	H4-16	9606.ENSP00000358160	9606.ENSP00000443017	0	0.069	0	0	0.173	0.915	0	0.780	0.983
H3C10	H4C4	9606.ENSP00000358160	9606.ENSP00000479461	0	0.069	0	0	0.336	0.915	0	0.770	0.986
H3C10	H4C5	9606.ENSP00000358160	9606.ENSP00000484789	0	0.069	0	0	0.410	0.915	0	0.781	0.988
H3C10	H4C8	9606.ENSP00000358160	9606.ENSP00000489236	0	0.069	0	0	0.790	0.915	0	0.781	0.995
H3C11	H3C12	9606.ENSP00000483283	9606.ENSP00000352252	0	0	0.048	0.985	0.335	0.900	0	0.375	0.955
H3C11	H3C4	9606.ENSP00000483283	9606.ENSP00000366999	0	0	0.048	0.985	0.157	0.900	0	0	0.912
H3C11	H4-16	9606.ENSP00000483283	9606.ENSP00000443017	0	0.069	0	0	0.175	0.915	0	0.794	0.984
H3C11	H4C4	9606.ENSP00000483283	9606.ENSP00000479461	0	0.069	0	0	0.339	0.915	0	0.781	0.987
H3C11	H3C8	9606.ENSP00000483283	9606.ENSP00000484638	0	0	0.048	0.985	0.418	0.900	0	0	0.939
H3C11	H3C2	9606.ENSP00000483283	9606.ENSP00000484841	0	0	0.048	0.985	0.338	0.900	0	0.375	0.955
H3C11	H4C8	9606.ENSP00000483283	9606.ENSP00000489236	0	0.069	0	0	0.184	0.915	0	0.783	0.984
H3C11	H4C5	9606.ENSP00000483283	9606.ENSP00000484789	0	0.069	0	0	0.376	0.915	0	0.783	0.987
H3C12	SRCAP	9606.ENSP00000352252	9606.ENSP00000262518	0	0	0	0	0.049	0.181	0	0.368	0.465
H3C12	KMT2D	9606.ENSP00000352252	9606.ENSP00000301067	0	0	0	0	0.062	0.268	0.500	0.555	0.827
H3C12	NOTCH1	9606.ENSP00000352252	9606.ENSP00000498587	0	0	0	0	0.042	0.106	0	0.452	0.489
H3C12	TRRAP	9606.ENSP00000352252	9606.ENSP00000352925	0	0	0	0	0.042	0.333	0.400	0.398	0.738
H3C12	H3C4	9606.ENSP00000352252	9606.ENSP00000366999	0	0	0.048	0.985	0.099	0.900	0	0.375	0.939
H3C12	H3C8	9606.ENSP00000352252	9606.ENSP00000484638	0	0	0.048	0.985	0.252	0.900	0	0.375	0.949
H3C12	H4C8	9606.ENSP00000352252	9606.ENSP00000489236	0	0.069	0	0	0.198	0.915	0	0.659	0.975
H3C12	H3C2	9606.ENSP00000352252	9606.ENSP00000484841	0	0	0.048	0.985	0.316	0.926	0	0.572	0.976
H3C12	H4-16	9606.ENSP00000352252	9606.ENSP00000443017	0	0.069	0	0	0.178	0.915	0	0.681	0.976
H3C12	H4C5	9606.ENSP00000352252	9606.ENSP00000484789	0	0.069	0	0	0.257	0.915	0	0.674	0.978
H3C12	H4C4	9606.ENSP00000352252	9606.ENSP00000479461	0	0.069	0	0	0.339	0.915	0	0.676	0.980
H3C2	KMT2D	9606.ENSP00000484841	9606.ENSP00000301067	0	0	0	0	0.055	0.268	0	0.217	0.411
H3C2	H3C4	9606.ENSP00000484841	9606.ENSP00000366999	0	0	0.048	0.985	0.329	0.900	0	0.384	0.955
H3C2	H4-16	9606.ENSP00000484841	9606.ENSP00000443017	0	0.069	0	0	0.184	0.915	0	0.789	0.984
H3C2	H4C4	9606.ENSP00000484841	9606.ENSP00000479461	0	0.069	0	0	0.503	0.915	0	0.789	0.990
H3C2	H3C8	9606.ENSP00000484841	9606.ENSP00000484638	0	0	0.048	0.985	0.422	0.900	0	0.375	0.961
H3C2	H4C5	9606.ENSP00000484841	9606.ENSP00000484789	0	0.069	0	0	0.455	0.915	0	0.794	0.990
H3C2	H4C8	9606.ENSP00000484841	9606.ENSP00000489236	0	0.069	0	0	0.235	0.915	0	0.790	0.985
H3C4	H3C8	9606.ENSP00000366999	9606.ENSP00000484638	0	0	0.048	0.985	0.429	0.900	0	0	0.940
H3C4	H4-16	9606.ENSP00000366999	9606.ENSP00000443017	0	0.069	0	0	0.146	0.915	0	0.783	0.983
H3C4	H4C5	9606.ENSP00000366999	9606.ENSP00000484789	0	0.069	0	0	0.584	0.915	0	0.783	0.991
H3C4	H4C8	9606.ENSP00000366999	9606.ENSP00000489236	0	0.069	0	0	0.666	0.915	0	0.781	0.993
H3C4	H4C4	9606.ENSP00000366999	9606.ENSP00000479461	0	0.069	0	0	0.664	0.915	0	0.775	0.993
H3C8	H4-16	9606.ENSP00000484638	9606.ENSP00000443017	0	0.069	0	0	0.175	0.915	0	0.795	0.984
H3C8	H4C4	9606.ENSP00000484638	9606.ENSP00000479461	0	0.069	0	0	0.335	0.915	0	0.781	0.987
H3C8	H4C8	9606.ENSP00000484638	9606.ENSP00000489236	0	0.069	0	0	0.325	0.915	0	0.805	0.988
H3C8	H4C5	9606.ENSP00000484638	9606.ENSP00000484789	0	0.069	0	0	0.355	0.915	0	0.799	0.988
H4-16	H4C5	9606.ENSP00000443017	9606.ENSP00000484789	0	0	0.049	0.983	0.086	0.900	0.540	0	0.954
H4-16	H4C8	9606.ENSP00000443017	9606.ENSP00000489236	0	0	0.049	0.983	0.086	0.900	0.540	0	0.954
H4-16	H4C4	9606.ENSP00000443017	9606.ENSP00000479461	0	0	0.049	0.983	0.099	0.900	0.540	0	0.955
H4C4	H4C8	9606.ENSP00000479461	9606.ENSP00000489236	0	0	0.049	0.983	0.257	0.900	0.540	0	0.963
H4C4	H4C5	9606.ENSP00000479461	9606.ENSP00000484789	0	0	0.049	0.983	0.521	0.900	0.540	0	0.976
H4C5	H4C8	9606.ENSP00000484789	9606.ENSP00000489236	0	0	0.049	0.983	0.762	0.900	0.540	0	0.988
HELZ2	MED12	9606.ENSP00000417401	9606.ENSP00000363193	0	0	0	0	0.055	0	0.500	0.082	0.529
HK2	SLC16A3	9606.ENSP00000290573	9606.ENSP00000463978	0	0	0	0	0.138	0	0	0.617	0.656
HK2	PFKP	9606.ENSP00000290573	9606.ENSP00000370517	0	0	0	0	0.151	0	0.900	0.631	0.965
HSPA1A	HSPE1	9606.ENSP00000364802	9606.ENSP00000233893	0.059	0	0	0	0.426	0.091	0	0.666	0.814
HSPA1A	HSPA6	9606.ENSP00000364802	9606.ENSP00000310219	0	0	0.049	0.982	0.435	0	0.500	0.422	0.824
HSPA1A	HSPA1B	9606.ENSP00000364802	9606.ENSP00000364801	0	0	0.046	0.988	0.775	0.900	0.500	0.551	0.994
HSPA1B	HSPE1	9606.ENSP00000364801	9606.ENSP00000233893	0.059	0	0	0	0.436	0.091	0	0.716	0.845
HSPA1B	LRP1	9606.ENSP00000364801	9606.ENSP00000243077	0	0	0	0	0.049	0	0	0.576	0.579
HSPA1B	HSPA6	9606.ENSP00000364801	9606.ENSP00000310219	0	0	0.049	0.982	0.437	0.782	0.500	0.417	0.959
HSPA1B	TXNIP	9606.ENSP00000364801	9606.ENSP00000462521	0	0	0	0	0.042	0.422	0	0.244	0.545
HSPA6	HSPE1	9606.ENSP00000310219	9606.ENSP00000233893	0.059	0	0	0	0.416	0.091	0	0.441	0.683
HSPA6	RPL21	9606.ENSP00000310219	9606.ENSP00000346027	0	0	0	0	0.174	0.287	0	0.072	0.405
HSPG2	LRP1	9606.ENSP00000363827	9606.ENSP00000243077	0	0	0	0.546	0.163	0.407	0.400	0.436	0.809
HSPG2	LAMA5	9606.ENSP00000363827	9606.ENSP00000252999	0	0	0	0.553	0.175	0	0.500	0.282	0.678
HSPG2	PLEC	9606.ENSP00000363827	9606.ENSP00000323856	0	0	0	0	0.219	0	0	0.354	0.474
IGSF9B	NLGN2	9606.ENSP00000436552	9606.ENSP00000305288	0	0	0	0	0.081	0.127	0	0.706	0.744
INTS1	ZNF687	9606.ENSP00000385722	9606.ENSP00000319829	0	0	0	0	0.118	0.994	0	0	0.994
INTS1	RNF123	9606.ENSP00000385722	9606.ENSP00000328287	0	0	0	0	0.217	0.292	0	0	0.421
INTS1	PCNX3	9606.ENSP00000385722	9606.ENSP00000347931	0	0	0	0	0.793	0	0	0	0.793
KMT2D	SRCAP	9606.ENSP00000301067	9606.ENSP00000262518	0	0	0	0	0.361	0.081	0	0.204	0.492
KMT2D	ZNF750	9606.ENSP00000301067	9606.ENSP00000269394	0	0	0	0	0	0	0	0.481	0.481
KMT2D	OBSCN	9606.ENSP00000301067	9606.ENSP00000455507	0	0	0	0	0.068	0.095	0	0.384	0.435
KMT2D	NOTCH1	9606.ENSP00000301067	9606.ENSP00000498587	0	0	0	0	0.082	0.066	0	0.586	0.614
KMT2D	TRRAP	9606.ENSP00000301067	9606.ENSP00000352925	0	0	0	0	0.397	0	0	0.543	0.713
KMT2D	MED12	9606.ENSP00000301067	9606.ENSP00000363193	0	0	0	0	0.294	0	0	0.614	0.716
MED12	SRCAP	9606.ENSP00000363193	9606.ENSP00000262518	0	0	0	0	0.424	0.117	0	0.166	0.539
MED12	TRRAP	9606.ENSP00000363193	9606.ENSP00000352925	0	0	0	0	0.504	0.336	0	0.189	0.710
MED12	NOTCH1	9606.ENSP00000363193	9606.ENSP00000498587	0	0	0	0	0.111	0.071	0	0.416	0.475
MINK1	TNKS1BP1	9606.ENSP00000347427	9606.ENSP00000437271	0	0	0	0	0.146	0.421	0	0.085	0.508
MYH7B	MYL1	9606.ENSP00000483640	9606.ENSP00000307280	0	0	0	0	0.332	0.471	0.540	0.340	0.878
MYH7B	MYLPF	9606.ENSP00000483640	9606.ENSP00000325239	0	0	0	0	0.228	0.272	0.540	0.254	0.781
MYH7B	MYL4	9606.ENSP00000483640	9606.ENSP00000347055	0	0	0	0	0.059	0.293	0.540	0.324	0.765
MYH7B	TNNI1	9606.ENSP00000483640	9606.ENSP00000354488	0	0	0	0	0.264	0.128	0	0.655	0.759
MYH7B	TNNC2	9606.ENSP00000483640	9606.ENSP00000361636	0	0	0	0	0.227	0.141	0	0.310	0.502
MYH7B	MYO18A	9606.ENSP00000483640	9606.ENSP00000437073	0	0	0	0.620	0.049	0	0.540	0.101	0.572
MYL1	TNNC1	9606.ENSP00000307280	9606.ENSP00000232975	0	0	0.108	0.764	0.415	0	0.500	0.123	0.741
MYL1	MYL4	9606.ENSP00000307280	9606.ENSP00000347055	0	0	0.051	0.970	0.105	0.174	0.540	0.067	0.644
MYL1	MYO18A	9606.ENSP00000307280	9606.ENSP00000437073	0	0	0	0	0.305	0.453	0.540	0.160	0.833
MYL1	TNNC2	9606.ENSP00000307280	9606.ENSP00000361636	0	0	0.085	0.787	0.887	0	0.500	0.163	0.951
MYL1	TNNI1	9606.ENSP00000307280	9606.ENSP00000354488	0	0	0	0	0.869	0.189	0.500	0.583	0.975
MYL1	MYLPF	9606.ENSP00000307280	9606.ENSP00000325239	0	0	0	0.654	0.889	0.797	0.720	0.380	0.995
MYL4	TNNC1	9606.ENSP00000347055	9606.ENSP00000232975	0	0	0.097	0.745	0.263	0	0.500	0.082	0.654
MYL4	MYLPF	9606.ENSP00000347055	9606.ENSP00000325239	0	0	0	0	0.088	0.311	0.540	0.659	0.888
MYL4	TNNC2	9606.ENSP00000347055	9606.ENSP00000361636	0	0	0.086	0.762	0.116	0	0.500	0.132	0.603
MYL4	MYO18A	9606.ENSP00000347055	9606.ENSP00000437073	0	0	0	0	0.059	0.384	0.540	0.082	0.722
MYL4	TNNI1	9606.ENSP00000347055	9606.ENSP00000354488	0	0	0	0	0.131	0.189	0.500	0.589	0.836
MYLPF	TNNC1	9606.ENSP00000325239	9606.ENSP00000232975	0	0	0	0	0.437	0.092	0	0.308	0.615
MYLPF	OBSCN	9606.ENSP00000325239	9606.ENSP00000455507	0	0	0	0	0.147	0.125	0	0.372	0.490
MYLPF	MYO18A	9606.ENSP00000325239	9606.ENSP00000437073	0	0	0	0	0.156	0.272	0.540	0.091	0.708
MYLPF	TNNI1	9606.ENSP00000325239	9606.ENSP00000354488	0	0	0	0	0.656	0.189	0	0.629	0.887
MYLPF	TNNC2	9606.ENSP00000325239	9606.ENSP00000361636	0	0	0	0	0.979	0.092	0	0.670	0.993
MYO18A	PLCG1	9606.ENSP00000437073	9606.ENSP00000244007	0	0	0	0	0.045	0	0.500	0.046	0.504
NLGN2	PTPRF	9606.ENSP00000305288	9606.ENSP00000353030	0	0	0	0	0.097	0.173	0	0.407	0.518
NLGN2	PTPRS	9606.ENSP00000305288	9606.ENSP00000467537	0	0	0	0	0.086	0.173	0	0.448	0.546
NOTCH1	NOTCH3	9606.ENSP00000498587	9606.ENSP00000263388	0	0	0.068	0.942	0.134	0.313	0.500	0.424	0.811
NOTCH1	ZNF750	9606.ENSP00000498587	9606.ENSP00000269394	0	0	0	0	0.042	0	0	0.473	0.473
NOTCH1	PTN	9606.ENSP00000498587	9606.ENSP00000341170	0	0	0	0	0	0	0	0.506	0.506
OBSCN	TNNC1	9606.ENSP00000455507	9606.ENSP00000232975	0	0	0	0	0.126	0.125	0	0.290	0.410
OBSCN	PLEC	9606.ENSP00000455507	9606.ENSP00000323856	0	0	0	0	0.072	0.051	0	0.419	0.444
PCDHA6	PCDHA8	9606.ENSP00000433378	9606.ENSP00000434655	0	0	0.048	0.985	0.258	0.470	0	0.052	0.597
PCDHA6	PCDHA7	9606.ENSP00000433378	9606.ENSP00000436426	0	0	0.050	0.981	0.780	0	0	0.296	0.840
PCDHA7	PCDHA8	9606.ENSP00000436426	9606.ENSP00000434655	0	0	0.050	0.980	0.337	0.470	0	0.057	0.643
PCDHGA11	PCDHGB7	9606.ENSP00000381589	9606.ENSP00000381594	0	0	0.051	0.945	0.488	0	0	0.088	0.518
PCDHGB4	PCDHGB5	9606.ENSP00000428288	9606.ENSP00000478258	0	0	0.049	0.983	0.169	0.623	0	0.055	0.680
PCDHGC4	PCDHGC5	9606.ENSP00000306918	9606.ENSP00000252087	0	0	0	0.941	0.511	0	0	0.420	0.704
PFKP	SLC16A3	9606.ENSP00000370517	9606.ENSP00000463978	0	0	0	0	0.080	0	0	0.501	0.522
PI4KA	PLCG1	9606.ENSP00000255882	9606.ENSP00000244007	0	0	0	0	0.060	0	0.650	0.148	0.695
PI4KA	RNF123	9606.ENSP00000255882	9606.ENSP00000328287	0	0	0	0	0.142	0.292	0	0.157	0.443
PI4KA	PIK3C2B	9606.ENSP00000255882	9606.ENSP00000356155	0	0	0	0.554	0.067	0	0.900	0.165	0.915
PIK3C2B	PLCG1	9606.ENSP00000356155	9606.ENSP00000244007	0	0	0	0	0.083	0	0.650	0.226	0.730
PLCG1	PTN	9606.ENSP00000244007	9606.ENSP00000341170	0	0	0	0	0	0	0.500	0	0.499
PLXNA1	PLXNB2	9606.ENSP00000377061	9606.ENSP00000352288	0	0	0	0.809	0.090	0	0.540	0.157	0.616
PLXNA1	PLXNA2	9606.ENSP00000377061	9606.ENSP00000356000	0	0	0.054	0.968	0.062	0	0.540	0.372	0.709
PLXNA1	PLXNA3	9606.ENSP00000377061	9606.ENSP00000358696	0	0	0.054	0.971	0.224	0	0.540	0.383	0.763
PLXNA2	PLXNB2	9606.ENSP00000356000	9606.ENSP00000352288	0	0	0	0.808	0.063	0	0.540	0.137	0.595
PLXNA2	PLXNA3	9606.ENSP00000356000	9606.ENSP00000358696	0	0	0.055	0.963	0	0	0.540	0.069	0.560
PLXNA3	PLXNB2	9606.ENSP00000358696	9606.ENSP00000352288	0	0	0	0.799	0.061	0	0.540	0.150	0.600
PLXNB2	PTN	9606.ENSP00000352288	9606.ENSP00000341170	0	0	0	0	0.043	0.071	0	0.902	0.905
PTN	PTPRS	9606.ENSP00000341170	9606.ENSP00000467537	0	0	0	0	0.081	0.046	0	0.684	0.699
RPL21	RPL39	9606.ENSP00000346027	9606.ENSP00000355315	0	0	0	0	0.960	0.967	0	0.530	0.999
RPTOR	SZT2	9606.ENSP00000307272	9606.ENSP00000457168	0	0	0	0	0.047	0	0.400	0.307	0.569
RPTOR	TRRAP	9606.ENSP00000307272	9606.ENSP00000352925	0	0	0	0	0.452	0	0	0.329	0.617
SLC12A4	WNK2	9606.ENSP00000395983	9606.ENSP00000297954	0	0	0	0	0	0.071	0	0.592	0.605
SPATA25	SPATA46	9606.ENSP00000361597	9606.ENSP00000356912	0	0	0	0	0.042	0	0	0.547	0.547
SRCAP	TRRAP	9606.ENSP00000262518	9606.ENSP00000352925	0	0	0	0	0.444	0.294	0.540	0.661	0.930
TNNC1	TNNC2	9606.ENSP00000232975	9606.ENSP00000361636	0	0	0.061	0.958	0.305	0	0.900	0.057	0.930
TNNC1	TNNI1	9606.ENSP00000232975	9606.ENSP00000354488	0	0	0	0	0.472	0.843	0.500	0.867	0.993
TNNC2	TNNI1	9606.ENSP00000361636	9606.ENSP00000354488	0	0	0	0	0.447	0.713	0.500	0.696	0.972
