# Supplementary material for: Kidney organoids as a novel platform to evaluate heat‐stress‐induced acute kidney injury pathogenesis
Source: Bioeng Transl Med. 2025 Nov 20;11(1):e70092. doi: 10.1002/btm2.70092 (PMC12821206; doi:10.1002/btm2.70092)
Supplement: Supplementary file 10 — Table S8. Function_annotations of genes in MCODE module. [file BTM2-11-e70092-s005.csv]

Cluster	query	name	entrezgene	go
1	H2BC18	H2B clustered histone 18	440689	{'CC': [{'evidence': 'IEA', 'gocategory': 'CC', 'id': 'GO:0000786', 'qualifier': 'part_of', 'term': 'nucleosome'}, {'evidence': 'HDA', 'gocategory': 'CC', 'id': 'GO:0005634', 'pubmed': 21630459, 'qualifier': 'located_in', 'term': 'nucleus'}, {'evidence': 'IDA', 'gocategory': 'CC', 'id': 'GO:0005654', 'qualifier': 'located_in', 'term': 'nucleoplasm'}, {'evidence': 'TAS', 'gocategory': 'CC', 'id': …
1	H2BC6	H2B clustered histone 6	8344	{'BP': [{'evidence': 'IDA', 'gocategory': 'BP', 'id': 'GO:0002227', 'pubmed': 12860195, 'qualifier': 'involved_in', 'term': 'innate immune response in mucosa'}, {'evidence': 'NAS', 'gocategory': 'BP', 'id': 'GO:0006334', 'pubmed': [422550, 9119399], 'qualifier': 'involved_in', 'term': 'nucleosome assembly'}, {'evidence': 'IDA', 'gocategory': 'BP', 'id': 'GO:0019731', 'pubmed': 12860195, 'qualifie…
1	H2BC10	H2B clustered histone 10	8346	{'BP': [{'evidence': 'IDA', 'gocategory': 'BP', 'id': 'GO:0002227', 'pubmed': 12860195, 'qualifier': 'involved_in', 'term': 'innate immune response in mucosa'}, {'evidence': 'NAS', 'gocategory': 'BP', 'id': 'GO:0006334', 'pubmed': [422550, 9119399], 'qualifier': 'involved_in', 'term': 'nucleosome assembly'}, {'evidence': 'IDA', 'gocategory': 'BP', 'id': 'GO:0019731', 'pubmed': 12860195, 'qualifie…
1	H2AC11	H2A clustered histone 11	8969	{'BP': {'evidence': 'IBA', 'gocategory': 'BP', 'id': 'GO:0031507', 'qualifier': 'involved_in', 'term': 'heterochromatin formation'}, 'CC': [{'evidence': 'IBA', 'gocategory': 'CC', 'id': 'GO:0000786', 'qualifier': 'part_of', 'term': 'nucleosome'}, {'evidence': 'HDA', 'gocategory': 'CC', 'id': 'GO:0005634', 'pubmed': 21630459, 'qualifier': 'located_in', 'term': 'nucleus'}, {'evidence': 'IBA', 'goca…
1	H2AC8	H2A clustered histone 8	3012	{'BP': [{'evidence': 'NAS', 'gocategory': 'BP', 'id': 'GO:0006325', 'pubmed': 31790919, 'qualifier': 'involved_in', 'term': 'chromatin organization'}, {'evidence': 'IMP', 'gocategory': 'BP', 'id': 'GO:0008285', 'pubmed': 23956221, 'qualifier': 'involved_in', 'term': 'negative regulation of cell population proliferation'}, {'evidence': 'IBA', 'gocategory': 'BP', 'id': 'GO:0031507', 'qualifier': 'i…
1	H2BC4	H2B clustered histone 4	8347	{'BP': [{'evidence': 'IDA', 'gocategory': 'BP', 'id': 'GO:0002227', 'pubmed': 12860195, 'qualifier': 'involved_in', 'term': 'innate immune response in mucosa'}, {'evidence': 'NAS', 'gocategory': 'BP', 'id': 'GO:0006334', 'pubmed': [422550, 9119399], 'qualifier': 'involved_in', 'term': 'nucleosome assembly'}, {'evidence': 'IDA', 'gocategory': 'BP', 'id': 'GO:0019731', 'pubmed': 12860195, 'qualifie…
1	H2AC21	H2A clustered histone 21	317772	{'BP': {'evidence': 'IBA', 'gocategory': 'BP', 'id': 'GO:0031507', 'qualifier': 'involved_in', 'term': 'heterochromatin formation'}, 'CC': [{'evidence': 'IBA', 'gocategory': 'CC', 'id': 'GO:0000786', 'qualifier': 'part_of', 'term': 'nucleosome'}, {'evidence': 'HDA', 'gocategory': 'CC', 'id': 'GO:0005634', 'pubmed': 21630459, 'qualifier': 'located_in', 'term': 'nucleus'}, {'evidence': 'IBA', 'goca…
1	H2BC7	H2B clustered histone 7	8343	{'BP': [{'evidence': 'IDA', 'gocategory': 'BP', 'id': 'GO:0002227', 'pubmed': 12860195, 'qualifier': 'involved_in', 'term': 'innate immune response in mucosa'}, {'evidence': 'NAS', 'gocategory': 'BP', 'id': 'GO:0006334', 'pubmed': [422550, 9119399], 'qualifier': 'involved_in', 'term': 'nucleosome assembly'}, {'evidence': 'IDA', 'gocategory': 'BP', 'id': 'GO:0019731', 'pubmed': 12860195, 'qualifie…
1	H2AC13	H2A clustered histone 13	8329	{'BP': {'evidence': 'IBA', 'gocategory': 'BP', 'id': 'GO:0031507', 'qualifier': 'involved_in', 'term': 'heterochromatin formation'}, 'CC': [{'evidence': 'IBA', 'gocategory': 'CC', 'id': 'GO:0000786', 'qualifier': 'part_of', 'term': 'nucleosome'}, {'evidence': 'HDA', 'gocategory': 'CC', 'id': 'GO:0005634', 'pubmed': 21630459, 'qualifier': 'located_in', 'term': 'nucleus'}, {'evidence': 'IBA', 'goca…
1	H2BC13	H2B clustered histone 13	8340	{'BP': {'evidence': 'NAS', 'gocategory': 'BP', 'id': 'GO:0006334', 'pubmed': 9439656, 'qualifier': 'involved_in', 'term': 'nucleosome assembly'}, 'CC': [{'evidence': 'NAS', 'gocategory': 'CC', 'id': 'GO:0000786', 'pubmed': 9439656, 'qualifier': 'part_of', 'term': 'nucleosome'}, {'evidence': 'HDA', 'gocategory': 'CC', 'id': 'GO:0005634', 'pubmed': 21630459, 'qualifier': 'located_in', 'term': 'nucl…
1	H2BU1
1	H4C5	H4 clustered histone 5	8367	{'BP': [{'evidence': 'NAS', 'gocategory': 'BP', 'id': 'GO:0006325', 'pubmed': 31790919, 'qualifier': 'involved_in', 'term': 'chromatin organization'}, {'evidence': 'IBA', 'gocategory': 'BP', 'id': 'GO:0006334', 'qualifier': 'involved_in', 'term': 'nucleosome assembly'}, {'evidence': 'IDA', 'gocategory': 'BP', 'id': 'GO:0006334', 'pubmed': [14718166, 20498094, 21636898, 24699735, 25615412], 'quali…
1	H4C8	H4 clustered histone 8	8365	{'BP': [{'evidence': 'NAS', 'gocategory': 'BP', 'id': 'GO:0006325', 'pubmed': 31790919, 'qualifier': 'involved_in', 'term': 'chromatin organization'}, {'evidence': 'IBA', 'gocategory': 'BP', 'id': 'GO:0006334', 'qualifier': 'involved_in', 'term': 'nucleosome assembly'}, {'evidence': 'IDA', 'gocategory': 'BP', 'id': 'GO:0006334', 'pubmed': [14718166, 20498094, 21636898, 24699735, 25615412], 'quali…
1	H2BS1
1	H4-16
1	H4C4	H4 clustered histone 4	8360	{'BP': [{'evidence': 'NAS', 'gocategory': 'BP', 'id': 'GO:0006325', 'pubmed': 31790919, 'qualifier': 'involved_in', 'term': 'chromatin organization'}, {'evidence': 'IBA', 'gocategory': 'BP', 'id': 'GO:0006334', 'qualifier': 'involved_in', 'term': 'nucleosome assembly'}, {'evidence': 'IDA', 'gocategory': 'BP', 'id': 'GO:0006334', 'pubmed': [14718166, 20498094, 21636898, 24699735, 25615412], 'quali…
1	H3C12	H3 clustered histone 12	8356	{'BP': [{'evidence': 'NAS', 'gocategory': 'BP', 'id': 'GO:0006325', 'pubmed': 31790919, 'qualifier': 'involved_in', 'term': 'chromatin organization'}, {'evidence': 'IDA', 'gocategory': 'BP', 'id': 'GO:0006334', 'pubmed': [14718166, 20498094, 21636898, 24699735], 'qualifier': 'involved_in', 'term': 'nucleosome assembly'}, {'evidence': 'IMP', 'gocategory': 'BP', 'id': 'GO:0006334', 'pubmed': 256154…
1	H3C11	H3 clustered histone 11	8354	{'BP': [{'evidence': 'NAS', 'gocategory': 'BP', 'id': 'GO:0006325', 'pubmed': 31790919, 'qualifier': 'involved_in', 'term': 'chromatin organization'}, {'evidence': 'IDA', 'gocategory': 'BP', 'id': 'GO:0006334', 'pubmed': [14718166, 20498094, 21636898, 24699735], 'qualifier': 'involved_in', 'term': 'nucleosome assembly'}, {'evidence': 'IMP', 'gocategory': 'BP', 'id': 'GO:0006334', 'pubmed': 256154…
1	H3C8	H3 clustered histone 8	8355	{'BP': [{'evidence': 'NAS', 'gocategory': 'BP', 'id': 'GO:0006325', 'pubmed': 31790919, 'qualifier': 'involved_in', 'term': 'chromatin organization'}, {'evidence': 'IDA', 'gocategory': 'BP', 'id': 'GO:0006334', 'pubmed': [14718166, 20498094, 21636898, 24699735], 'qualifier': 'involved_in', 'term': 'nucleosome assembly'}, {'evidence': 'IMP', 'gocategory': 'BP', 'id': 'GO:0006334', 'pubmed': 256154…
1	H3C2	H3 clustered histone 2	8358	{'BP': [{'evidence': 'NAS', 'gocategory': 'BP', 'id': 'GO:0006325', 'pubmed': 31790919, 'qualifier': 'involved_in', 'term': 'chromatin organization'}, {'evidence': 'IDA', 'gocategory': 'BP', 'id': 'GO:0006334', 'pubmed': [14718166, 20498094, 21636898, 24699735], 'qualifier': 'involved_in', 'term': 'nucleosome assembly'}, {'evidence': 'IMP', 'gocategory': 'BP', 'id': 'GO:0006334', 'pubmed': 256154…
1	H3C4	H3 clustered histone 4	8351	{'BP': [{'evidence': 'NAS', 'gocategory': 'BP', 'id': 'GO:0006325', 'pubmed': 31790919, 'qualifier': 'involved_in', 'term': 'chromatin organization'}, {'evidence': 'IDA', 'gocategory': 'BP', 'id': 'GO:0006334', 'pubmed': [14718166, 20498094, 21636898, 24699735], 'qualifier': 'involved_in', 'term': 'nucleosome assembly'}, {'evidence': 'IMP', 'gocategory': 'BP', 'id': 'GO:0006334', 'pubmed': 256154…
1	H2BC9	H2B clustered histone 9	8345	{'BP': {'evidence': 'NAS', 'gocategory': 'BP', 'id': 'GO:0006334', 'pubmed': 9119399, 'qualifier': 'involved_in', 'term': 'nucleosome assembly'}, 'CC': [{'evidence': 'NAS', 'gocategory': 'CC', 'id': 'GO:0000786', 'pubmed': 9119399, 'qualifier': 'part_of', 'term': 'nucleosome'}, {'evidence': 'HDA', 'gocategory': 'CC', 'id': 'GO:0005634', 'pubmed': 21630459, 'qualifier': 'located_in', 'term': 'nucl…
1	H2BC15	H2B clustered histone 15	8341	{'BP': {'evidence': 'NAS', 'gocategory': 'BP', 'id': 'GO:0006334', 'pubmed': 9439656, 'qualifier': 'involved_in', 'term': 'nucleosome assembly'}, 'CC': [{'evidence': 'NAS', 'gocategory': 'CC', 'id': 'GO:0000786', 'pubmed': 9439656, 'qualifier': 'part_of', 'term': 'nucleosome'}, {'evidence': 'HDA', 'gocategory': 'CC', 'id': 'GO:0005634', 'pubmed': 21630459, 'qualifier': 'located_in', 'term': 'nucl…
1	H2BC17	H2B clustered histone 17	8348	{'BP': {'evidence': 'NAS', 'gocategory': 'BP', 'id': 'GO:0006334', 'pubmed': 1768865, 'qualifier': 'involved_in', 'term': 'nucleosome assembly'}, 'CC': [{'evidence': 'NAS', 'gocategory': 'CC', 'id': 'GO:0000786', 'pubmed': 1768865, 'qualifier': 'part_of', 'term': 'nucleosome'}, {'evidence': 'HDA', 'gocategory': 'CC', 'id': 'GO:0005634', 'pubmed': 21630459, 'qualifier': 'located_in', 'term': 'nucl…
1	H3C10	H3 clustered histone 10	8357	{'BP': [{'evidence': 'NAS', 'gocategory': 'BP', 'id': 'GO:0006325', 'pubmed': 31790919, 'qualifier': 'involved_in', 'term': 'chromatin organization'}, {'evidence': 'IDA', 'gocategory': 'BP', 'id': 'GO:0006334', 'pubmed': [14718166, 20498094, 21636898, 24699735], 'qualifier': 'involved_in', 'term': 'nucleosome assembly'}, {'evidence': 'IMP', 'gocategory': 'BP', 'id': 'GO:0006334', 'pubmed': 256154…
1	H2AC16	H2A clustered histone 16	8332	{'BP': {'evidence': 'IBA', 'gocategory': 'BP', 'id': 'GO:0031507', 'qualifier': 'involved_in', 'term': 'heterochromatin formation'}, 'CC': [{'evidence': 'IBA', 'gocategory': 'CC', 'id': 'GO:0000786', 'qualifier': 'part_of', 'term': 'nucleosome'}, {'evidence': 'HDA', 'gocategory': 'CC', 'id': 'GO:0005634', 'pubmed': 21630459, 'qualifier': 'located_in', 'term': 'nucleus'}, {'evidence': 'IBA', 'goca…
1	H2AC15	H2A clustered histone 15	8330	{'BP': {'evidence': 'IBA', 'gocategory': 'BP', 'id': 'GO:0031507', 'qualifier': 'involved_in', 'term': 'heterochromatin formation'}, 'CC': [{'evidence': 'IBA', 'gocategory': 'CC', 'id': 'GO:0000786', 'qualifier': 'part_of', 'term': 'nucleosome'}, {'evidence': 'HDA', 'gocategory': 'CC', 'id': 'GO:0005634', 'pubmed': 21630459, 'qualifier': 'located_in', 'term': 'nucleus'}, {'evidence': 'IBA', 'goca…
2	TNNI1	troponin I1, slow skeletal type	7135	{'BP': [{'evidence': 'IBA', 'gocategory': 'BP', 'id': 'GO:0003009', 'qualifier': 'involved_in', 'term': 'skeletal muscle contraction'}, {'evidence': 'NAS', 'gocategory': 'BP', 'id': 'GO:0006942', 'pubmed': 2365354, 'qualifier': 'involved_in', 'term': 'regulation of striated muscle contraction'}, {'evidence': 'IEA', 'gocategory': 'BP', 'id': 'GO:0014883', 'qualifier': 'involved_in', 'term': 'trans…
2	TNNC2	troponin C2, fast skeletal type	7125	{'BP': [{'evidence': 'IBA', 'gocategory': 'BP', 'id': 'GO:0003009', 'qualifier': 'involved_in', 'term': 'skeletal muscle contraction'}, {'evidence': 'IDA', 'gocategory': 'BP', 'id': 'GO:0003009', 'pubmed': 17194691, 'qualifier': 'involved_in', 'term': 'skeletal muscle contraction'}, {'evidence': 'IMP', 'gocategory': 'BP', 'id': 'GO:0003009', 'pubmed': 33755597, 'qualifier': 'involved_in', 'term':…
2	MYO18A	myosin XVIIIA	399687	{'BP': [{'evidence': 'IEA', 'gocategory': 'BP', 'id': 'GO:0006259', 'qualifier': 'involved_in', 'term': 'DNA metabolic process'}, {'evidence': 'IEA', 'gocategory': 'BP', 'id': 'GO:0006915', 'qualifier': 'involved_in', 'term': 'apoptotic process'}, {'evidence': 'IMP', 'gocategory': 'BP', 'id': 'GO:0007030', 'pubmed': 19837035, 'qualifier': 'involved_in', 'term': 'Golgi organization'}, {'evidence':…
2	TNNC1	troponin C1, slow skeletal and cardiac type	7134	{'BP': [{'evidence': 'IEA', 'gocategory': 'BP', 'id': 'GO:0002086', 'qualifier': 'involved_in', 'term': 'diaphragm contraction'}, {'evidence': 'IBA', 'gocategory': 'BP', 'id': 'GO:0003009', 'qualifier': 'involved_in', 'term': 'skeletal muscle contraction'}, {'evidence': 'IDA', 'gocategory': 'BP', 'id': 'GO:0006937', 'pubmed': 18092822, 'qualifier': 'involved_in', 'term': 'regulation of muscle con…
2	MYH7B	myosin heavy chain 7B	57644	{'BP': [{'evidence': 'IEA', 'gocategory': 'BP', 'id': 'GO:0051480', 'qualifier': 'involved_in', 'term': 'regulation of cytosolic calcium ion concentration'}, {'evidence': 'IEA', 'gocategory': 'BP', 'id': 'GO:0086004', 'qualifier': 'involved_in', 'term': 'regulation of cardiac muscle cell contraction'}, {'evidence': 'IEA', 'gocategory': 'BP', 'id': 'GO:1905289', 'qualifier': 'involved_in', 'term':…
2	MYL1	myosin light chain 1	4632	{'BP': [{'evidence': 'IDA', 'gocategory': 'BP', 'id': 'GO:0006936', 'pubmed': 8145163, 'qualifier': 'involved_in', 'term': 'muscle contraction'}, {'evidence': 'NAS', 'gocategory': 'BP', 'id': 'GO:0030049', 'pubmed': 3904738, 'qualifier': 'involved_in', 'term': 'muscle filament sliding'}], 'CC': [{'evidence': 'TAS', 'gocategory': 'CC', 'id': 'GO:0005829', 'qualifier': 'located_in', 'term': 'cytoso…
2	MYLPF
2	MYL4	myosin light chain 4	4635	{'BP': [{'evidence': 'IMP', 'gocategory': 'BP', 'id': 'GO:0002026', 'pubmed': 16675844, 'qualifier': 'involved_in', 'term': 'regulation of the force of heart contraction'}, {'evidence': 'IMP', 'gocategory': 'BP', 'id': 'GO:0032781', 'pubmed': 9738905, 'qualifier': 'involved_in', 'term': 'positive regulation of ATP-dependent activity'}, {'evidence': 'IBA', 'gocategory': 'BP', 'id': 'GO:0060048', '…
3	PLXNA1	plexin A1	5361	{'BP': [{'evidence': 'ISS', 'gocategory': 'BP', 'id': 'GO:0002291', 'qualifier': 'involved_in', 'term': 'T cell activation via T cell receptor contact with antigen bound to MHC molecule on antigen presenting cell'}, {'evidence': 'IBA', 'gocategory': 'BP', 'id': 'GO:0007416', 'qualifier': 'involved_in', 'term': 'synapse assembly'}, {'evidence': 'IEA', 'gocategory': 'BP', 'id': 'GO:0014910', 'quali…
3	LAMA5	laminin subunit alpha 5	3911	{'BP': [{'evidence': 'IEA', 'gocategory': 'BP', 'id': 'GO:0001658', 'qualifier': 'involved_in', 'term': 'branching involved in ureteric bud morphogenesis'}, {'evidence': 'IEA', 'gocategory': 'BP', 'id': 'GO:0001738', 'qualifier': 'involved_in', 'term': 'morphogenesis of a polarized epithelium'}, {'evidence': 'IEA', 'gocategory': 'BP', 'id': 'GO:0001942', 'qualifier': 'involved_in', 'term': 'hair …
3	PLEC	plectin	5339	{'BP': [{'evidence': 'IEA', 'gocategory': 'BP', 'id': 'GO:0000902', 'qualifier': 'involved_in', 'term': 'cell morphogenesis'}, {'evidence': 'IEA', 'gocategory': 'BP', 'id': 'GO:0002522', 'qualifier': 'involved_in', 'term': 'leukocyte migration involved in immune response'}, {'evidence': 'IEA', 'gocategory': 'BP', 'id': 'GO:0003334', 'qualifier': 'involved_in', 'term': 'keratinocyte development'},…
3	PLXNB2	plexin B2	23654	{'BP': [{'evidence': 'ISS', 'gocategory': 'BP', 'id': 'GO:0001843', 'qualifier': 'involved_in', 'term': 'neural tube closure'}, {'evidence': 'ISS', 'gocategory': 'BP', 'id': 'GO:0001932', 'qualifier': 'involved_in', 'term': 'regulation of protein phosphorylation'}, {'evidence': 'IDA', 'gocategory': 'BP', 'id': 'GO:0006898', 'pubmed': 29100074, 'qualifier': 'involved_in', 'term': 'receptor-mediate…
3	FARP2	FERM, ARH/RhoGEF and pleckstrin domain protein 2	9855	{'BP': [{'evidence': 'ISS', 'gocategory': 'BP', 'id': 'GO:0007155', 'qualifier': 'involved_in', 'term': 'cell adhesion'}, {'evidence': 'IDA', 'gocategory': 'BP', 'id': 'GO:0016322', 'pubmed': 12351724, 'qualifier': 'acts_upstream_of_or_within', 'term': 'neuron remodeling'}, {'evidence': 'IDA', 'gocategory': 'BP', 'id': 'GO:0016601', 'pubmed': 12351724, 'qualifier': 'acts_upstream_of_or_within', '…
3	AGRN	agrin	375790	{'BP': [{'evidence': 'IEA', 'gocategory': 'BP', 'id': 'GO:0007010', 'qualifier': 'involved_in', 'term': 'cytoskeleton organization'}, {'evidence': 'TAS', 'gocategory': 'BP', 'id': 'GO:0007165', 'pubmed': 9652404, 'qualifier': 'involved_in', 'term': 'signal transduction'}, {'evidence': 'TAS', 'gocategory': 'BP', 'id': 'GO:0007213', 'pubmed': 9405491, 'qualifier': 'involved_in', 'term': 'G protein-…
3	COL18A1	collagen type XVIII alpha 1 chain	80781	{'BP': [{'evidence': 'IBA', 'gocategory': 'BP', 'id': 'GO:0001501', 'qualifier': 'involved_in', 'term': 'skeletal system development'}, {'evidence': 'IBA', 'gocategory': 'BP', 'id': 'GO:0001525', 'qualifier': 'involved_in', 'term': 'angiogenesis'}, {'evidence': 'IBA', 'gocategory': 'BP', 'id': 'GO:0001886', 'qualifier': 'involved_in', 'term': 'endothelial cell morphogenesis'}, {'evidence': 'IEA',…
3	PLXNA2	plexin A2	5362	{'BP': [{'evidence': 'IEA', 'gocategory': 'BP', 'id': 'GO:0001756', 'qualifier': 'involved_in', 'term': 'somitogenesis'}, {'evidence': 'IBA', 'gocategory': 'BP', 'id': 'GO:0007416', 'qualifier': 'involved_in', 'term': 'synapse assembly'}, {'evidence': 'IEA', 'gocategory': 'BP', 'id': 'GO:0021915', 'qualifier': 'involved_in', 'term': 'neural tube development'}, {'evidence': 'IEA', 'gocategory': 'B…
3	PLXNA3	plexin A3	55558	{'BP': [{'evidence': 'ISS', 'gocategory': 'BP', 'id': 'GO:0007411', 'qualifier': 'acts_upstream_of_or_within', 'term': 'axon guidance'}, {'evidence': 'IBA', 'gocategory': 'BP', 'id': 'GO:0007416', 'qualifier': 'involved_in', 'term': 'synapse assembly'}, {'evidence': 'IBA', 'gocategory': 'BP', 'id': 'GO:0008045', 'qualifier': 'involved_in', 'term': 'motor neuron axon guidance'}, {'evidence': 'ISS'…
4	COX6C	cytochrome c oxidase subunit 6C	1345	{'BP': [{'evidence': 'TAS', 'gocategory': 'BP', 'id': 'GO:0006091', 'pubmed': 2849755, 'qualifier': 'involved_in', 'term': 'generation of precursor metabolites and energy'}, {'evidence': 'NAS', 'gocategory': 'BP', 'id': 'GO:0006123', 'pubmed': 30030519, 'qualifier': 'involved_in', 'term': 'mitochondrial electron transport, cytochrome c to oxygen'}, {'evidence': 'NAS', 'gocategory': 'BP', 'id': 'G…
4	ATP5MD
4	COX7A1	cytochrome c oxidase subunit 7A1	1346	{'BP': [{'evidence': 'IBA', 'gocategory': 'BP', 'id': 'GO:0002082', 'qualifier': 'involved_in', 'term': 'regulation of oxidative phosphorylation'}, {'evidence': 'TAS', 'gocategory': 'BP', 'id': 'GO:0006091', 'pubmed': 9344674, 'qualifier': 'involved_in', 'term': 'generation of precursor metabolites and energy'}, {'evidence': 'IEA', 'gocategory': 'BP', 'id': 'GO:0006123', 'qualifier': 'involved_in…
4	NDUFB1	NADH:ubiquinone oxidoreductase subunit B1	4707	{'BP': [{'evidence': 'NAS', 'gocategory': 'BP', 'id': 'GO:0006120', 'pubmed': 9878551, 'qualifier': 'involved_in', 'term': 'mitochondrial electron transport, NADH to ubiquinone'}, {'evidence': 'NAS', 'gocategory': 'BP', 'id': 'GO:0009060', 'pubmed': 30030361, 'qualifier': 'involved_in', 'term': 'aerobic respiration'}, {'evidence': 'IMP', 'gocategory': 'BP', 'id': 'GO:0032981', 'pubmed': 27626371,…
5	SLC16A3	solute carrier family 16 member 3	9123	{'BP': [{'evidence': 'TAS', 'gocategory': 'BP', 'id': 'GO:0015718', 'pubmed': 9425115, 'qualifier': 'involved_in', 'term': 'monocarboxylic acid transport'}, {'evidence': 'IDA', 'gocategory': 'BP', 'id': 'GO:0035873', 'pubmed': 11101640, 'qualifier': 'involved_in', 'term': 'lactate transmembrane transport'}, {'evidence': 'IEA', 'gocategory': 'BP', 'id': 'GO:0042867', 'qualifier': 'involved_in', 't…
5	PFKP	phosphofructokinase, platelet	5214	{'BP': [{'evidence': 'IBA', 'gocategory': 'BP', 'id': 'GO:0006002', 'qualifier': 'involved_in', 'term': 'fructose 6-phosphate metabolic process'}, {'evidence': 'IBA', 'gocategory': 'BP', 'id': 'GO:0030388', 'qualifier': 'involved_in', 'term': 'fructose 1,6-bisphosphate metabolic process'}, {'evidence': 'IBA', 'gocategory': 'BP', 'id': 'GO:0061621', 'qualifier': 'involved_in', 'term': 'canonical g…
5	HK2	hexokinase 2	3099	{'BP': [{'evidence': 'IEA', 'gocategory': 'BP', 'id': 'GO:0001666', 'qualifier': 'involved_in', 'term': 'response to hypoxia'}, {'evidence': 'IBA', 'gocategory': 'BP', 'id': 'GO:0001678', 'qualifier': 'involved_in', 'term': 'intracellular glucose homeostasis'}, {'evidence': 'IEA', 'gocategory': 'BP', 'id': 'GO:0002931', 'qualifier': 'involved_in', 'term': 'response to ischemia'}, {'evidence': 'IS…
6	RPL39	ribosomal protein L39	6170	{'BP': [{'evidence': 'IC', 'gocategory': 'BP', 'id': 'GO:0002181', 'pubmed': 23636399, 'qualifier': 'involved_in', 'term': 'cytoplasmic translation'}, {'evidence': 'IDA', 'gocategory': 'BP', 'id': 'GO:0002181', 'pubmed': 25957688, 'qualifier': 'involved_in', 'term': 'cytoplasmic translation'}, {'evidence': 'IDA', 'gocategory': 'BP', 'id': 'GO:0002227', 'pubmed': 12860195, 'qualifier': 'involved_i…
6	GCN1	GCN1 activator of EIF2AK4	10985	{'BP': [{'evidence': 'IBA', 'gocategory': 'BP', 'id': 'GO:0006417', 'qualifier': 'involved_in', 'term': 'regulation of translation'}, {'evidence': 'IBA', 'gocategory': 'BP', 'id': 'GO:0034198', 'qualifier': 'involved_in', 'term': 'cellular response to amino acid starvation'}, {'evidence': 'IDA', 'gocategory': 'BP', 'id': 'GO:0072344', 'pubmed': [36638793, 37651229, 37951215, 37951216], 'qualifier…
6	RPL21	ribosomal protein L21	6144	{'BP': [{'evidence': 'IC', 'gocategory': 'BP', 'id': 'GO:0002181', 'pubmed': 23636399, 'qualifier': 'involved_in', 'term': 'cytoplasmic translation'}, {'evidence': 'NAS', 'gocategory': 'BP', 'id': 'GO:0002181', 'pubmed': 25901680, 'qualifier': 'involved_in', 'term': 'cytoplasmic translation'}, {'evidence': 'NAS', 'gocategory': 'BP', 'id': 'GO:0006412', 'pubmed': 12962325, 'qualifier': 'involved_i…
7	PCDHA6	protocadherin alpha 6	56142	{'BP': [{'evidence': 'IBA', 'gocategory': 'BP', 'id': 'GO:0007155', 'qualifier': 'involved_in', 'term': 'cell adhesion'}, {'evidence': 'IEA', 'gocategory': 'BP', 'id': 'GO:0007156', 'qualifier': 'involved_in', 'term': 'homophilic cell adhesion via plasma membrane adhesion molecules'}, {'evidence': 'IEA', 'gocategory': 'BP', 'id': 'GO:0007399', 'qualifier': 'involved_in', 'term': 'nervous system d…
7	PCDHA7	protocadherin alpha 7	56141	{'BP': [{'evidence': 'IBA', 'gocategory': 'BP', 'id': 'GO:0007155', 'qualifier': 'involved_in', 'term': 'cell adhesion'}, {'evidence': 'ISS', 'gocategory': 'BP', 'id': 'GO:0007156', 'qualifier': 'involved_in', 'term': 'homophilic cell adhesion via plasma membrane adhesion molecules'}, {'evidence': 'IEA', 'gocategory': 'BP', 'id': 'GO:0007399', 'qualifier': 'involved_in', 'term': 'nervous system d…
7	PCDHA8	protocadherin alpha 8	56140	{'BP': [{'evidence': 'IBA', 'gocategory': 'BP', 'id': 'GO:0007155', 'qualifier': 'involved_in', 'term': 'cell adhesion'}, {'evidence': 'IEA', 'gocategory': 'BP', 'id': 'GO:0007156', 'qualifier': 'involved_in', 'term': 'homophilic cell adhesion via plasma membrane adhesion molecules'}, {'evidence': 'IEA', 'gocategory': 'BP', 'id': 'GO:0007399', 'qualifier': 'involved_in', 'term': 'nervous system d…
